# Supplementary material for: Early establishment and life course stability of sex biases in the human brain transcriptome
Source: Cell Genom. 2025 May 26;5(7):100890. doi: 10.1016/j.xgen.2025.100890 (PMC12278626; doi:10.1016/j.xgen.2025.100890)
Supplement: Table S7. Results of the transcription factor binding site analysis with UniBind, related to Figure 3 [file mmc8.xlsx]

## Sheet: description
Supplementary Table 7: Transcription factor binding sites with UniBind.
Sheet: prenatal sex-DE
Output file of Unibind analysis on prenatal female-biased and male-biased genes
Sheet: prenatal pseudotime-DE
Output file of Unibind analysis on prenatal upregulated and downregulated genes along pseudotime
Sheet: adult sex-DE
Output file of Unibind analysis on adult female-biased and male-biased genes
Sheet: adult pseudotime-DE
Output file of Unibind analysis on adult female-biased and male-biased genes
Sheet: bayes prenatal-specific
Output file of Unibind analysis on prenatal-specific (from bayesian analysis) female-biased and male-biased genes
Sheet: bayes shared
Output file of Unibind analysis on shared (from bayesian analysis) female-biased and male-biased genes

## Sheet: prenatal sex-DE
data	dbSet	collection	pValueLog	oddsRatio	support	rnkPV	rnkOR	rnkSup	maxRnk	meanRnk	b	c	d	description	cellType	tissue	antibody	treatment	dataSource	filename	qValue	size
femaleBiased	1040	E2F4	9.95058771337756	2.86567385095342	59	1	27	2269	2269	766	242	1250	14695	E2F4 MCF7 (Invasive ductal breast carcinoma) E2F4	MCF7 (Invasive ductal breast carcinoma)	BTO:0000093	E2F4	ICI	GEO	GSE41561_e2f4_mcf7-ici_MACS_E2F4_MA0470.2.damo.pwm.bed	4.66800757617974e-07	644
femaleBiased	1034	E2F4	8.68546571121495	2.12630518997817	91	2	66	1721	1721	596	507	1218	14430	E2F4 HeLa S3 (cervical adenocarcinoma) E2F4	HeLa S3 (cervical adenocarcinoma)	BTO:0000568	E2F4		ENCODE	ENCSR000EVL_HeLa-S3_E2F4_MACS_E2F4_MA0470.2.damo.pwm.bed	4.29757593146177e-06	1370
femaleBiased	1038	E2F4	8.30392638702964	2.40218461394232	66	3	48	2142	2142	731	323	1243	14614	E2F4 MCF7 (Invasive ductal breast carcinoma) E2F4	MCF7 (Invasive ductal breast carcinoma)	BTO:0000093	E2F4	Treatment: treated with 100nm ICI 182780 for 48hrs;	GTRD	EXP054361_MCF7--Invasive-ductal-breast-carcinoma-_E2F4_MACS_E2F4_MA0470.2.damo.pwm.bed	6.53665925898263e-06	853
femaleBiased	1033	E2F4	8.20230342750058	2.44179439429871	63	4	45	2201	2201	750	303	1246	14634	E2F4 GM12878 (female B-cells lymphoblastoid cell line) E2F4	GM12878 (female B-cells lymphoblastoid cell line)	NULL	E2F4		ENCODE	ENCSR000DYY_GM12878_E2F4_MACS_E2F4_MA0470.2.damo.pwm.bed	6.53665925898263e-06	713
femaleBiased	1042	E2F4	5.90168248811523	2.4157282868115	44	5	47	2533	2533	862	212	1265	14725	E2F4 retina E2F4	retina	BTO:0001175	E2F4	pigment	GEO	GSE60024_e2f4_retinal-pigment_MACS_E2F4_MA0470.2.damo.pwm.bed	0.00104488085822685	523
femaleBiased	1039	E2F4	5.36406306738192	2.94611289126487	28	6	26	2877	2877	970	110	1281	14827	E2F4 lymphoblastoid cells E2F4	lymphoblastoid cells	NULL	E2F4		GEO	GSE21488_e2f4_lymphoblastoid_MACS_E2F4_MA0470.2.damo.pwm.bed	0.00300265162938643	244
femaleBiased	2782	MYBL2	5.1436957978255	4.79727376828922	15	7	10	3340	3340	1120	36	1294	14901	MYBL2 K562 (myelogenous leukemia) MYBL2	K562 (myelogenous leukemia)	NULL	MYBL2	NA	GTRD	EXP039755_K562--myelogenous-leukemia-_MYBL2_MACS_MYBL2_MA0777.1.damo.pwm.bed	0.00427489476101222	633
femaleBiased	3838	TEAD4	3.91941105164271	2.41740111814511	27	8	46	2909	2909	988	129	1282	14808	TEAD4 HCT-116 (colon carcinoma) TEAD4	HCT-116 (colon carcinoma)	BTO:0001109	TEAD4		ENCODE	ENCSR000BVJ_HCT116_TEAD4_MACS_TEAD4_MA0809.2.damo.pwm.bed	0.0595206631763067	4173
femaleBiased	1027	E2F1	3.89080899471983	1.85533929821277	50	9	89	2417	2417	838	313	1259	14624	E2F1 hTERT-RPE1 E2F1	hTERT-RPE1	BTO:0004790	E2F1		GTRD	EXP055165_hTERT-RPE1_E2F1_MACS_E2F1_MA0024.3.damo.pwm.bed	0.0595206631763067	798
femaleBiased	88	AR	3.61871804967696	2.34453408259305	26	10	50	2935	2935	998	128	1283	14809	AR LNCaP (prostate carcinoma) AR	LNCaP (prostate carcinoma)	BTO:0001321	AR	Treatment: 10 nM DHT for 4 hrs Genotype: Bag-1L knockout and vector	GTRD	EXP049280_LNCaP--prostate-carcinoma-_AR_MACS_AR_MA0007.3.damo.pwm.bed	0.100230804432928	13819
femaleBiased	1035	E2F4	3.5111307653272	2.73500041131385	19	11	36	3153	3153	1070	80	1290	14857	E2F4 MCF7 (Invasive ductal breast carcinoma) E2F4	MCF7 (Invasive ductal breast carcinoma)	BTO:0000093	E2F4		ENCODE	ENCSR505NMN_MCF-7_E2F4_MACS_E2F4_MA0470.2.damo.pwm.bed	0.11673358279575	204
femaleBiased	3363	RELA	3.34677101430184	1.56611308278484	75	12	154	1972	1972	713	558	1234	14379	RELA HUVEC-C (HUVEC, umbilical vein endothelial cells) RELA	HUVEC-C (HUVEC, umbilical vein endothelial cells)	BTO:0001949	RELA	Treatment: confluent, treated with Notch1 siRNA and stimulated with IL-1beta Passsage: 4	GTRD	EXP049056_HUVEC-C--HUVEC--umbilical-vein-endothelial-cells-_RELA_MACS_RELA_MA0107.1.damo.pwm.bed	0.153371631421298	60447
femaleBiased	2781	MYBL2	3.32003087609441	1.85412466607765	41	13	90	2599	2599	901	256	1268	14681	MYBL2 HeLa (cervical adenocarcinoma) MYBL2	HeLa (cervical adenocarcinoma)	BTO:0000567	MYBL2	NA	GTRD	EXP030954_HeLa--cervical-adenocarcinoma-_MYBL2_MACS_MYBL2_MA0777.1.damo.pwm.bed	0.153371631421298	1778
femaleBiased	1028	E2F1	2.79830616317243	2.05776450387498	25	14	68	2964	2964	1020	140	1284	14797	E2F1 U2OS (osteosarcoma) E2F1	U2OS (osteosarcoma)	BTO:0001938	E2F1		GTRD	EXP055169_U2OS--osteosarcoma-_E2F1_MACS_E2F1_MA0024.3.damo.pwm.bed	0.473461932891426	343
femaleBiased	1041	E2F4	2.7331390427612	1.33448884757038	137	15	246	1139	1139	467	1203	1172	13734	E2F4 MCF7 (Invasive ductal breast carcinoma) E2F4	MCF7 (Invasive ductal breast carcinoma)	BTO:0000093	E2F4	TAM	GEO	GSE41561_e2f4_mcf7-tam_MACS_E2F4_MA0470.2.damo.pwm.bed	0.513439129923953	3273
femaleBiased	3941	TFDP1	2.63803540645222	1.36376559290609	112	16	223	1442	1442	560	959	1197	13978	TFDP1 K562 (myelogenous leukemia) TFDP1	K562 (myelogenous leukemia)	NULL	TFDP1		ENCODE	ENCSR017GBO_K562_TFDP1_MACS_TFDP1_MA1122.1.damo.pwm.bed	0.59918906150784	2868
femaleBiased	1432	ESR1	2.41230826863767	3.32847452272089	9	17	21	3580	3580	1210	31	1300	14906	ESR1 MCF7 (Invasive ductal breast carcinoma) ESR1	MCF7 (Invasive ductal breast carcinoma)	BTO:0000093	ESR1		GEO	GSE72249_esr1_mcf7_MACS_ESR1_MA0112.3.damo.pwm.bed	0.932165879286869	2755
femaleBiased	147	AR	2.39495355840256	1.61727965867088	42	18	143	2577	2577	913	300	1267	14637	AR DU145 (prostate carcinoma) AR	DU145 (prostate carcinoma)	BTO:0001332	AR	FOXA1_ARQ6540X	GEO	GSE47987_AR_du145-foxa1-arq6540x_MACS_AR_MA0007.3.damo.pwm.bed	0.932165879286869	19896
femaleBiased	1037	E2F4	2.32019657083259	1.26800752605268	162	19	305	854	854	393	1497	1147	13440	E2F4 MCF7 (Invasive ductal breast carcinoma) E2F4	MCF7 (Invasive ductal breast carcinoma)	BTO:0000093	E2F4	Treatment: treated with 100nm Tamoxifen for 48hrs;	GTRD	EXP054360_MCF7--Invasive-ductal-breast-carcinoma-_E2F4_MACS_E2F4_MA0470.2.damo.pwm.bed	0.991136962176858	4173
femaleBiased	1837	FOXA2	2.31398643608449	1.30302402910426	128	20	268	1251	1251	513	1147	1181	13790	FOXA2 BJ (fibroblasts) FOXA2	BJ (fibroblasts)	NULL	FOXA2	Treatment: to induce FOXA2, doxycycline was added at 5ug/mL Genotype: FOXA2 mimo	GTRD	EXP049299_BJ--fibroblasts-_FOXA2_MACS_FOXA2_MA0047.3.damo.pwm.bed	0.991136962176858	117553
femaleBiased	2741	MEF2B	2.30136629842317	2.24155286507433	16	21	60	3284	3284	1120	82	1293	14855	MEF2B MEF2B	NA	NA	MEF2B	NA	GEO	GSE69558_mef2b_sudhl4_MACS_MEF2B_MA0660.1.damo.pwm.bed	0.991136962176858	2798
femaleBiased	1022	E2F1	2.27434734700127	1.33164685952934	106	22	251	1520	1520	598	927	1203	14010	E2F1 K562 (myelogenous leukemia) E2F1	K562 (myelogenous leukemia)	NULL	E2F1		GTRD	EXP039542_K562--myelogenous-leukemia-_E2F1_MACS_E2F1_MA0024.3.damo.pwm.bed	1	2705
femaleBiased	99	AR	2.20822037397741	1.41987613992636	68	23	203	2101	2101	776	555	1241	14382	AR LTAD (long term androgen deprivation) AR	LTAD (long term androgen deprivation)	NULL	AR	Treatment: 24h DHT 10 nM siControl treated	GTRD	EXP049451_LTAD--long-term-androgen-deprivation-_AR_MACS_AR_MA0007.3.damo.pwm.bed	1	41997
femaleBiased	157	AR	2.18360375137617	4.29375616890398	6	24	14	3724	3724	1250	16	1303	14921	AR PC3(bone mets prostate adenocarcinoma) AR	PC3(bone mets prostate adenocarcinoma)	NULL	AR		GEO	GSE54110_AR_pc3_MACS_AR_MA0007.3.damo.pwm.bed	1	1553
femaleBiased	75	AR	2.18264185979027	1.62817322259104	36	25	141	2708	2708	958	255	1273	14682	AR 22RV1 (prostate carcinoma) AR	22RV1 (prostate carcinoma)	BTO:0002999	AR	Treatment: non-target siNT+R1881	GTRD	EXP048920_22RV1--prostate-carcinoma-_AR_MACS_AR_MA0007.3.damo.pwm.bed	1	16191
femaleBiased	27	AR	2.16308287605817	1.80955951343861	25	26	99	2964	2964	1030	159	1284	14778	AR LNCaP (prostate carcinoma) AR	LNCaP (prostate carcinoma)	BTO:0001321	AR	BICALUTAMIDE	GTRD	EXP032859_LNCaP--prostate-carcinoma-_AR_MACS_AR_MA0007.3.damo.pwm.bed	1	12995
femaleBiased	2111	HMBOX1	2.05905940614929	2.86511474828575	9	27	28	3580	3580	1210	36	1300	14901	HMBOX1 HeLa (cervical adenocarcinoma) HMBOX1	HeLa (cervical adenocarcinoma)	BTO:0000567	HMBOX1	NA	GEO	GSE46237_hmbox1_hela_MACS_HMBOX1_MA0895.1.damo.pwm.bed	1	1801
femaleBiased	1433	ESR1	1.97349277898753	2.04123800846598	16	28	70	3284	3284	1130	90	1293	14847	ESR1 T47D (invasive ductal carcinoma) ESR1	T47D (invasive ductal carcinoma)	BTO:0001248	ESR1	E2	GEO	GSE72249_esr1_t47d-e2_MACS_ESR1_MA0112.3.damo.pwm.bed	1	5326
femaleBiased	2620	JUND	1.95108201696656	2.22614844142231	13	29	62	3413	3413	1170	67	1296	14870	JUND PC3(bone mets prostate adenocarcinoma) JUND	PC3(bone mets prostate adenocarcinoma)	NULL	JUND		GEO	GSE29808_jund_pc3_MACS_JUND_MA0491.2.damo.pwm.bed	1	5373
femaleBiased	36	AR	1.9470634247238	1.93238136412522	18	30	79	3195	3195	1100	107	1291	14830	AR LNCaP (prostate carcinoma) AR	LNCaP (prostate carcinoma)	BTO:0001321	AR	ethanol	GTRD	EXP033418_LNCaP--prostate-carcinoma-_AR_MACS_AR_MA0007.3.damo.pwm.bed	1	10948
femaleBiased	53	AR	1.90938137574485	1.71158116894483	25	31	121	2964	2964	1040	168	1284	14769	AR LNCaP (prostate carcinoma) AR	LNCaP (prostate carcinoma)	BTO:0001321	AR	treated for 24 hours with 1mM hydroxyurea +3 hour 10nm DHT	GTRD	EXP036469_LNCaP--prostate-carcinoma-_AR_MACS_AR_MA0007.3.damo.pwm.bed	1	22673
femaleBiased	92	AR	1.84124314840167	1.72809612263261	23	32	119	3027	3027	1060	153	1286	14784	AR LNCaP (prostate carcinoma) AR	LNCaP (prostate carcinoma)	BTO:0001321	AR	Treatment: 10 nM DHT for 4 hrs Genotype: Bag-1L knockout	GTRD	EXP049286_LNCaP--prostate-carcinoma-_AR_MACS_AR_MA0007.3.damo.pwm.bed	1	15036
femaleBiased	96	AR	1.82690218475924	1.95389262670252	16	33	75	3284	3284	1130	94	1293	14843	AR 22RV1 (prostate carcinoma) AR	22RV1 (prostate carcinoma)	BTO:0002999	AR	Treatment: 10 nM DHT+10 uM MDV3100 TF: full-length AR (AR-FL)	GTRD	EXP049393_22RV1--prostate-carcinoma-_AR_MACS_AR_MA0007.3.damo.pwm.bed	1	8134
femaleBiased	1198	ESR1	1.77047071679514	2.96872555650121	7	34	25	3673	3673	1240	27	1302	14910	ESR1 MCF7 (Invasive ductal breast carcinoma) ESR1	MCF7 (Invasive ductal breast carcinoma)	BTO:0000093	ESR1	1hr with ethanol, crosslinked with 1% formaldehyde	GTRD	EXP034118_MCF7--Invasive-ductal-breast-carcinoma-_ESR1_MACS_ESR1_MA0112.3.damo.pwm.bed	1	1252
femaleBiased	2216	ISL1	1.73444099358752	1.68361419281251	23	35	125	3027	3027	1060	157	1286	14780	ISL1 BE2C ISL1	BE2C	NULL	ISL1	Treatment: untreated	GTRD	EXP049483_BE2C_ISL1_MACS_ISL1_MA1608.1.damo.pwm.bed	1	33509
femaleBiased	3146	NR3C1	1.71564789228462	1.44928534950179	42	36	189	2577	2577	934	334	1267	14603	NR3C1 SUP-B15 (Childhood B acute lymphoblastic leukemia) NR3C1	SUP-B15 (Childhood B acute lymphoblastic leukemia)	NULL	NR3C1	Treatment: 1uM dexamethasone in 0.02% ethanol Genotype: traslocation t(9;22)(q34;11) ? BCR-ABL1 e1-a2 fusion	GTRD	EXP052965_SUP-B15--Childhood-B-acute-lymphoblastic-leukemia-_NR3C1_MACS_NR3C1_MA0113.3.damo.pwm.bed	1	13374
femaleBiased	2780	MYBL2	1.69668458713043	1.36000385994484	59	37	225	2269	2269	844	501	1250	14436	MYBL2 HepG2 (hepatoblastoma) MYBL2	HepG2 (hepatoblastoma)	BTO:0000599	MYBL2	NA	ENCODE	ENCSR000BRO_HepG2_MYBL2_MACS_MYBL2_MA0777.1.damo.pwm.bed	1	9893
femaleBiased	2150	HNF4G	1.67368847066967	1.51313106712114	33	38	169	2782	2782	996	251	1276	14686	HNF4G liver HNF4G	liver	BTO:0000759	HNF4G		GTRD	EXP039746_liver_HNF4G_MACS_HNF4G_MA0484.2.damo.pwm.bed	1	10104
femaleBiased	59	AR	1.6422112260775	1.49358385157257	34	39	175	2756	2756	990	262	1275	14675	AR LNCaP (prostate carcinoma) AR	LNCaP (prostate carcinoma)	BTO:0001321	AR		GTRD	EXP037262_LNCaP--prostate-carcinoma-_AR_MACS_AR_MA0007.3.damo.pwm.bed	1	13621
femaleBiased	1771	FOXA1	1.63942689362522	1.33206977599028	64	40	249	2173	2173	821	555	1245	14382	FOXA1 DU145 (prostate carcinoma) FOXA1	DU145 (prostate carcinoma)	BTO:0001332	FOXA1	FOXA1_ARQ6540X	GEO	GSE47987_foxa1_du145-foxa1-arq6540x_MACS_FOXA1_MA0148.4.damo.pwm.bed	1	50677
femaleBiased	1240	ESR1	1.63736164915275	2.24681286967019	10	41	59	3536	3536	1210	51	1299	14886	ESR1 MCF7 (Invasive ductal breast carcinoma) ESR1	MCF7 (Invasive ductal breast carcinoma)	BTO:0000093	ESR1	White Medium	GTRD	EXP037778_MCF7--Invasive-ductal-breast-carcinoma-_ESR1_MACS_ESR1_MA0112.3.damo.pwm.bed	1	3020
femaleBiased	2415	JUN	1.63156868462056	1.31106494801196	71	42	265	2046	2046	784	626	1238	14311	JUN MCF10A-ER-Src JUN	MCF10A-ER-Src	NULL	JUN	Genotype: non-transformed	GTRD	EXP048571_MCF10A-ER-Src_JUN_MACS_JUN_MA0489.1.damo.pwm.bed	1	30872
femaleBiased	3362	RELA	1.62782616427901	1.25581945943214	100	43	311	1589	1589	648	923	1209	14014	RELA HUVEC-C (HUVEC, umbilical vein endothelial cells) RELA	HUVEC-C (HUVEC, umbilical vein endothelial cells)	BTO:0001949	RELA	Treatment: confluent, treated with Scr siRNA and stimulated with IL-1beta Passage: 4	GTRD	EXP049055_HUVEC-C--HUVEC--umbilical-vein-endothelial-cells-_RELA_MACS_RELA_MA0107.1.damo.pwm.bed	1	44703
femaleBiased	1279	ESR1	1.60985477793993	2.34328380113249	9	44	51	3580	3580	1220	44	1300	14893	ESR1 MCF7 TamR (invasive ductal breast carcinoma Tamoxifen resistant) ESR1	MCF7 TamR (invasive ductal breast carcinoma Tamoxifen resistant)	NULL	ESR1	vehicle	GTRD	EXP038761_MCF7-TamR--invasive-ductal-breast-carcinoma-Tamoxifen-resistant-_ESR1_MACS_ESR1_MA0112.3.damo.pwm.bed	1	4048
femaleBiased	3607	SOX2	1.60985477793993	2.34328380113249	9	44	51	3580	3580	1220	44	1300	14893	SOX2 iPS (derived pancreatic precursor cells) SOX2	iPS (derived pancreatic precursor cells)	NULL	SOX2	Treatment: iPS protocol 3s2 Passage: 20	GTRD	EXP048957_iPS--derived-pancreatic-precursor-cells-_SOX2_MACS_SOX2_MA0142.1.damo.pwm.bed	1	2441
femaleBiased	46	AR	1.58194525040039	1.77348232835796	17	46	107	3240	3240	1130	110	1292	14827	AR BicR (prostate cancer) AR	BicR (prostate cancer)	NULL	AR	DHT 10 nM	GTRD	EXP034604_BicR--prostate-cancer-_AR_MACS_AR_MA0007.3.damo.pwm.bed	1	8777
femaleBiased	2993	NFE2	1.5706283700575	1.37441567741955	49	47	219	2444	2444	903	411	1260	14526	NFE2 K562 (myelogenous leukemia) NFE2	K562 (myelogenous leukemia)	NULL	NFE2		GTRD	EXP040018_K562--myelogenous-leukemia-_NFE2_MACS_NFE2_MA0841.1.damo.pwm.bed	1	23710
femaleBiased	3108	NR3C1	1.55449139600708	4.15878712287114	4	48	15	3825	3825	1300	11	1305	14926	NR3C1 HepG2 (hepatoblastoma) NR3C1	HepG2 (hepatoblastoma)	BTO:0000599	NR3C1		GTRD	EXP037679_HepG2--hepatoblastoma-_NR3C1_MACS_NR3C1_MA0113.3.damo.pwm.bed	1	523
femaleBiased	3840	TEAD4	1.53236908704119	1.49979104528766	30	49	174	2831	2831	1020	230	1279	14707	TEAD4 MKN28 (gastric tubular adenocarcinoma) TEAD4	MKN28 (gastric tubular adenocarcinoma)	BTO:0002381	TEAD4		GEO	GSE44416_tead4_mkn28_MACS_TEAD4_MA0809.2.damo.pwm.bed	1	4867
femaleBiased	3091	NR3C1	1.52544393201153	1.25861287644652	88	50	308	1762	1762	707	809	1221	14128	NR3C1 U2OS (osteosarcoma) NR3C1	U2OS (osteosarcoma)	BTO:0001938	NR3C1	GLUCC	Array Express	ERP007081_nr3c1_u2os-glucc_MACS_NR3C1_MA0113.3.damo.pwm.bed	1	44490
femaleBiased	37	AR	1.50767403781887	1.34305228178006	53	51	235	2353	2353	880	455	1256	14482	AR LNCaP (prostate carcinoma) AR	LNCaP (prostate carcinoma)	BTO:0001321	AR	10 nmol/l of mibolerone	GTRD	EXP033419_LNCaP--prostate-carcinoma-_AR_MACS_AR_MA0007.3.damo.pwm.bed	1	37783
femaleBiased	227	ARNTL	1.503843098388	1.76480645906626	16	52	108	3284	3284	1150	104	1293	14833	ARNTL U2OS (osteosarcoma) ARNTL	U2OS (osteosarcoma)	BTO:0001938	ARNTL	NA	GTRD	EXP035003_U2OS--osteosarcoma-_ARNTL_MACS_ARNTL_MA0603.1.damo.pwm.bed	1	531
femaleBiased	2726	MEF2B	1.48643566999712	1.28726525292055	70	53	283	2067	2067	801	628	1239	14309	MEF2B germinal center B-cells MEF2B	germinal center B-cells	NULL	MEF2B	Treatment: tonsil	GTRD	EXP048298_germinal-center-B-cells_MEF2B_MACS_MEF2B_MA0660.1.damo.pwm.bed	1	13279
femaleBiased	3361	RELA	1.47462311926085	1.74788183496231	16	54	114	3284	3284	1150	105	1293	14832	RELA HUVEC-C (HUVEC, umbilical vein endothelial cells) RELA	HUVEC-C (HUVEC, umbilical vein endothelial cells)	BTO:0001949	RELA	Treatment: confluent, treated with Scr siRNA Passage: 4	GTRD	EXP049054_HUVEC-C--HUVEC--umbilical-vein-endothelial-cells-_RELA_MACS_RELA_MA0107.1.damo.pwm.bed	1	13554
femaleBiased	3593	SOX2	1.46754921096789	1.71079621482845	17	55	122	3240	3240	1140	114	1292	14823	SOX2 HUES64 (embryonic stem cells) SOX2	HUES64 (embryonic stem cells)	NULL	SOX2		GTRD	EXP032066_HUES64--embryonic-stem-cells-_SOX2_MACS_SOX2_MA0142.1.damo.pwm.bed	1	4670
femaleBiased	79	AR	1.46425051363752	1.58870757405431	22	56	146	3057	3057	1090	159	1287	14778	AR LNCaP (prostate carcinoma) AR	LNCaP (prostate carcinoma)	BTO:0001321	AR	Treatment: Cells were harvested in log phase growth Genotype: HNF4G overexpression	GTRD	EXP048987_LNCaP--prostate-carcinoma-_AR_MACS_AR_MA0007.3.damo.pwm.bed	1	12596
femaleBiased	116	AR	1.46425051363752	1.58870757405431	22	56	146	3057	3057	1090	159	1287	14778	AR LNCaP (prostate carcinoma) AR	LNCaP (prostate carcinoma)	BTO:0001321	AR	Treatment: FA (control)	GTRD	EXP053224_LNCaP--prostate-carcinoma-_AR_MACS_AR_MA0007.3.damo.pwm.bed	1	15895
femaleBiased	3268	POU5F1	1.45803360585522	2.74633652042669	6	58	35	3724	3724	1270	25	1303	14912	POU5F1 MRC-5 (fetal lung fibroblasts) POU5F1	MRC-5 (fetal lung fibroblasts)	BTO:0001590	POU5F1	Treatment: Oct4, Sox2-VP16 (strong activator) and Klf4 addition for 5 days Passage: 8	GTRD	EXP048945_MRC-5--fetal-lung-fibroblasts-_POU5F1_MACS_POU5F1_MA1115.1.damo.pwm.bed	1	1712
femaleBiased	4111	VDR	1.45748179649417	11.4232192631243	2	59	2	3928	3928	1330	2	1307	14935	VDR THP-1 (acute monocytic leukemia) VDR	THP-1 (acute monocytic leukemia)	BTO:0001370	VDR	2H_125D	GEO	GSE51181_VDR_thp1-2h-125d_MACS_VDR_MA0693.2.damo.pwm.bed	1	88
femaleBiased	5	AR	1.44592181451028	1.73127643805203	16	60	118	3284	3284	1150	106	1293	14831	AR LNCaP (prostate carcinoma) AR	LNCaP (prostate carcinoma)	BTO:0001321	AR	AR stimulated	GTRD	EXP000407_LNCaP--prostate-carcinoma-_AR_MACS_AR_MA0007.3.damo.pwm.bed	1	10563
femaleBiased	300	CDX2	1.42739932084312	1.29095686057323	64	61	276	2173	2173	837	572	1245	14365	CDX2 Wnt+Fgf-specified intestinal culture cells CDX2	Wnt+Fgf-specified intestinal culture cells	NULL	CDX2	Genotype: wildtype;	GTRD	EXP058137_Wnt-Fgf-specified-intestinal-culture-cells_CDX2_MACS_CDX2_MA0465.2.damo.pwm.bed	1	118721
femaleBiased	2052	GFI1B	1.4120913075003	1.60512139679787	20	62	144	3118	3118	1110	143	1289	14794	GFI1B CD34+ cells GFI1B	CD34+ cells	NULL	GFI1B		GEO	GSE52924_gfi1b_cd34_MACS_GFI1B_MA0483.1.damo.pwm.bed	1	2688
femaleBiased	4112	VDR	1.40355432392437	3.01025278683258	5	63	24	3772	3772	1290	19	1304	14918	VDR THP-1 (acute monocytic leukemia) VDR	THP-1 (acute monocytic leukemia)	BTO:0001370	VDR	CAL	GEO	GSE53041_vdr_thp1-cal_MACS_VDR_MA0693.2.damo.pwm.bed	1	590
femaleBiased	1357	ESR1	1.3932502575194	1.9389306819977	11	64	78	3494	3494	1210	65	1298	14872	ESR1 MCF7 (Invasive ductal breast carcinoma) ESR1	MCF7 (Invasive ductal breast carcinoma)	BTO:0000093	ESR1	Treatment: 10 nM Dexamethasone for 60 mins Genotype: ER+/PR+	GTRD	EXP049940_MCF7--Invasive-ductal-breast-carcinoma-_ESR1_MACS_ESR1_MA0112.3.damo.pwm.bed	1	8382
femaleBiased	61	AR	1.39098196349764	2.23392123695991	8	65	61	3628	3628	1250	41	1301	14896	AR VCaP (prostate carcinoma) AR	VCaP (prostate carcinoma)	BTO:0003215	AR	dihydrotestosterone (DHT)	GTRD	EXP038188_VCaP--prostate-carcinoma-_AR_MACS_AR_MA0007.3.damo.pwm.bed	1	2494
femaleBiased	49	AR	1.39003659123751	1.69898786452057	16	66	123	3284	3284	1160	108	1293	14829	AR LNCaP (prostate carcinoma) AR	LNCaP (prostate carcinoma)	BTO:0001321	AR	siControl	GTRD	EXP036106_LNCaP--prostate-carcinoma-_AR_MACS_AR_MA0007.3.damo.pwm.bed	1	11234
femaleBiased	106	AR	1.3874829161412	1.81708441039368	13	67	98	3413	3413	1190	82	1296	14855	AR LNCaP95 AR	LNCaP95	NULL	AR	Treatment: 10nM DHT for 4 hrs Genotype: shARv7 transfection	GTRD	EXP052947_LNCaP95_AR_MACS_AR_MA0007.3.damo.pwm.bed	1	9986
femaleBiased	205	AR	1.37290511154273	1.32786502658084	49	68	253	2444	2444	922	425	1260	14512	AR VCaP (prostate carcinoma) AR	VCaP (prostate carcinoma)	BTO:0003215	AR	SH1_R1881	GEO	GSE79128_AR_vcap-sh1-r1881_MACS_AR_MA0007.3.damo.pwm.bed	1	22606
femaleBiased	65	AR	1.36899679265263	1.56504406063576	21	69	155	3088	3088	1100	154	1288	14783	AR 22RV1 (prostate carcinoma) AR	22RV1 (prostate carcinoma)	BTO:0002999	AR		GTRD	EXP038432_22RV1--prostate-carcinoma-_AR_MACS_AR_MA0007.3.damo.pwm.bed	1	11892
femaleBiased	2199	IRF1	1.36089041231194	2.35650494593157	7	70	49	3673	3673	1260	34	1302	14903	IRF1 K562 (myelogenous leukemia) IRF1	K562 (myelogenous leukemia)	NULL	IRF1	30 m of Interferon alpha (Snyder)	ENCODE	ENCSR000EGU_K562_IRF1_MACS_IRF1_MA0050.2.damo.pwm.bed	1	470
femaleBiased	12	AR	1.34052198597655	1.24279469164367	79	71	322	1902	1902	765	734	1230	14203	AR LNCaP (prostate carcinoma) AR	LNCaP (prostate carcinoma)	BTO:0001321	AR	R1881	GTRD	EXP000731_LNCaP--prostate-carcinoma-_AR_MACS_AR_MA0007.3.damo.pwm.bed	1	37939
femaleBiased	1525	FOS	1.32050353250659	1.20920271581301	101	72	365	1575	1575	671	966	1208	13971	FOS GM12878 (female B-cells lymphoblastoid cell line) FOS	GM12878 (female B-cells lymphoblastoid cell line)	NULL	FOS	NULL	GTRD	EXP000437_GM12878--female-B-cells-_FOS_MACS_FOS_MA0476.1.damo.pwm.bed	1	2335
femaleBiased	15	AR	1.31204621424461	1.68587418448313	15	73	124	3340	3340	1180	102	1294	14835	AR metastatic prostate cancer tissue AR	metastatic prostate cancer tissue	NULL	AR	NULL	GTRD	EXP000738_metastatic-prostate-cancer-tissue_AR_MACS_AR_MA0007.3.damo.pwm.bed	1	5951
femaleBiased	2728	MEF2B	1.30306737763801	2.02061941249963	9	74	72	3580	3580	1240	51	1300	14886	MEF2B SU-DHL-10 (diffuse large B-cell lymphoma) MEF2B	SU-DHL-10 (diffuse large B-cell lymphoma)	NULL	MEF2B	Genotype: wiltype MEF2B with Flag and HA	GTRD	EXP048300_SU-DHL-10--diffuse-large-B-cell-lymphoma-_MEF2B_MACS_MEF2B_MA0660.1.damo.pwm.bed	1	3984
femaleBiased	3565	SMAD3	1.30306737763801	2.02061941249963	9	74	72	3580	3580	1240	51	1300	14886	SMAD3 HMLE-Twist-ER (breast cancer) SMAD3	HMLE-Twist-ER (breast cancer)	NULL	SMAD3	Treatment: no CellType: Immortalized human mammary epithelial cells	GTRD	EXP047889_HMLE-Twist-ER--breast-cancer-_SMAD3_MACS_SMAD3_MA1622.1.damo.pwm.bed	1	2374
femaleBiased	3952	TP53	1.30205106407548	2.1297469803386	8	76	65	3628	3628	1260	43	1301	14894	TP53 U2OS (osteosarcoma) TP53	U2OS (osteosarcoma)	BTO:0001938	TP53	UV_8H	Array Express	ERP004176_tp53_u2os-uv-8h_MACS_TP53_MA0106.3.damo.pwm.bed	1	1505
femaleBiased	3221	PAX6	1.29552562275256	1.39432434994964	33	77	211	2782	2782	1020	272	1276	14665	PAX6 EndoC-betaH2 (immortalized pancreatic beta cells) PAX6	EndoC-betaH2 (immortalized pancreatic beta cells)	NULL	PAX6	NA	GTRD	EXP037896_EndoC-betaH2--immortalized-pancreatic-beta-cells-_PAX6_MACS_PAX6_MA0069.1.damo.pwm.bed	1	5528
femaleBiased	2078	HIC1	1.28926541828867	1.85290675043667	11	78	91	3494	3494	1220	68	1298	14869	HIC1 HEK293 (embryonic kidney) HIC1	HEK293 (embryonic kidney)	NULL	HIC1	NA	GTRD	EXP039956_HEK293--embryonic-kidney-_HIC1_MACS_HIC1_MA0739.1.damo.pwm.bed	1	956
femaleBiased	1719	FOXA1	1.28719216059863	3.26682129026055	4	79	22	3825	3825	1310	14	1305	14923	FOXA1 prostate tumor FOXA1	prostate tumor	NULL	FOXA1	Patient: #4	GTRD	EXP048497_prostate-tumor_FOXA1_MACS_FOXA1_MA0148.4.damo.pwm.bed	1	553
femaleBiased	1278	ESR1	1.28407844360045	1.63786916257468	16	80	132	3284	3284	1170	112	1293	14825	ESR1 MCF7 (Invasive ductal breast carcinoma) ESR1	MCF7 (Invasive ductal breast carcinoma)	BTO:0000093	ESR1		GTRD	EXP038760_MCF7--Invasive-ductal-breast-carcinoma-_ESR1_MACS_ESR1_MA0112.3.damo.pwm.bed	1	2949
femaleBiased	28	AR	1.28200276135488	1.3569687469989	38	81	226	2663	2663	990	322	1271	14615	AR LNCaP (prostate carcinoma) AR	LNCaP (prostate carcinoma)	BTO:0001321	AR	Vehicle	GTRD	EXP032861_LNCaP--prostate-carcinoma-_AR_MACS_AR_MA0007.3.damo.pwm.bed	1	23707
femaleBiased	141	AR	1.27544076913761	1.23797369004783	75	82	328	1972	1972	794	699	1234	14238	AR LNCaP (prostate carcinoma) AR	LNCaP (prostate carcinoma)	BTO:0001321	AR	DHT	GEO	GSE43720_AR_lncap-dht_MACS_AR_MA0007.3.damo.pwm.bed	1	27366
femaleBiased	210	AR	1.27317602742893	1.37302651364411	35	83	220	2731	2731	1010	293	1274	14644	AR LNCaP (prostate carcinoma) AR	LNCaP (prostate carcinoma)	BTO:0001321	AR	DHT	GEO	GSE83860_AR_lncap-dht_MACS_AR_MA0007.3.damo.pwm.bed	1	25368
femaleBiased	3212	OTX2	1.26896017652389	1.55664921076147	19	84	159	3153	3153	1130	140	1290	14797	OTX2 retina OTX2	retina	BTO:0001175	OTX2	pigment	GEO	GSE60024_otx2_retinal-pigment_MACS_OTX2_MA0712.2.damo.pwm.bed	1	13696
femaleBiased	2041	GATA6	1.26101828630152	1.29032986919148	52	85	277	2372	2372	911	464	1257	14473	GATA6 AGS (gastric adenocarcinoma) GATA6	AGS (gastric adenocarcinoma)	BTO:0001007	GATA6		GEO	GSE51705_gata6_ags_MACS_GATA6_MA1104.2.damo.pwm.bed	1	24307
femaleBiased	1385	ESR1	1.26011129270273	1.51532264687924	21	86	167	3088	3088	1110	159	1288	14778	ESR1 H3396 (breast carcinoma) ESR1	H3396 (breast carcinoma)	NULL	ESR1	E2	GEO	GSE32349_esr1_h3396-e2_MACS_ESR1_MA0112.3.damo.pwm.bed	1	2486
femaleBiased	1005	E2F1	1.25406467743609	1.20439603431156	96	87	370	1643	1643	700	921	1213	14016	E2F1 HeLa S3 (cervical adenocarcinoma) E2F1	HeLa S3 (cervical adenocarcinoma)	BTO:0000568	E2F1		ENCODE	ENCSR000EVJ_HeLa-S3_E2F1_MACS_E2F1_MA0024.3.damo.pwm.bed	1	3015
femaleBiased	86	AR	1.250648859396	1.32712024018209	42	88	254	2577	2577	973	364	1267	14573	AR LNCaP (prostate carcinoma) AR	LNCaP (prostate carcinoma)	BTO:0001321	AR	Treatment: 10 nM DHT for 4 hrs	GTRD	EXP049276_LNCaP--prostate-carcinoma-_AR_MACS_AR_MA0007.3.damo.pwm.bed	1	32515
femaleBiased	201	AR	1.22705564792226	1.94415250767541	9	89	77	3580	3580	1250	53	1300	14884	AR MDA-MB-453 (breast adenocarcinoma) AR	MDA-MB-453 (breast adenocarcinoma)	BTO:0001908	AR	MPA	GEO	GSE74069_AR_mdamb45-mpa_MACS_AR_MA0007.3.damo.pwm.bed	1	6213
femaleBiased	3122	NR3C1	1.22393885075232	1.33995396750587	38	90	238	2663	2663	997	326	1271	14611	NR3C1 A549 (lung carcinoma) NR3C1	A549 (lung carcinoma)	BTO:0000018	NR3C1	100nM dexamethasone (CHEBI:41879) for 5 minute	GTRD	EXP040277_A549--lung-carcinoma-_NR3C1_MACS_NR3C1_MA0113.3.damo.pwm.bed	1	17961
femaleBiased	3259	POU5F1	1.21912271006088	2.03483712359101	8	91	71	3628	3628	1260	45	1301	14892	POU5F1 WA09 (embryonic stem cells) POU5F1	WA09 (embryonic stem cells)	NULL	POU5F1		GTRD	EXP038694_WA09--embryonic-stem-cells-_POU5F1_MACS_POU5F1_MA1115.1.damo.pwm.bed	1	3363
femaleBiased	2206	IRF3	1.21635990881993	1.23582488671416	70	92	333	2067	2067	831	653	1239	14284	IRF3 HeLa S3 (cervical adenocarcinoma) IRF3	HeLa S3 (cervical adenocarcinoma)	BTO:0000568	IRF3	NA	ENCODE	ENCSR000EDF_HeLa-S3_IRF3_MACS_IRF3_MA1418.1.damo.pwm.bed	1	1187
femaleBiased	3694	SPIB	1.21248042506097	1.25657769508597	60	93	310	2251	2251	885	550	1249	14387	SPIB OCI-LY3 (diffuse large B-cell lymphoma) SPIB	OCI-LY3 (diffuse large B-cell lymphoma)	NULL	SPIB	SHCTR	GEO	GSE56857_spib_ocily3-shctr_MACS_SPIB_MA0081.2.damo.pwm.bed	1	25043
femaleBiased	31	AR	1.21164261610165	1.24282324178057	66	94	321	2142	2142	852	612	1243	14325	AR LNCaP (prostate carcinoma) AR	LNCaP (prostate carcinoma)	BTO:0001321	AR	Vehicle	GTRD	EXP032867_LNCaP--prostate-carcinoma-_AR_MACS_AR_MA0007.3.damo.pwm.bed	1	28447
femaleBiased	1405	ESR1	1.21089724987048	2.59928534888688	5	95	38	3772	3772	1300	22	1304	14915	ESR1 MCF7 (Invasive ductal breast carcinoma) ESR1	MCF7 (Invasive ductal breast carcinoma)	BTO:0000093	ESR1	E2_5M	GEO	GSE54855_esr1_mcf7-e2-5m_MACS_ESR1_MA0112.3.damo.pwm.bed	1	1208
femaleBiased	1717	FOXA1	1.21089724987048	2.59928534888688	5	95	38	3772	3772	1300	22	1304	14915	FOXA1 prostate tumor FOXA1	prostate tumor	NULL	FOXA1	Patient: #2	GTRD	EXP048495_prostate-tumor_FOXA1_MACS_FOXA1_MA0148.4.damo.pwm.bed	1	780
femaleBiased	83	AR	1.20713260331435	1.62181998083821	15	97	142	3340	3340	1190	106	1294	14831	AR 22RV1 (prostate carcinoma) AR	22RV1 (prostate carcinoma)	BTO:0002999	AR	Treatment: exclude	GTRD	EXP049187_22RV1--prostate-carcinoma-_AR_MACS_AR_MA0007.3.damo.pwm.bed	1	6307
femaleBiased	91	AR	1.19012540058395	1.44189782227039	24	98	191	2999	2999	1100	191	1285	14746	AR LNCaP (prostate carcinoma) AR	LNCaP (prostate carcinoma)	BTO:0001321	AR	Treatment: 10 nM DHT for 4 hrs Genotype: Bag-1L wildtype	GTRD	EXP049284_LNCaP--prostate-carcinoma-_AR_MACS_AR_MA0007.3.damo.pwm.bed	1	20596
femaleBiased	1962	GATA3	1.18699710035306	1.24634782491423	62	99	319	2219	2219	879	573	1247	14364	GATA3 Th1-cells GATA3	Th1-cells	BTO:0001678	GATA3		GTRD	EXP031083_Th1-cells_GATA3_MACS_GATA3_MA0037.3.damo.pwm.bed	1	14516
femaleBiased	1418	ESR1	1.18060856417651	1.63688384199362	14	100	133	3371	3371	1200	98	1295	14839	ESR1 MCF7 (Invasive ductal breast carcinoma) ESR1	MCF7 (Invasive ductal breast carcinoma)	BTO:0000093	ESR1		GEO	GSE60270_esr1_mcf7_MACS_ESR1_MA0112.3.damo.pwm.bed	1	4935
femaleBiased	98	AR	1.17398086618198	1.5286765667848	18	101	162	3195	3195	1150	135	1291	14802	AR VCaP and LTAD cells AR	VCaP and LTAD cells	NULL	AR	Treatment: 24h DHT 1 nM	GTRD	EXP049450_VCaP-and-LTAD-cells_AR_MACS_AR_MA0007.3.damo.pwm.bed	1	12177
femaleBiased	2412	JUN	1.16947054334968	1.24715878813191	60	102	318	2251	2251	890	554	1249	14383	JUN MCF10A-ER-Src JUN	MCF10A-ER-Src	NULL	JUN	Genotype: non-transformed	GTRD	EXP048571_MCF10A-ER-Src_JUN_MACS_JUN_MA0099.3.damo.pwm.bed	1	29182
femaleBiased	87	AR	1.16039439959908	1.50247151678324	19	103	173	3153	3153	1140	145	1290	14792	AR LNCaP (prostate carcinoma) AR	LNCaP (prostate carcinoma)	BTO:0001321	AR	Treatment: 10 nM DHT for 4 hrs Genotype: Bag-1L knockout	GTRD	EXP049278_LNCaP--prostate-carcinoma-_AR_MACS_AR_MA0007.3.damo.pwm.bed	1	12962
femaleBiased	3261	POU5F1	1.16002975419857	1.4075146173791	26	104	207	2935	2935	1080	212	1283	14725	POU5F1 WA09 (embryonic stem cells) POU5F1	WA09 (embryonic stem cells)	NULL	POU5F1	Treatment: under normal conditions	GTRD	EXP047914_WA09--embryonic-stem-cells-_POU5F1_MACS_POU5F1_MA0142.1.damo.pwm.bed	1	10568
femaleBiased	3271	POU5F1	1.15553505629935	1.8730666941528	9	105	86	3580	3580	1260	55	1300	14882	POU5F1 MRC-5 (fetal lung fibroblasts) POU5F1	MRC-5 (fetal lung fibroblasts)	BTO:0001590	POU5F1	Treatment: Oct4, Sox2-VP16 (strong activator), Klf4 and Myc addition for 5 days Passage: 8	GTRD	EXP048952_MRC-5--fetal-lung-fibroblasts-_POU5F1_MACS_POU5F1_MA0142.1.damo.pwm.bed	1	2979
femaleBiased	3784	TCF12	1.15395172902858	2.48612760916137	5	106	42	3772	3772	1310	23	1304	14914	TCF12 Jurkat (T-cells) TCF12	Jurkat (T-cells)	BTO:0000661	TCF12	NA	GEO	GSE29180_tcf12_jurkat_MACS_TCF12_MA0521.1.damo.pwm.bed	1	1286
femaleBiased	3272	POU5F1	1.14169666597691	1.94803273850175	8	107	76	3628	3628	1270	47	1301	14890	POU5F1 MRC-5 (fetal lung fibroblasts) POU5F1	MRC-5 (fetal lung fibroblasts)	BTO:0001590	POU5F1	Treatment: Oct4, Sox2-VP16 (strong activator), Klf4 and Myc addition for 5 days Passage: 8	GTRD	EXP048952_MRC-5--fetal-lung-fibroblasts-_POU5F1_MACS_POU5F1_MA1115.1.damo.pwm.bed	1	2519
femaleBiased	1808	FOXA1	1.13518686424387	1.16381132807416	121	108	422	1331	1331	620	1202	1188	13735	FOXA1 ZR-75-1 (invasive ductal carcinoma) FOXA1	ZR-75-1 (invasive ductal carcinoma)	BTO:0003136	FOXA1	E2	GEO	GSE72249_foxa1_zr751-e2_MACS_FOXA1_MA0148.4.damo.pwm.bed	1	63618
femaleBiased	1380	ESR1	1.13351958539919	2.05364649875755	7	109	69	3673	3673	1280	39	1302	14898	ESR1 MCF7L-TamR(immortalized breast epithelial, tamoxifen resistant cell line) E	MCF7L-TamR(immortalized breast epithelial, tamoxifen resistant cell line)	NULL	ESR1		GTRD	EXP057867_MCF7L-TamR-immortalized-breast-epithelial--tamoxifen-resistant-cell-line-_ESR1_MACS_ESR1_MA0112.3.damo.pwm.bed	1	2344
femaleBiased	3263	POU5F1	1.12903309103395	1.47007934811594	20	110	184	3118	3118	1140	156	1289	14781	POU5F1 WA09 (embryonic stem cells) POU5F1	WA09 (embryonic stem cells)	NULL	POU5F1	Treatment: under heat shock conditions	GTRD	EXP047915_WA09--embryonic-stem-cells-_POU5F1_MACS_POU5F1_MA0142.1.damo.pwm.bed	1	7724
femaleBiased	35	AR	1.1265651918194	1.31604753077165	37	111	262	2679	2679	1020	323	1272	14614	AR LNCaP C4-2 (prostate carcinoma) AR	LNCaP C4-2 (prostate carcinoma)	BTO:0005672	AR	10 nmol/l of mibolerone	GTRD	EXP033417_LNCaP-C4-2--prostate-carcinoma-_AR_MACS_AR_MA0007.3.damo.pwm.bed	1	30795
femaleBiased	17	AR	1.12597163527958	1.32681079021703	35	112	255	2731	2731	1030	303	1274	14634	AR LNCaP (prostate carcinoma) AR	LNCaP (prostate carcinoma)	BTO:0001321	AR	100 nM DHT+Dex	GTRD	EXP030501_LNCaP--prostate-carcinoma-_AR_MACS_AR_MA0007.3.damo.pwm.bed	1	22150
femaleBiased	3551	RXRA	1.11349316428597	1.39916813780925	25	113	209	2964	2964	1100	205	1284	14732	RXRA MCF7 (Invasive ductal breast carcinoma) RXRA	MCF7 (Invasive ductal breast carcinoma)	BTO:0000093	RXRA	Treatment: none;	GTRD	EXP054366_MCF7--Invasive-ductal-breast-carcinoma-_RXRA_MACS_RXRA_MA0115.1.damo.pwm.bed	1	35916
femaleBiased	3689	SPI1	1.11215550374039	1.33432346923388	33	114	247	2782	2782	1050	284	1276	14653	SPI1 RS4-11 (adult B acute lymphoblastic leukemia) SPI1	RS4-11 (adult B acute lymphoblastic leukemia)	BTO:0004505	SPI1		GEO	GSE71616_spi1_rsa411_MACS_SPI1_MA0080.5.damo.pwm.bed	1	8068
femaleBiased	1048	E2F7	1.10983310055774	1.56242330588762	15	115	156	3340	3340	1200	110	1294	14827	E2F7 K562 (myelogenous leukemia) E2F7	K562 (myelogenous leukemia)	NULL	E2F7	NA	GTRD	EXP039849_K562--myelogenous-leukemia-_E2F7_MACS_E2F7_MA0758.1.damo.pwm.bed	1	337
femaleBiased	167	AR	1.10655581838805	5.71147503708574	2	116	5	3928	3928	1350	4	1307	14933	AR LNCaP (prostate carcinoma) AR	LNCaP (prostate carcinoma)	BTO:0001321	AR	DHT24H_SHFOXA1	GEO	GSE58428_AR_lncap-dht24h-shfoxa1_MACS_AR_MA0007.3.damo.pwm.bed	1	726
femaleBiased	3516	RXRA	1.10655581838805	5.71147503708574	2	116	5	3928	3928	1350	4	1307	14933	RXRA NB4 (acute promyelocytic leukemia ) RXRA	NB4 (acute promyelocytic leukemia )	NULL	RXRA		GTRD	EXP000741_NB4--acute-promyelocytic-leukemia--_RXRA_MACS_RXRA_MA1146.1.damo.pwm.bed	1	88
femaleBiased	3517	RXRA	1.10655581838805	5.71147503708574	2	116	5	3928	3928	1350	4	1307	14933	RXRA NB4 (acute promyelocytic leukemia ) RXRA	NB4 (acute promyelocytic leukemia )	NULL	RXRA		GTRD	EXP000741_NB4--acute-promyelocytic-leukemia--_RXRA_MACS_RXRA_MA1147.1.damo.pwm.bed	1	142
femaleBiased	3830	TEAD1	1.10655581838805	5.71147503708574	2	116	5	3928	3928	1350	4	1307	14933	TEAD1 hFOB 1.19 (fetal osteoblast) TEAD1	hFOB 1.19 (fetal osteoblast)	BTO:0005224	TEAD1	DIFF	GEO	GSE82295_tead1_hfob-diff_MACS_TEAD1_MA0090.3.damo.pwm.bed	1	439
femaleBiased	1513	FLI1	1.0991655080763	1.47172066770406	19	120	183	3153	3153	1150	148	1290	14789	FLI1 SK-N-MC (Askin tumor) FLI1	SK-N-MC (Askin tumor)	BTO:0002914	FLI1		GEO	GSE61944_fli1_skmnc_MACS_FLI1_MA0475.2.damo.pwm.bed	1	2647
femaleBiased	184	AR	1.0954329166168	1.20986027985861	71	121	364	2046	2046	844	676	1238	14261	AR LNCaP (prostate carcinoma) AR	LNCaP (prostate carcinoma)	BTO:0001321	AR	SHFOXP1_DHT	GEO	GSE62492_AR_lncap-shfoxp1-dht_MACS_AR_MA0007.3.damo.pwm.bed	1	34532
femaleBiased	153	AR	1.09380680234757	Inf	1	122	1	3985	3985	1370	0	1308	14937	AR AR	NA	NA	AR	NA	GEO	GSE48308_AR_lncaparmo-ar-dht1nm_MACS_AR_MA0007.3.damo.pwm.bed	1	61
femaleBiased	186	AR	1.08936317250369	1.48428900302963	18	123	180	3195	3195	1170	139	1291	14798	AR LNCaP (prostate carcinoma) AR	LNCaP (prostate carcinoma)	BTO:0001321	AR		GEO	GSE63202_AR_lncap_MACS_AR_MA0007.3.damo.pwm.bed	1	9786
femaleBiased	3159	NR3C1	1.08934790913957	2.14467199613205	6	124	64	3724	3724	1300	32	1303	14905	NR3C1 RS4-11 (adult B acute lymphoblastic leukemia) NR3C1	RS4-11 (adult B acute lymphoblastic leukemia)	BTO:0004505	NR3C1	DEX	GEO	GSE71616_nr3c1_rsa411-dex_MACS_NR3C1_MA0113.3.damo.pwm.bed	1	879
femaleBiased	3824	TEAD1	1.08640039868894	1.3036730302858	37	125	267	2679	2679	1020	326	1272	14611	TEAD1 SF268 (astrocytoma ) TEAD1	SF268 (astrocytoma )	BTO:0003772	TEAD1		GTRD	EXP034063_SF268--astrocytoma--_TEAD1_MACS_TEAD1_MA0090.3.damo.pwm.bed	1	23693
femaleBiased	3836	TEAD4	1.07678619580777	1.37462040257108	26	126	218	2935	2935	1090	217	1283	14720	TEAD4 MCF7 (Invasive ductal breast carcinoma) TEAD4	MCF7 (Invasive ductal breast carcinoma)	BTO:0000093	TEAD4		ENCODE	ENCSR000BUO_MCF-7_TEAD4_MACS_TEAD4_MA0809.2.damo.pwm.bed	1	6589
femaleBiased	221	ARNT	1.07473134220225	1.29524803218272	38	127	271	2663	2663	1020	337	1271	14600	ARNT GM12878 (female B-cells lymphoblastoid cell line) ARNT	GM12878 (female B-cells lymphoblastoid cell line)	NULL	ARNT		GTRD	EXP040302_GM12878--female-B-cells-_ARNT_MACS_ARNT_MA0006.1.damo.pwm.bed	1	3751
femaleBiased	2992	NFE2	1.07102338158941	1.22304482959187	61	128	352	2232	2232	904	574	1248	14363	NFE2 K562 (myelogenous leukemia) NFE2	K562 (myelogenous leukemia)	NULL	NFE2		GTRD	EXP040018_K562--myelogenous-leukemia-_NFE2_MACS_NFE2_MA0501.1.damo.pwm.bed	1	31106
femaleBiased	3610	SOX2	1.06377128240997	1.21182265620646	66	129	360	2142	2142	877	627	1243	14310	SOX2 BJ (fibroblasts) SOX2	BJ (fibroblasts)	NULL	SOX2	INDUCED	GEO	GSE36570_sox2_bj-induced_MACS_SOX2_MA0143.4.damo.pwm.bed	1	76252
femaleBiased	19	AR	1.05722622068837	1.55689889018668	14	130	158	3371	3371	1220	103	1295	14834	AR LNCaP (prostate carcinoma) AR	LNCaP (prostate carcinoma)	BTO:0001321	AR	1000 nM CPA	GTRD	EXP030505_LNCaP--prostate-carcinoma-_AR_MACS_AR_MA0007.3.damo.pwm.bed	1	3346
femaleBiased	1630	FOXA1	1.05545108241223	1.33449541090219	30	131	245	2831	2831	1070	258	1279	14679	FOXA1 Ishikawa (endometrial adenocarcinoma) FOXA1	Ishikawa (endometrial adenocarcinoma)	BTO:0003041	FOXA1	1 h with 0.02% Dimethyl sufloxide (DMSO) (Myers)	ENCODE	ENCSR000BKW_Ishikawa_FOXA1_MACS_FOXA1_MA0148.4.damo.pwm.bed	1	4846
femaleBiased	4157	ZFX	1.05195386406863	1.58384715217206	13	132	149	3413	3413	1230	94	1296	14843	ZFX RPMI-8402 (T acute lymphoblastic leukemia) ZFX	RPMI-8402 (T acute lymphoblastic leukemia)	BTO:0001880	ZFX	NA	GEO	GSE43147_zfx_rpmi8402_MACS_ZFX_MA0146.2.damo.pwm.bed	1	440
femaleBiased	2200	IRF1	1.05119565478574	1.2835815010496	39	133	287	2640	2640	1020	349	1270	14588	IRF1 HAEC (human aortic endothelial cells) IRF1	HAEC (human aortic endothelial cells)	NULL	IRF1	IL1b, 4h	GTRD	EXP038038_HAEC--human-aortic-endothelial-cells-_IRF1_MACS_IRF1_MA0050.2.damo.pwm.bed	1	5797
femaleBiased	4026	TP53	1.04929963469401	2.28691058391288	5	134	53	3772	3772	1320	25	1304	14912	TP53 HCT-116 (colon carcinoma) TP53	HCT-116 (colon carcinoma)	BTO:0001109	TP53	DMSO_KOATF3	GEO	GSE74355_tp53_htc116-dmso-koatf3_MACS_TP53_MA0106.3.damo.pwm.bed	1	821
femaleBiased	3837	TEAD4	1.04310963138821	1.25823730157881	45	135	309	2512	2512	985	411	1264	14526	TEAD4 SK-N-SH (neuroblastoma) TEAD4	SK-N-SH (neuroblastoma)	BTO:0001620	TEAD4		ENCODE	ENCSR000BUQ_SK-N-SH_TEAD4_MACS_TEAD4_MA0809.2.damo.pwm.bed	1	21714
femaleBiased	4060	TP63	1.03876873395564	1.27982666726862	39	136	288	2640	2640	1020	350	1270	14587	TP63 MCF10A (breast epithelial cells) TP63	MCF10A (breast epithelial cells)	BTO:0001939	TP63	DCIS	GEO	GSE72009_tp63_mcf10dcis_MACS_TP63_MA0525.2.damo.pwm.bed	1	12720
femaleBiased	168	AR	1.02879471756239	1.4902956717451	16	137	176	3284	3284	1200	123	1293	14814	AR LNCaP (prostate carcinoma) AR	LNCaP (prostate carcinoma)	BTO:0001321	AR	DHT24H	GEO	GSE58428_AR_lncap-dht24h_MACS_AR_MA0007.3.damo.pwm.bed	1	13725
femaleBiased	187	AR	1.0184563772117	1.46453056147105	17	138	187	3240	3240	1190	133	1292	14804	AR LNCaP (prostate carcinoma) AR	LNCaP (prostate carcinoma)	BTO:0001321	AR		GEO	GSE64656_AR_lncap_MACS_AR_MA0007.3.damo.pwm.bed	1	10587
femaleBiased	2573	JUNB	1.01464956968609	1.19321203453645	71	139	383	2046	2046	856	685	1238	14252	JUNB MCF10A-ER-Src JUNB	MCF10A-ER-Src	NULL	JUNB	Genotype: non-transformed	GTRD	EXP048569_MCF10A-ER-Src_JUNB_MACS_JUNB_MA1135.1.damo.pwm.bed	1	46653
femaleBiased	2575	JUNB	1.01464956968609	1.19321203453645	71	139	383	2046	2046	856	685	1238	14252	JUNB MCF10A-ER-Src JUNB	MCF10A-ER-Src	NULL	JUNB	Genotype: non-transformed	GTRD	EXP048569_MCF10A-ER-Src_JUNB_MACS_JUNB_MA1138.1.damo.pwm.bed	1	46653
femaleBiased	2417	JUN	1.01320961310041	1.19919696534795	67	141	375	2122	2122	879	643	1242	14294	JUN MCF10A-ER-Src JUN	MCF10A-ER-Src	NULL	JUN	Genotype: non-transformed	GTRD	EXP048571_MCF10A-ER-Src_JUN_MACS_JUN_MA1128.1.damo.pwm.bed	1	30780
femaleBiased	1524	FOS	1.01300112891035	1.13023490556991	151	142	483	974	974	533	1545	1158	13392	FOS K562 (myelogenous leukemia) FOS	K562 (myelogenous leukemia)	NULL	FOS	NULL	GTRD	EXP000310_K562--myelogenous-leukemia-_FOS_MACS_FOS_MA1141.1.damo.pwm.bed	1	21100
femaleBiased	2572	JUNB	1.010825894511	1.19093699381165	72	143	385	2030	2030	853	696	1237	14241	JUNB MCF10A-ER-Src JUNB	MCF10A-ER-Src	NULL	JUNB	Genotype: non-transformed	GTRD	EXP048569_MCF10A-ER-Src_JUNB_MACS_JUNB_MA1134.1.damo.pwm.bed	1	47147
femaleBiased	4146	YY1	1.00581775230523	1.25120691783487	44	144	314	2533	2533	997	404	1265	14533	YY1 lymphoblastoid cells YY1	lymphoblastoid cells	NULL	YY1	YY1-mutated (p.Asp380Tyr)	GTRD	EXP038616_lymphoblastoid-cells_YY1_MACS_YY1_MA0095.2.damo.pwm.bed	1	1459
femaleBiased	7	AR	1.00375990544956	1.20049515756976	65	145	374	2159	2159	893	623	1244	14314	AR VCaP (prostate carcinoma) AR	VCaP (prostate carcinoma)	BTO:0003215	AR	AR stimulated	GTRD	EXP000409_VCaP--prostate-carcinoma-_AR_MACS_AR_MA0007.3.damo.pwm.bed	1	43913
femaleBiased	1823	FOXA2	1.00162708476296	1.79473355509958	8	146	102	3628	3628	1290	51	1301	14886	FOXA2 endometrioid adenocarcinoma FOXA2	endometrioid adenocarcinoma	NULL	FOXA2	tumor A	GTRD	EXP036409_endometrioid-adenocarcinoma_FOXA2_MACS_FOXA2_MA0047.3.damo.pwm.bed	1	1480
femaleBiased	3587	SOX10	1.00114036985405	2.19884430696076	5	147	63	3772	3772	1330	26	1304	14911	SOX10 501Mel (melanoma) SOX10	501Mel (melanoma)	BTO:0002956	SOX10	NA	GEO	GSE61965_sox10_501mel_MACS_SOX10_MA0442.2.damo.pwm.bed	1	2863
femaleBiased	2207	IRF3	0.997825163699367	1.33488036268161	27	148	243	2909	2909	1100	232	1282	14705	IRF3 HepG2 (hepatoblastoma) IRF3	HepG2 (hepatoblastoma)	BTO:0000599	IRF3	NA	ENCODE	ENCSR000EEJ_HepG2_IRF3_MACS_IRF3_MA1418.1.damo.pwm.bed	1	419
femaleBiased	62	AR	0.992391297969328	1.658728061883	10	149	131	3536	3536	1270	69	1299	14868	AR LNCaP (prostate carcinoma) AR	LNCaP (prostate carcinoma)	BTO:0001321	AR	dihydrotestosterone (DHT)	GTRD	EXP038190_LNCaP--prostate-carcinoma-_AR_MACS_AR_MA0007.3.damo.pwm.bed	1	3202
femaleBiased	3839	TEAD4	0.991016690639044	1.43227284490333	18	150	192	3195	3195	1180	144	1291	14793	TEAD4 WA01 (H1, human embryonic stem cells) TEAD4	WA01 (H1, human embryonic stem cells)	NULL	TEAD4	Treatment: None Genotype: wildtype hESC	GTRD	EXP049867_WA01--H1--human-embryonic-stem-cells-_TEAD4_MACS_TEAD4_MA0809.2.damo.pwm.bed	1	4856
femaleBiased	115	AR	0.989662051143292	1.20263883937237	62	151	371	2219	2219	914	593	1247	14344	AR LNCaP (prostate carcinoma) AR	LNCaP (prostate carcinoma)	BTO:0001321	AR	Treatment: transfected twice with with 5nM of siLINC00844 every 24 hours, 100nM of DHT for 2 hrs Genotype: transfected with siLINC00844	GTRD	EXP052984_LNCaP--prostate-carcinoma-_AR_MACS_AR_MA0007.3.damo.pwm.bed	1	26952
femaleBiased	158	AR	0.985434817488027	1.35556849149099	24	152	228	2999	2999	1130	203	1285	14734	AR AR	NA	NA	AR	NA	GEO	GSE55062_AR_vcap-dht-mdv3100_MACS_AR_MA0007.3.damo.pwm.bed	1	15178
femaleBiased	2419	JUN	0.985278999730929	1.17892549662302	77	153	398	1942	1942	831	752	1232	14185	JUN MCF10A-ER-Src JUN	MCF10A-ER-Src	NULL	JUN	Genotype: non-transformed	GTRD	EXP048571_MCF10A-ER-Src_JUN_MACS_JUN_MA1132.1.damo.pwm.bed	1	33354
femaleBiased	1855	FOXO1	0.984483973003635	1.30868480306874	30	154	266	2831	2831	1080	263	1279	14674	FOXO1 B-cells FOXO1	B-cells	NULL	FOXO1	GERMINAL_CENTER	GEO	GSE68349_foxo1_gcb_MACS_FOXO1_MA0480.1.damo.pwm.bed	1	5068
femaleBiased	1075	EHF	0.983667855880034	4.56915687765048	2	155	11	3928	3928	1360	5	1307	14932	EHF Calu-3 (lung adenocarcinoma) EHF	Calu-3 (lung adenocarcinoma)	BTO:0002750	EHF		GEO	GSE63398_ehf_calu3_MACS_EHF_MA0598.3.damo.pwm.bed	1	78
femaleBiased	3514	RXRA	0.983667855880034	4.56915687765048	2	155	11	3928	3928	1360	5	1307	14932	RXRA NB4 (acute promyelocytic leukemia ) RXRA	NB4 (acute promyelocytic leukemia )	NULL	RXRA		GTRD	EXP000741_NB4--acute-promyelocytic-leukemia--_RXRA_MACS_RXRA_MA0159.1.damo.pwm.bed	1	122
femaleBiased	3515	RXRA	0.983667855880034	4.56915687765048	2	155	11	3928	3928	1360	5	1307	14932	RXRA NB4 (acute promyelocytic leukemia ) RXRA	NB4 (acute promyelocytic leukemia )	NULL	RXRA		GTRD	EXP000741_NB4--acute-promyelocytic-leukemia--_RXRA_MACS_RXRA_MA0494.1.damo.pwm.bed	1	153
femaleBiased	1214	ESR1	0.983367116237699	1.33709432220239	26	158	241	2935	2935	1110	223	1283	14714	ESR1 MCF7 (Invasive ductal breast carcinoma) ESR1	MCF7 (Invasive ductal breast carcinoma)	BTO:0000093	ESR1	E2 treatment	GTRD	EXP036170_MCF7--Invasive-ductal-breast-carcinoma-_ESR1_MACS_ESR1_MA0112.3.damo.pwm.bed	1	15658
femaleBiased	313	CEBPA	0.981039457160898	1.15101891148504	105	159	446	1532	1532	712	1052	1204	13885	CEBPA U937 (adult acute monocytic leukemia) CEBPA	U937 (adult acute monocytic leukemia)	BTO:0001412	CEBPA	dmso	GTRD	EXP000947_U937--adult-acute-monocytic-leukemia-_CEBPA_MACS_CEBPA_MA0019.1.damo.pwm.bed	1	41983
femaleBiased	3608	SOX2	0.980950363293259	1.86204275062595	7	160	87	3673	3673	1310	43	1302	14894	SOX2 iPS (derived pancreatic precursor cells) SOX2	iPS (derived pancreatic precursor cells)	NULL	SOX2	Treatment: iPS protocol 3s2 Passage: 20	GTRD	EXP048957_iPS--derived-pancreatic-precursor-cells-_SOX2_MACS_SOX2_MA0143.4.damo.pwm.bed	1	2088
femaleBiased	3619	SOX2	0.980950363293259	1.86204275062595	7	160	87	3673	3673	1310	43	1302	14894	SOX2 hESC-1 (Embryonic stem cells) SOX2	hESC-1 (Embryonic stem cells)	NULL	SOX2		GEO	GSE69479_sox2_esc_MACS_SOX2_MA0143.4.damo.pwm.bed	1	1707
femaleBiased	1298	ESR1	0.98064976945699	1.53455676134926	13	162	161	3413	3413	1250	97	1296	14840	ESR1 MCF7 (Invasive ductal breast carcinoma) ESR1	MCF7 (Invasive ductal breast carcinoma)	BTO:0000093	ESR1	vehicle for 3h	GTRD	EXP040893_MCF7--Invasive-ductal-breast-carcinoma-_ESR1_MACS_ESR1_MA0112.3.damo.pwm.bed	1	4250
femaleBiased	1843	FOXA2	0.971830148293136	1.13204370288637	134	163	480	1175	1175	606	1367	1175	13570	FOXA2 BJ (fibroblasts) FOXA2	BJ (fibroblasts)	NULL	FOXA2	Treatment: addition of 200 uM mimosine over night Genotype: Clonal FOXA2 doxycycline inducible cells	GTRD	EXP049378_BJ--fibroblasts-_FOXA2_MACS_FOXA2_MA0047.3.damo.pwm.bed	1	77665
femaleBiased	2570	JUNB	0.971683230982606	1.18415066306303	71	164	393	2046	2046	868	690	1238	14247	JUNB MCF10A-ER-Src JUNB	MCF10A-ER-Src	NULL	JUNB	Genotype: non-transformed	GTRD	EXP048569_MCF10A-ER-Src_JUNB_MACS_JUNB_MA0490.2.damo.pwm.bed	1	46448
femaleBiased	2337	JUN	0.965724108041531	1.13801652673859	121	165	473	1331	1331	656	1227	1188	13710	JUN A549 (lung carcinoma) JUN	A549 (lung carcinoma)	BTO:0000018	JUN	100nM dexamethasone (CHEBI:41879) for 15 minute	GTRD	EXP040263_A549--lung-carcinoma-_JUN_MACS_JUN_MA1127.1.damo.pwm.bed	1	16827
femaleBiased	1809	FOXA1	0.962716899800038	1.13930356835668	118	166	471	1367	1367	668	1195	1191	13742	FOXA1 ZR-75-1 (invasive ductal carcinoma) FOXA1	ZR-75-1 (invasive ductal carcinoma)	BTO:0003136	FOXA1		GEO	GSE72249_foxa1_zr751_MACS_FOXA1_MA0148.4.damo.pwm.bed	1	75734
femaleBiased	182	AR	0.960603412892361	1.28825912891183	32	167	282	2801	2801	1080	285	1277	14652	AR LNCaP (prostate carcinoma) AR	LNCaP (prostate carcinoma)	BTO:0001321	AR	R1881	GEO	GSE62492_AR_lncap-r1881_MACS_AR_MA0007.3.damo.pwm.bed	1	17613
femaleBiased	134	AR	0.958159323706995	1.1936435567224	63	168	381	2201	2201	917	607	1246	14330	AR VCaP (prostate carcinoma) AR	VCaP (prostate carcinoma)	BTO:0003215	AR	R1881	GEO	GSE32892_AR_vcap-r1881_MACS_AR_MA0007.3.damo.pwm.bed	1	44834
femaleBiased	3594	SOX2	0.956229306874395	1.46826265657811	15	169	185	3340	3340	1230	117	1294	14820	SOX2 HUES64 (embryonic stem cells) SOX2	HUES64 (embryonic stem cells)	NULL	SOX2		GTRD	EXP032066_HUES64--embryonic-stem-cells-_SOX2_MACS_SOX2_MA0143.4.damo.pwm.bed	1	4329
femaleBiased	1639	FOXA1	0.9558009770737	1.17417369511695	76	170	407	1964	1964	847	745	1233	14192	FOXA1 T47D (invasive ductal carcinoma) FOXA1	T47D (invasive ductal carcinoma)	BTO:0001248	FOXA1	E2_TAM	Array Express	ERP000380_foxa1_t47d-e2-tam_MACS_FOXA1_MA0148.4.damo.pwm.bed	1	40029
femaleBiased	199	AR	0.955495881163185	2.11728359690275	5	171	67	3772	3772	1340	27	1304	14910	AR LNCaP C4-2B (prostate carcinoma) AR	LNCaP C4-2B (prostate carcinoma)	BTO:0004959	AR		GEO	GSE72714_AR_c42b_MACS_AR_MA0007.3.damo.pwm.bed	1	2716
femaleBiased	1288	ESR1	0.950648034979871	1.23548695087013	44	172	334	2533	2533	1010	409	1265	14528	ESR1 BT-474 (breast invasive ductal carcinoma) ESR1	BT-474 (breast invasive ductal carcinoma)	BTO:0001932	ESR1	Tam-Resist	GTRD	EXP038791_BT-474--breast-invasive-ductal-carcinoma-_ESR1_MACS_ESR1_MA0112.3.damo.pwm.bed	1	19237
femaleBiased	2667	MAF	0.946266588275807	1.81967707548839	7	173	97	3673	3673	1310	44	1302	14893	MAF Th17-cells MAF	Th17-cells	BTO:0005655	MAF	CellType:pool of expanded Th17 clones; Tissue: primary Th17-IL-10+ lymphocytes; ActivationState: resting;Day:0;	GTRD	EXP047560_Th17-cells_MAF_MACS_MAF_MA0501.1.damo.pwm.bed	1	1047
femaleBiased	1521	FOS	0.943860985299173	1.14326491882446	107	174	459	1505	1505	713	1079	1202	13858	FOS K562 (myelogenous leukemia) FOS	K562 (myelogenous leukemia)	NULL	FOS	NULL	GTRD	EXP000310_K562--myelogenous-leukemia-_FOS_MACS_FOS_MA0099.3.damo.pwm.bed	1	18319
femaleBiased	57	AR	0.943060227339117	1.19916645257885	58	175	376	2283	2283	945	556	1251	14381	AR LNCaP (prostate carcinoma) AR	LNCaP (prostate carcinoma)	BTO:0001321	AR	R1881	GTRD	EXP037066_LNCaP--prostate-carcinoma-_AR_MACS_AR_MA0007.3.damo.pwm.bed	1	49037
femaleBiased	174	AR	0.940333611801891	2.8565594180808	3	176	29	3884	3884	1360	12	1306	14925	AR AR	NA	NA	AR	NA	GEO	GSE58478_AR_22rv1-arfl-arvs_MACS_AR_MA0007.3.damo.pwm.bed	1	1954
femaleBiased	3256	POU5F1	0.940333611801891	2.8565594180808	3	176	29	3884	3884	1360	12	1306	14925	POU5F1 WA09 (embryonic stem cells) POU5F1	WA09 (embryonic stem cells)	NULL	POU5F1		GTRD	EXP038693_WA09--embryonic-stem-cells-_POU5F1_MACS_POU5F1_MA0142.1.damo.pwm.bed	1	1057
femaleBiased	1682	FOXA1	0.938249267551193	1.15958171838187	86	178	431	1790	1790	800	854	1223	14083	FOXA1 ZR-75-1 (invasive ductal carcinoma) FOXA1	ZR-75-1 (invasive ductal carcinoma)	BTO:0003136	FOXA1		GTRD	EXP038764_ZR-75-1--invasive-ductal-carcinoma-_FOXA1_MACS_FOXA1_MA0148.4.damo.pwm.bed	1	59360
femaleBiased	1683	FOXA1	0.937015662569995	1.14872728186149	98	179	448	1616	1616	748	983	1211	13954	FOXA1 T47D (invasive ductal carcinoma) FOXA1	T47D (invasive ductal carcinoma)	BTO:0001248	FOXA1		GTRD	EXP038765_T47D--invasive-ductal-carcinoma-_FOXA1_MACS_FOXA1_MA0148.4.damo.pwm.bed	1	50304
femaleBiased	3667	SPI1	0.935919638780409	1.23436348167838	43	180	338	2553	2553	1020	400	1266	14537	SPI1 GM12878 (female B-cells lymphoblastoid cell line) SPI1	GM12878 (female B-cells lymphoblastoid cell line)	NULL	SPI1		GTRD	EXP054612_GM12878--female-B-cells-lymphoblastoid-cell-line-_SPI1_MACS_SPI1_MA0080.5.damo.pwm.bed	1	11583
femaleBiased	1640	FOXA1	0.932245101541415	1.17304909064566	73	181	408	2011	2011	867	716	1236	14221	FOXA1 ZR-75-1 (invasive ductal carcinoma) FOXA1	ZR-75-1 (invasive ductal carcinoma)	BTO:0003136	FOXA1	E2_TAM	Array Express	ERP000380_foxa1_zr751-e2-tam_MACS_FOXA1_MA0148.4.damo.pwm.bed	1	50437
femaleBiased	1968	GATA3	0.922887265090677	1.22451415778203	45	182	349	2512	2512	1010	422	1264	14515	GATA3 MCF7 (Invasive ductal breast carcinoma) GATA3	MCF7 (Invasive ductal breast carcinoma)	BTO:0000093	GATA3	E2	GTRD	EXP037456_MCF7--Invasive-ductal-breast-carcinoma-_GATA3_MACS_GATA3_MA0037.3.damo.pwm.bed	1	22785
femaleBiased	226	ARNT	0.91790362312732	1.39319060718416	18	183	212	3195	3195	1200	148	1291	14789	ARNT ARNT	NA	NA	ARNT	NA	GEO	GSE67237_arnt_786o-hif2a_MACS_ARNT_MA0004.1.damo.pwm.bed	1	5112
femaleBiased	90	AR	0.914509507727685	1.37765238561934	19	184	216	3153	3153	1180	158	1290	14779	AR LNCaP (prostate carcinoma) AR	LNCaP (prostate carcinoma)	BTO:0001321	AR	Treatment: 10 nM DHT for 4 hrs Genotype: Bag-1L knockout and Bag-1L wildtype	GTRD	EXP049282_LNCaP--prostate-carcinoma-_AR_MACS_AR_MA0007.3.damo.pwm.bed	1	16653
femaleBiased	2571	JUNB	0.913766311258276	1.17168172541149	71	185	411	2046	2046	881	697	1238	14240	JUNB MCF10A-ER-Src JUNB	MCF10A-ER-Src	NULL	JUNB	Genotype: non-transformed	GTRD	EXP048569_MCF10A-ER-Src_JUNB_MACS_JUNB_MA1132.1.damo.pwm.bed	1	47280
femaleBiased	3113	NR3C1	0.912843982278993	1.77912823148111	7	186	106	3673	3673	1320	45	1302	14892	NR3C1 A549 (lung carcinoma) NR3C1	A549 (lung carcinoma)	BTO:0000018	NR3C1	100nM dexamethasone (CHEBI:41879) for 4 hour	GTRD	EXP039722_A549--lung-carcinoma-_NR3C1_MACS_NR3C1_MA0113.3.damo.pwm.bed	1	3113
femaleBiased	4043	TP63	0.912407906090627	1.58929412745253	10	187	145	3536	3536	1290	72	1299	14865	TP63 EP156T (primary prostate cells) TP63	EP156T (primary prostate cells)	NULL	TP63		GEO	GSE43111_tp63_ep156t_MACS_TP63_MA0525.2.damo.pwm.bed	1	4469
femaleBiased	3536	RXRA	0.910737960653874	1.15519881702335	85	188	436	1805	1805	810	847	1224	14090	RXRA JMSU-1 (Bladder carcinoma) RXRA	JMSU-1 (Bladder carcinoma)	NULL	RXRA	genotype: RXRA S427F	GTRD	EXP040816_JMSU-1--Bladder-carcinoma-_RXRA_MACS_RXRA_MA0115.1.damo.pwm.bed	1	9751
femaleBiased	1510	FLI1	0.910376106021563	2.28592594389358	4	189	54	3825	3825	1360	20	1305	14917	FLI1 SK-N-MC (Askin tumor) FLI1	SK-N-MC (Askin tumor)	BTO:0002914	FLI1	SHFLI_96H	GEO	GSE61944_fli1_skmnc-shfli-96h_MACS_FLI1_MA0475.2.damo.pwm.bed	1	126
femaleBiased	2353	JUN	0.910142180246312	1.12966567101836	120	190	485	1344	1344	673	1225	1189	13712	JUN A549 (lung carcinoma) JUN	A549 (lung carcinoma)	BTO:0000018	JUN	100nM dexamethasone (CHEBI:41879) for 5 minute	GTRD	EXP040322_A549--lung-carcinoma-_JUN_MACS_JUN_MA1128.1.damo.pwm.bed	1	23068
femaleBiased	2737	MEF2B	0.908524408034726	1.63443379145809	9	191	134	3580	3580	1300	63	1300	14874	MEF2B MEF2B	NA	NA	MEF2B	NA	GEO	GSE69558_mef2b_db_MACS_MEF2B_MA0660.1.damo.pwm.bed	1	1595
femaleBiased	220	ARNT	0.905615556770651	1.24239710404238	38	192	323	2663	2663	1060	351	1271	14586	ARNT GM12878 (female B-cells lymphoblastoid cell line) ARNT	GM12878 (female B-cells lymphoblastoid cell line)	NULL	ARNT		GTRD	EXP040302_GM12878--female-B-cells-_ARNT_MACS_ARNT_MA0004.1.damo.pwm.bed	1	3902
femaleBiased	52	AR	0.904379612441866	1.27897382864748	30	193	290	2831	2831	1100	269	1279	14668	AR LNCaP (prostate carcinoma) AR	LNCaP (prostate carcinoma)	BTO:0001321	AR	treated for 24 hours with 2Œºg/mL aphidicolin +3 hour 10nm DHT	GTRD	EXP036468_LNCaP--prostate-carcinoma-_AR_MACS_AR_MA0007.3.damo.pwm.bed	1	29688
femaleBiased	2574	JUNB	0.902950130634046	1.16803184151827	72	194	417	2030	2030	880	709	1237	14228	JUNB MCF10A-ER-Src JUNB	MCF10A-ER-Src	NULL	JUNB	Genotype: non-transformed	GTRD	EXP048569_MCF10A-ER-Src_JUNB_MACS_JUNB_MA1137.1.damo.pwm.bed	1	47314
femaleBiased	179	AR	0.900360442602028	1.38374791858144	18	195	214	3195	3195	1200	149	1291	14788	AR LNCaP (prostate carcinoma) AR	LNCaP (prostate carcinoma)	BTO:0001321	AR	R1881_HOTAIR	GEO	GSE61268_AR_lncap-r1881-hotair_MACS_AR_MA0007.3.damo.pwm.bed	1	9734
femaleBiased	1841	FOXA2	0.895089529612359	1.12083166372075	133	196	498	1186	1186	627	1369	1176	13568	FOXA2 BJ (fibroblasts) FOXA2	BJ (fibroblasts)	NULL	FOXA2	Treatment: to induce FOXA2, doxycycline was added at 5ug/mL Genotype: Mimo FOXA2	GTRD	EXP049306_BJ--fibroblasts-_FOXA2_MACS_FOXA2_MA0047.3.damo.pwm.bed	1	78132
femaleBiased	122	AR	0.890585366016137	1.40939171486394	16	197	205	3284	3284	1230	130	1293	14807	AR LNCaP (prostate carcinoma) AR	LNCaP (prostate carcinoma)	BTO:0001321	AR	Genotype: Renilla knockout; Treatment: shRenilla;	GTRD	EXP058316_LNCaP--prostate-carcinoma-_AR_MACS_AR_MA0007.3.damo.pwm.bed	1	7970
femaleBiased	2732	MEF2B	0.881806604052716	1.19367670019979	53	198	380	2353	2353	977	510	1256	14427	MEF2B HEK293-A MEF2B	HEK293-A	NULL	MEF2B	Genotype: wildtype MEF2B-V5;	GTRD	EXP055128_HEK293-A_MEF2B_MACS_MEF2B_MA0660.1.damo.pwm.bed	1	16216
femaleBiased	148	AR	0.881789020236299	3.80722300986093	2	199	16	3928	3928	1380	6	1307	14931	AR DU145 (prostate carcinoma) AR	DU145 (prostate carcinoma)	BTO:0001332	AR	FOXA1_HIGH	GEO	GSE47987_AR_du145-foxa1-high_MACS_AR_MA0007.3.damo.pwm.bed	1	330
femaleBiased	2748	MEIS1	0.881789020236299	3.80722300986093	2	199	16	3928	3928	1380	6	1307	14931	MEIS1 HSPC MEIS1	HSPC	NA	MEIS1	NA	GEO	GSE26014_meis1_hspc_MACS_MEIS1_MA0498.2.damo.pwm.bed	1	132
femaleBiased	24	AR	0.880627882753356	1.74033669066877	7	201	115	3673	3673	1330	46	1302	14891	AR LNCaP (prostate carcinoma) AR	LNCaP (prostate carcinoma)	BTO:0001321	AR	BICALUTAMIDE	GTRD	EXP032853_LNCaP--prostate-carcinoma-_AR_MACS_AR_MA0007.3.damo.pwm.bed	1	5030
femaleBiased	3258	POU5F1	0.880627882753356	1.74033669066877	7	201	115	3673	3673	1330	46	1302	14891	POU5F1 WA09 (embryonic stem cells) POU5F1	WA09 (embryonic stem cells)	NULL	POU5F1		GTRD	EXP038694_WA09--embryonic-stem-cells-_POU5F1_MACS_POU5F1_MA0142.1.damo.pwm.bed	1	3271
femaleBiased	3112	NR3C1	0.878838352842785	1.66376554369251	8	203	130	3628	3628	1320	55	1301	14882	NR3C1 A549 (lung carcinoma) NR3C1	A549 (lung carcinoma)	BTO:0000018	NR3C1	100nM dexamethasone (CHEBI:41879) for 6 hour	GTRD	EXP039702_A549--lung-carcinoma-_NR3C1_MACS_NR3C1_MA0113.3.damo.pwm.bed	1	3294
femaleBiased	2413	JUN	0.878750691814342	1.1869820692644	56	204	389	2312	2312	968	542	1253	14395	JUN MCF10A-ER-Src JUN	MCF10A-ER-Src	NULL	JUN	Genotype: non-transformed	GTRD	EXP048571_MCF10A-ER-Src_JUN_MACS_JUN_MA0462.2.damo.pwm.bed	1	28879
femaleBiased	3602	SOX2	0.875648065227609	2.63681254256072	3	205	37	3884	3884	1380	13	1306	14924	SOX2 MRC-5 (fetal lung fibroblasts) SOX2	MRC-5 (fetal lung fibroblasts)	BTO:0001590	SOX2	Treatment: Oct4, Sox2-VP16 (strong activator) and Klf4 addition for 5 days Passage: 8	GTRD	EXP048947_MRC-5--fetal-lung-fibroblasts-_SOX2_MACS_SOX2_MA0142.1.damo.pwm.bed	1	1263
femaleBiased	1689	FOXA1	0.87538084904939	1.24020943712424	36	206	326	2708	2708	1080	333	1273	14604	FOXA1 liver FOXA1	liver	BTO:0000759	FOXA1		GTRD	EXP039777_liver_FOXA1_MACS_FOXA1_MA0148.4.damo.pwm.bed	1	13900
femaleBiased	3216	PAX5	0.866209829746451	1.1819665928451	57	207	396	2301	2301	968	554	1252	14383	PAX5 Raji (Burkitt lymphoma) PAX5	Raji (Burkitt lymphoma)	BTO:0001154	PAX5	none	GTRD	EXP031938_Raji--Burkitt-lymphoma-_PAX5_MACS_PAX5_MA0014.3.damo.pwm.bed	1	7144
femaleBiased	2198	IRF1	0.863666637314494	1.33977885986688	20	208	239	3118	3118	1190	171	1289	14766	IRF1 K562 (myelogenous leukemia) IRF1	K562 (myelogenous leukemia)	NULL	IRF1	Interferon alpha treatment - 6 hours (Snyder)	ENCODE	ENCSR000EGL_K562_IRF1_MACS_IRF1_MA0050.2.damo.pwm.bed	1	2136
femaleBiased	1859	FOXP1	0.86013590372237	1.23904295396038	35	209	327	2731	2731	1090	324	1274	14613	FOXP1 U2932 (diffuse large B-cell lymphoma) FOXP1	U2932 (diffuse large B-cell lymphoma)	NULL	FOXP1	NA	Array Express	ERP010999_foxp1_u2932_MACS_FOXP1_MA0481.3.damo.pwm.bed	1	6774
femaleBiased	2661	LHX2	0.858284600510224	1.40761986989044	15	210	206	3340	3340	1250	122	1294	14815	LHX2 retina LHX2	retina	BTO:0001175	LHX2	pigment	GEO	GSE60024_lhx2_retinal-pigment_MACS_LHX2_MA0700.2.damo.pwm.bed	1	16574
femaleBiased	1218	ESR1	0.854771547666353	1.80534257709814	6	211	100	3724	3724	1340	38	1303	14899	ESR1 MCF7 (Invasive ductal breast carcinoma) ESR1	MCF7 (Invasive ductal breast carcinoma)	BTO:0000093	ESR1	E2	GTRD	EXP036388_MCF7--Invasive-ductal-breast-carcinoma-_ESR1_MACS_ESR1_MA0112.3.damo.pwm.bed	1	1231
femaleBiased	2426	JUN	0.849901695608617	1.11414458174758	132	212	510	1200	1200	641	1366	1177	13571	JUN MCF10A-ER-Src JUN	MCF10A-ER-Src	NULL	JUN	Genotype: transformed	GTRD	EXP048572_MCF10A-ER-Src_JUN_MACS_JUN_MA1132.1.damo.pwm.bed	1	65195
femaleBiased	1299	ESR1	0.848019745065233	1.33190018710995	20	213	250	3118	3118	1190	172	1289	14765	ESR1 MCF7 (Invasive ductal breast carcinoma) ESR1	MCF7 (Invasive ductal breast carcinoma)	BTO:0000093	ESR1	ICI for 3h	GTRD	EXP040894_MCF7--Invasive-ductal-breast-carcinoma-_ESR1_MACS_ESR1_MA0112.3.damo.pwm.bed	1	5952
femaleBiased	1382	ESR1	0.843597893691331	1.17795948710642	56	214	399	2312	2312	975	546	1253	14391	ESR1 MCF7 (Invasive ductal breast carcinoma) ESR1	MCF7 (Invasive ductal breast carcinoma)	BTO:0000093	ESR1	Treatment: with Estrogen +1,6-Hexanediol;	GTRD	EXP058226_MCF7--Invasive-ductal-breast-carcinoma-_ESR1_MACS_ESR1_MA0112.3.damo.pwm.bed	1	12955
femaleBiased	3338	RELA	0.839888954764704	1.28467431394253	25	215	285	2964	2964	1150	223	1284	14714	RELA GM19193 (female B-cells Lymphoblastoid Cell Lines) RELA	GM19193 (female B-cells Lymphoblastoid Cell Lines)	NULL	RELA	human recombinant TNF-alpha from eBioscience [product# 14-8329-62] (Snyder)	ENCODE	ENCSR000EBM_GM19193_RELA_MACS_RELA_MA0107.1.damo.pwm.bed	1	3507
femaleBiased	1523	FOS	0.839868217934402	1.10447856167068	154	216	531	941	941	563	1609	1155	13328	FOS K562 (myelogenous leukemia) FOS	K562 (myelogenous leukemia)	NULL	FOS	NULL	GTRD	EXP000310_K562--myelogenous-leukemia-_FOS_MACS_FOS_MA1134.1.damo.pwm.bed	1	21500
femaleBiased	432	CREM	0.834989761806318	1.10507025788752	150	217	528	982	982	576	1566	1159	13371	CREM HepG2 (hepatoblastoma) CREM	HepG2 (hepatoblastoma)	BTO:0000599	CREM	NA	GTRD	EXP040023_HepG2--hepatoblastoma-_CREM_MACS_CREM_MA0609.2.damo.pwm.bed	1	10738
femaleBiased	2727	MEF2B	0.834274366123984	1.36120768634093	17	218	224	3240	3240	1230	143	1292	14794	MEF2B SU-DHL-10 (diffuse large B-cell lymphoma) MEF2B	SU-DHL-10 (diffuse large B-cell lymphoma)	NULL	MEF2B	Genotype: wiltype MEF2B	GTRD	EXP048299_SU-DHL-10--diffuse-large-B-cell-lymphoma-_MEF2B_MACS_MEF2B_MA0660.1.damo.pwm.bed	1	9686
femaleBiased	154	AR	0.832576581563157	1.11061274376793	134	219	517	1175	1175	637	1391	1175	13546	AR LNCaP (prostate carcinoma) AR	LNCaP (prostate carcinoma)	BTO:0001321	AR	SHCTR	GEO	GSE52725_AR_lncap-shctr_MACS_AR_MA0007.3.damo.pwm.bed	1	51338
femaleBiased	2209	IRF3	0.82589322255449	1.09666110171809	174	220	553	735	735	503	1832	1135	13105	IRF3 SK-N-SH (neuroblastoma) IRF3	SK-N-SH (neuroblastoma)	BTO:0001620	IRF3	NA	GTRD	EXP040104_SK-N-SH--neuroblastoma-_IRF3_MACS_IRF3_MA1418.1.damo.pwm.bed	1	5069
femaleBiased	2347	JUN	0.825778493811595	1.1202603049487	111	221	500	1457	1457	726	1141	1198	13796	JUN A549 (lung carcinoma) JUN	A549 (lung carcinoma)	BTO:0000018	JUN	100nM dexamethasone (CHEBI:41879) for 20 minute	GTRD	EXP040320_A549--lung-carcinoma-_JUN_MACS_JUN_MA1127.1.damo.pwm.bed	1	17616
femaleBiased	4150	YY1	0.819255936101467	1.26294169582689	27	222	307	2909	2909	1150	245	1282	14692	YY1 HEK293 (embryonic kidney) YY1	HEK293 (embryonic kidney)	NULL	YY1		GTRD	EXP040324_HEK293--embryonic-kidney-_YY1_MACS_YY1_MA0095.2.damo.pwm.bed	1	969
femaleBiased	81	AR	0.816681264383053	2.44833922785537	3	223	43	3884	3884	1380	14	1306	14923	AR 22RV1 (prostate carcinoma) AR	22RV1 (prostate carcinoma)	BTO:0002999	AR	Treatment: DHT 100nM 4 hours	GTRD	EXP049020_22RV1--prostate-carcinoma-_AR_MACS_AR_MA0007.3.damo.pwm.bed	1	1473
femaleBiased	1403	ESR1	0.816681264383053	2.44833922785537	3	223	43	3884	3884	1380	14	1306	14923	ESR1 MCF7 (Invasive ductal breast carcinoma) ESR1	MCF7 (Invasive ductal breast carcinoma)	BTO:0000093	ESR1	E2_2M	GEO	GSE54855_esr1_mcf7-e2-2m_MACS_ESR1_MA0112.3.damo.pwm.bed	1	779
femaleBiased	192	AR	0.815184160350201	1.50524937740793	10	225	170	3536	3536	1310	76	1299	14861	AR LNCaP (prostate carcinoma) AR	LNCaP (prostate carcinoma)	BTO:0001321	AR	SHFOXA1_RPMIFBS	GEO	GSE69043_AR_lncap-shfoxa1-rpmifbs_MACS_AR_MA0007.3.damo.pwm.bed	1	2514
femaleBiased	1692	FOXA1	0.810622550822069	11.415253532537	1	226	3	3985	3985	1400	1	1308	14936	FOXA1 HEK293T (embryonic kidney) FOXA1	HEK293T (embryonic kidney)	BTO:0002181	FOXA1		GTRD	EXP039910_HEK293T--embryonic-kidney-_FOXA1_MACS_FOXA1_MA0148.4.damo.pwm.bed	1	278
femaleBiased	3503	RUNX1	0.810622550822069	11.415253532537	1	226	3	3985	3985	1400	1	1308	14936	RUNX1 MCF7 (Invasive ductal breast carcinoma) RUNX1	MCF7 (Invasive ductal breast carcinoma)	BTO:0000093	RUNX1		GEO	GSE75070_runx1_mcf7_MACS_RUNX1_MA0002.2.damo.pwm.bed	1	21
femaleBiased	2204	IRF2	0.810492400778012	1.27887700504482	24	228	291	2999	2999	1170	215	1285	14722	IRF2 CD34+ hematopoietic stem cells-derived proerythroblasts IRF2	CD34+ hematopoietic stem cells-derived proerythroblasts	NULL	IRF2	adult bone marrow	GTRD	EXP031449_CD34--hematopoietic-stem-cells-derived-proerythroblasts_IRF2_MACS_IRF2_MA0051.1.damo.pwm.bed	1	2491
femaleBiased	43	AR	0.805416394453866	1.11405330809749	116	229	511	1393	1393	711	1199	1193	13738	AR LNCaP C4-2 (prostate carcinoma) AR	LNCaP C4-2 (prostate carcinoma)	BTO:0005672	AR	10 nmol/l of mibolerone	GTRD	EXP034502_LNCaP-C4-2--prostate-carcinoma-_AR_MACS_AR_MA0007.3.damo.pwm.bed	1	52310
femaleBiased	58	AR	0.804793017823444	1.15588200955685	64	230	435	2173	2173	946	636	1245	14301	AR LNCaP (prostate carcinoma) AR	LNCaP (prostate carcinoma)	BTO:0001321	AR	R1881+Doxycycline	GTRD	EXP037067_LNCaP--prostate-carcinoma-_AR_MACS_AR_MA0007.3.damo.pwm.bed	1	55308
femaleBiased	1793	FOXA1	0.80112519138321	1.12549800428502	95	231	491	1659	1659	794	971	1214	13966	FOXA1 PDAC FOXA1	PDAC	NA	FOXA1	KOKLF5	GEO	GSE64557_foxa1_pdac-koklf5_MACS_FOXA1_MA0148.4.damo.pwm.bed	1	30749
femaleBiased	2576	JUNB	0.799978513065837	1.14733076018902	70	232	450	2067	2067	916	701	1239	14236	JUNB MCF10A-ER-Src JUNB	MCF10A-ER-Src	NULL	JUNB	Genotype: non-transformed	GTRD	EXP048569_MCF10A-ER-Src_JUNB_MACS_JUNB_MA1140.2.damo.pwm.bed	1	46445
femaleBiased	207	AR	0.799601931902663	1.17541827222526	51	233	404	2400	2400	1010	498	1258	14439	AR VCaP (prostate carcinoma) AR	VCaP (prostate carcinoma)	BTO:0003215	AR	SH2_R1881	GEO	GSE79128_AR_vcap-sh2-r1881_MACS_AR_MA0007.3.damo.pwm.bed	1	25393
femaleBiased	1189	ESR1	0.797275723729156	1.43027281709369	12	234	193	3461	3461	1300	96	1297	14841	ESR1 H3396 (breast carcinoma) ESR1	H3396 (breast carcinoma)	NULL	ESR1	E2	GTRD	EXP001013_H3396--breast-carcinoma-_ESR1_MACS_ESR1_MA0112.3.damo.pwm.bed	1	5305
femaleBiased	3722	STAT1	0.79661241844184	1.57739113379081	8	235	150	3628	3628	1340	58	1301	14879	STAT1 K562 (myelogenous leukemia) STAT1	K562 (myelogenous leukemia)	NULL	STAT1	Interferon alpha treatment - 6 hours (Snyder)	ENCODE	ENCSR000FAU_K562_STAT1_MACS_STAT1_MA0137.3.damo.pwm.bed	1	484
femaleBiased	2478	JUNB	0.796381244660182	1.14427963930977	72	236	455	2030	2030	907	723	1237	14214	JUNB GM12878 (female B-cells lymphoblastoid cell line) JUNB	GM12878 (female B-cells lymphoblastoid cell line)	NULL	JUNB		ENCODE	ENCSR897MMC_GM12878_JUNB_MACS_JUNB_MA0490.2.damo.pwm.bed	1	34237
femaleBiased	2158	HOXB13	0.795652109032467	1.22428772788138	33	237	350	2782	2782	1120	309	1276	14628	HOXB13 LNCaP (prostate carcinoma) HOXB13	LNCaP (prostate carcinoma)	BTO:0001321	HOXB13		GTRD	EXP038431_LNCaP--prostate-carcinoma-_HOXB13_MACS_HOXB13_MA0901.2.damo.pwm.bed	1	24401
femaleBiased	2214	IRF4	0.795522695593856	3.26335262562513	2	238	23	3928	3928	1400	7	1307	14930	IRF4 OCI-LY3 (diffuse large B-cell lymphoma) IRF4	OCI-LY3 (diffuse large B-cell lymphoma)	NULL	IRF4	SHSPIB	GEO	GSE56857_irf4_ocily3-shspib_MACS_IRF4_MA1419.1.damo.pwm.bed	1	487
femaleBiased	3951	TP53	0.79484311062585	1.84356802622359	5	239	92	3772	3772	1370	31	1304	14906	TP53 U2OS (osteosarcoma) TP53	U2OS (osteosarcoma)	BTO:0001938	TP53	UV_16H	Array Express	ERP004176_tp53_u2os-uv-16h_MACS_TP53_MA0106.3.damo.pwm.bed	1	1275
femaleBiased	3993	TP53	0.79484311062585	1.84356802622359	5	239	92	3772	3772	1370	31	1304	14906	TP53 HCT-116 (colon carcinoma) TP53	HCT-116 (colon carcinoma)	BTO:0001109	TP53	Treatment: 4GY for 2hrs;	GTRD	EXP051022_HCT-116--colon-carcinoma-_TP53_MACS_TP53_MA0106.3.damo.pwm.bed	1	1307
femaleBiased	3029	NFYA	0.78559174207342	1.10657223504389	125	241	524	1279	1279	681	1301	1184	13636	NFYA K562 (myelogenous leukemia) NFYA	K562 (myelogenous leukemia)	NULL	NFYA	NA	ENCODE	ENCSR000EGR_K562_NFYA_MACS_NFYA_MA0060.3.damo.pwm.bed	1	4230
femaleBiased	1756	FOXA1	0.785397410646873	1.18405474412256	45	242	394	2512	2512	1050	436	1264	14501	FOXA1 LNCaP (prostate carcinoma) FOXA1	LNCaP (prostate carcinoma)	BTO:0001321	FOXA1	DHT	GEO	GSE28264_foxa1_lncap-dht_MACS_FOXA1_MA0148.4.damo.pwm.bed	1	46187
femaleBiased	3254	POU5F1	0.785320908833546	1.32103852059598	18	243	258	3195	3195	1230	156	1291	14781	POU5F1 HUES64 (embryonic stem cells) POU5F1	HUES64 (embryonic stem cells)	NULL	POU5F1		GTRD	EXP036732_HUES64--embryonic-stem-cells-_POU5F1_MACS_POU5F1_MA0142.1.damo.pwm.bed	1	7209
femaleBiased	1049	E2F8	0.784913339855581	1.33297071914259	17	244	248	3240	3240	1240	146	1292	14791	E2F8 MCF7 (Invasive ductal breast carcinoma) E2F8	MCF7 (Invasive ductal breast carcinoma)	BTO:0000093	E2F8	NA	GTRD	EXP040284_MCF7--Invasive-ductal-breast-carcinoma-_E2F8_MACS_E2F8_MA0865.1.damo.pwm.bed	1	386
femaleBiased	161	AR	0.783886490315801	1.10158854306329	137	245	540	1139	1139	641	1433	1172	13504	AR VCaP (prostate carcinoma) AR	VCaP (prostate carcinoma)	BTO:0003215	AR		GEO	GSE56086_AR_vcap_MACS_AR_MA0007.3.damo.pwm.bed	1	88405
femaleBiased	1858	FOXP1	0.781987711950577	1.16020206643165	57	246	430	2301	2301	992	564	1252	14373	FOXP1 SU-DHL-6 (diffuse large B-cell lymphoma) FOXP1	SU-DHL-6 (diffuse large B-cell lymphoma)	NULL	FOXP1	NA	Array Express	ERP010999_foxp1_sudhl6_MACS_FOXP1_MA0481.3.damo.pwm.bed	1	13126
femaleBiased	3246	POU5F1	0.781018554786938	1.51375260627384	9	247	168	3580	3580	1330	68	1300	14869	POU5F1 WA01 (H1, human embryonic stem cells) POU5F1	WA01 (H1, human embryonic stem cells)	NULL	POU5F1		ENCODE	ENCSR000BMU_H1-hESC_POU5F1_MACS_POU5F1_MA1115.1.damo.pwm.bed	1	2676
femaleBiased	2208	IRF3	0.780768742711591	1.12018516450948	97	248	501	1631	1631	793	996	1212	13941	IRF3 GM12878 (female B-cells lymphoblastoid cell line) IRF3	GM12878 (female B-cells lymphoblastoid cell line)	NULL	IRF3	NA	ENCODE	ENCSR408JQO_GM12878_IRF3_MACS_IRF3_MA1418.1.damo.pwm.bed	1	1957
femaleBiased	3693	SPIB	0.77948495463142	1.15800964585316	58	249	434	2283	2283	989	575	1251	14362	SPIB OCI-LY10 (diffuse large B-cell lymphoma) SPIB	OCI-LY10 (diffuse large B-cell lymphoma)	NULL	SPIB		GEO	GSE56857_spib_ocily10_MACS_SPIB_MA0081.2.damo.pwm.bed	1	16554
femaleBiased	1772	FOXA1	0.777976528164091	1.17735290940237	47	250	401	2473	2473	1040	458	1262	14479	FOXA1 DU145 (prostate carcinoma) FOXA1	DU145 (prostate carcinoma)	BTO:0001332	FOXA1	FOXA1_HIGH	GEO	GSE47987_foxa1_du145-foxa1-high_MACS_FOXA1_MA0148.4.damo.pwm.bed	1	39567
femaleBiased	216	ARNT	0.773276007331026	1.29384452076977	20	251	272	3118	3118	1210	177	1289	14760	ARNT renal tubular cells ARNT	renal tubular cells	NULL	ARNT	1 mM dimethyloxalylglycine	GTRD	EXP036852_renal-tubular-cells_ARNT_MACS_ARNT_MA0259.1.damo.pwm.bed	1	1573
femaleBiased	3241	POU2F1	0.772941285296887	1.98745245517396	4	252	74	3825	3825	1380	23	1305	14914	POU2F1 LNCaP (prostate carcinoma) POU2F1	LNCaP (prostate carcinoma)	BTO:0001321	POU2F1	none	GTRD	EXP036097_LNCaP--prostate-carcinoma-_POU2F1_MACS_POU2F1_MA0785.1.damo.pwm.bed	1	946
femaleBiased	3832	TEAD4	0.772861521220813	1.20852678949489	35	253	366	2731	2731	1120	332	1274	14605	TEAD4 HepG2 (hepatoblastoma) TEAD4	HepG2 (hepatoblastoma)	BTO:0000599	TEAD4		ENCODE	ENCSR000BRP_HepG2_TEAD4_MACS_TEAD4_MA0809.2.damo.pwm.bed	1	8413
femaleBiased	1948	GATA2	0.77048987938386	1.15003205620686	62	254	447	2219	2219	973	619	1247	14318	GATA2 TF-1 (erythroleukemia) GATA2	TF-1 (erythroleukemia)	BTO:0004760	GATA2	Genotype: wildtype; Treatment: DOX for 6 days;	GTRD	EXP055346_TF-1--erythroleukemia-_GATA2_MACS_GATA2_MA0036.3.damo.pwm.bed	1	36006
femaleBiased	112	AR	0.770294299647143	1.14494042132189	66	255	453	2142	2142	950	662	1243	14275	AR LNCaP95 AR	LNCaP95	NULL	AR	Treatment: 10nM DHT for 4 hrs Genotype: shARv7 transfection	GTRD	EXP052955_LNCaP95_AR_MACS_AR_MA0007.3.damo.pwm.bed	1	36965
femaleBiased	2418	JUN	0.762847672784981	1.14809627347045	62	256	449	2219	2219	975	620	1247	14317	JUN MCF10A-ER-Src JUN	MCF10A-ER-Src	NULL	JUN	Genotype: non-transformed	GTRD	EXP048571_MCF10A-ER-Src_JUN_MACS_JUN_MA1130.1.damo.pwm.bed	1	30390
femaleBiased	3823	TEAD1	0.760430950527448	1.12009485528959	91	257	502	1721	1721	827	934	1218	14003	TEAD1 pancreas TEAD1	pancreas	BTO:0000988	TEAD1	12D	Array Express	ERP008682_tead1_pancreas-12d_MACS_TEAD1_MA0090.3.damo.pwm.bed	1	19019
femaleBiased	3004	NFE2L2	0.759480032916026	1.78588701096451	5	258	103	3772	3772	1380	32	1304	14905	NFE2L2 BEAS-2B (bronchial epithelium) NFE2L2	BEAS-2B (bronchial epithelium)	NULL	NFE2L2	Treatment: 0.1% (v/v) DMSO as vehicle for 5 hr	GTRD	EXP048851_BEAS-2B--bronchial-epithelium-_NFE2L2_MACS_NFE2L2_MA0150.2.damo.pwm.bed	1	310
femaleBiased	3127	NR3C1	0.759480032916026	1.78588701096451	5	258	103	3772	3772	1380	32	1304	14905	NR3C1 MCF10A (breast epithelial cells) NR3C1	MCF10A (breast epithelial cells)	BTO:0001939	NR3C1	Treatment: untreated;	GTRD	EXP047625_MCF10A--breast-epithelial-cells-_NR3C1_MACS_NR3C1_MA0113.3.damo.pwm.bed	1	539
femaleBiased	3969	TP53	0.759480032916026	1.78588701096451	5	258	103	3772	3772	1380	32	1304	14905	TP53 HCT-116 (colon carcinoma) TP53	HCT-116 (colon carcinoma)	BTO:0001109	TP53	DMSO	GTRD	EXP037746_HCT-116--colon-carcinoma-_TP53_MACS_TP53_MA0106.3.damo.pwm.bed	1	1588
femaleBiased	178	AR	0.758151842434341	1.67291312181929	6	261	128	3724	3724	1370	41	1303	14896	AR LNCaP (prostate carcinoma) AR	LNCaP (prostate carcinoma)	BTO:0001321	AR	HOTAIR	GEO	GSE61268_AR_lncap-hotair_MACS_AR_MA0007.3.damo.pwm.bed	1	3497
femaleBiased	3114	NR3C1	0.758151842434341	1.67291312181929	6	261	128	3724	3724	1370	41	1303	14896	NR3C1 A549 (lung carcinoma) NR3C1	A549 (lung carcinoma)	BTO:0000018	NR3C1	100nM dexamethasone (CHEBI:41879) for 5 hour	GTRD	EXP039724_A549--lung-carcinoma-_NR3C1_MACS_NR3C1_MA0113.3.damo.pwm.bed	1	2729
femaleBiased	1845	FOXA2	0.757018806478359	1.11612198771141	96	263	505	1643	1643	804	989	1213	13948	FOXA2 BJ (fibroblasts) FOXA2	BJ (fibroblasts)	NULL	FOXA2	Genotype: clonal FOXA2 doxycycline inducible cells, OXA2 GATA4 Coexpressing	GTRD	EXP049380_BJ--fibroblasts-_FOXA2_MACS_FOXA2_MA0047.3.damo.pwm.bed	1	74487
femaleBiased	4131	YY1	0.755261404525586	1.14616671523931	62	264	451	2219	2219	978	621	1247	14316	YY1 HeLa (cervical adenocarcinoma) YY1	HeLa (cervical adenocarcinoma)	BTO:0000567	YY1		GTRD	EXP036996_HeLa--cervical-adenocarcinoma-_YY1_MACS_YY1_MA0095.2.damo.pwm.bed	1	2764
femaleBiased	4128	YY1	0.754818967399829	1.37725443090664	13	265	217	3413	3413	1300	108	1296	14829	YY1 GM12878 (female B-cells lymphoblastoid cell line) YY1	GM12878 (female B-cells lymphoblastoid cell line)	NULL	YY1		ENCODE	ENCSR000EUM_GM12878_YY1_MACS_YY1_MA0095.2.damo.pwm.bed	1	650
femaleBiased	4133	YY1	0.754686721334195	1.17250749732702	46	266	410	2495	2495	1060	450	1263	14487	YY1 lymphoblastoid cells YY1	lymphoblastoid cells	NULL	YY1		GTRD	EXP038603_lymphoblastoid-cells_YY1_MACS_YY1_MA0095.2.damo.pwm.bed	1	1844
femaleBiased	1328	ESR1	0.753402940025351	1.31478546288595	17	267	263	3240	3240	1260	148	1292	14789	ESR1 MDA-MB-134 (invasive lobular breast carcinoma) ESR1	MDA-MB-134 (invasive lobular breast carcinoma)	NULL	ESR1	Treatment: DMSO Passage: between 10 and12 CellType: Epithelial ERalpha positive breast cancer cell line	GTRD	EXP048177_MDA-MB-134--invasive-lobular-breast-carcinoma-_ESR1_MACS_ESR1_MA0112.3.damo.pwm.bed	1	5868
femaleBiased	108	AR	0.752511565808594	1.19480744605507	37	268	379	2679	2679	1110	355	1272	14582	AR LNCaP95 AR	LNCaP95	NULL	AR	Treatment: 10nM DHT for 4 hrs Genotype: shARv7 transfection	GTRD	EXP052951_LNCaP95_AR_MACS_AR_MA0007.3.damo.pwm.bed	1	17694
femaleBiased	2026	GATA4	0.748701564492406	1.44780184524017	10	269	190	3536	3536	1330	79	1299	14858	GATA4 KATOIII (signet ring cell gastric adenocarcinoma) GATA4	KATOIII (signet ring cell gastric adenocarcinoma)	NULL	GATA4		GEO	GSE51705_gata4_katoiii_MACS_GATA4_MA0482.2.damo.pwm.bed	1	792
femaleBiased	1485	ETV6	0.747871739943913	1.09888639315015	128	270	548	1251	1251	690	1341	1181	13596	ETV6 GM12878 (female B-cells lymphoblastoid cell line) ETV6	GM12878 (female B-cells lymphoblastoid cell line)	NULL	ETV6		GTRD	EXP038555_GM12878--female-B-cells-_ETV6_MACS_ETV6_MA0645.1.damo.pwm.bed	1	22987
femaleBiased	45	AR	0.747823847177316	1.09703225252464	133	271	552	1186	1186	670	1396	1176	13541	AR LNCaP (prostate carcinoma) AR	LNCaP (prostate carcinoma)	BTO:0001321	AR	10 nmol/l of mibolerone	GTRD	EXP034504_LNCaP--prostate-carcinoma-_AR_MACS_AR_MA0007.3.damo.pwm.bed	1	60764
femaleBiased	4143	YY1	0.745875766445201	1.16982714775545	46	272	414	2495	2495	1060	451	1263	14486	YY1 lymphoblastoid cells YY1	lymphoblastoid cells	NULL	YY1		GTRD	EXP038613_lymphoblastoid-cells_YY1_MACS_YY1_MA0095.2.damo.pwm.bed	1	2017
femaleBiased	21	AR	0.74469215529284	1.11962885989744	87	273	503	1774	1774	850	893	1222	14044	AR VCaP (prostate carcinoma) AR	VCaP (prostate carcinoma)	BTO:0003215	AR	100 nM DHT	GTRD	EXP030507_VCaP--prostate-carcinoma-_AR_MACS_AR_MA0007.3.damo.pwm.bed	1	59512
femaleBiased	3119	NR3C1	0.740264031055092	1.17022748289763	45	274	413	2512	2512	1070	441	1264	14496	NR3C1 A549 (lung carcinoma) NR3C1	A549 (lung carcinoma)	BTO:0000018	NR3C1	100nM dexamethasone (CHEBI:41879) for 10 minute	GTRD	EXP040223_A549--lung-carcinoma-_NR3C1_MACS_NR3C1_MA0113.3.damo.pwm.bed	1	24200
femaleBiased	2116	HNF1A	0.738972126774699	1.22427636796587	28	275	351	2877	2877	1170	262	1281	14675	HNF1A HEE (human epididymis epithelial cells) HNF1A	HEE (human epididymis epithelial cells)	NULL	HNF1A	Treatment: untreated	GTRD	EXP048857_HEE--human-epididymis-epithelial-cells-_HNF1A_MACS_HNF1A_MA0046.2.damo.pwm.bed	1	11809
femaleBiased	3758	STAT5B	0.737069726694068	1.16127130668622	49	276	427	2444	2444	1050	484	1260	14453	STAT5B CD8 STAT5B	CD8	NA	STAT5B	H9RET	GEO	GSE64713_stat5b_cd8-h9ret_MACS_STAT5B_MA0519.1.damo.pwm.bed	1	5569
femaleBiased	2668	MAF	0.735943591147586	1.5691910144612	7	277	152	3673	3673	1370	51	1302	14886	MAF Th17-cells MAF	Th17-cells	BTO:0005655	MAF	CellType:pool of expanded Th17 clones; Tissue: primary Th17-IL-10+ lymphocytes; ActivationState: resting;Day:0;	GTRD	EXP047560_Th17-cells_MAF_MACS_MAF_MA1520.1.damo.pwm.bed	1	997
femaleBiased	3457	RUNX1	0.735943591147586	1.5691910144612	7	277	152	3673	3673	1370	51	1302	14886	RUNX1 Kasumi-1 (acute myeloblastic leukemia) RUNX1	Kasumi-1 (acute myeloblastic leukemia)	BTO:0004136	RUNX1		GTRD	EXP030418_Kasumi-1--acute-myeloblastic-leukemia-_RUNX1_MACS_RUNX1_MA0002.2.damo.pwm.bed	1	687
femaleBiased	1186	ESR1	0.735845740504904	1.3461388525736	14	279	229	3371	3371	1290	119	1295	14818	ESR1 T47D (invasive ductal carcinoma) ESR1	T47D (invasive ductal carcinoma)	BTO:0001248	ESR1	ETOH (ethanol)	GTRD	EXP000884_T47D--invasive-ductal-carcinoma-_ESR1_MACS_ESR1_MA0112.3.damo.pwm.bed	1	3683
femaleBiased	213	AR	0.735195004908615	1.12055408985829	83	280	499	1842	1842	874	851	1226	14086	AR VCaP (prostate carcinoma) AR	VCaP (prostate carcinoma)	BTO:0003215	AR	R1881_4H	GEO	GSE84432_AR_vcap-r1881-4h_MACS_AR_MA0007.3.damo.pwm.bed	1	55427
femaleBiased	6	AR	0.732596157484522	1.90458209588282	4	281	80	3825	3825	1400	24	1305	14913	AR VCaP (prostate carcinoma) AR	VCaP (prostate carcinoma)	BTO:0003215	AR	Vehicle	GTRD	EXP000408_VCaP--prostate-carcinoma-_AR_MACS_AR_MA0007.3.damo.pwm.bed	1	2386
femaleBiased	2677	MAFK	0.732596157484522	1.90458209588282	4	281	80	3825	3825	1400	24	1305	14913	MAFK GM12878 (female B-cells lymphoblastoid cell line) MAFK	GM12878 (female B-cells lymphoblastoid cell line)	NULL	MAFK	NA	ENCODE	ENCSR000DYV_GM12878_MAFK_MACS_MAFK_MA0496.3.damo.pwm.bed	1	1410
femaleBiased	70	AR	0.728513479522052	1.63297277759116	6	283	135	3724	3724	1380	42	1303	14895	AR LNCaP (prostate carcinoma) AR	LNCaP (prostate carcinoma)	BTO:0001321	AR	Treatment: CaP cells were infected with EZH2 knockdown lentivirus and maintained for 2-3 days before fixation, ethanol, shTRIM24 Genotype: wildtype Source: prostate cancer cells	GTRD	EXP048075_LNCaP--prostate-carcinoma-_AR_MACS_AR_MA0007.3.damo.pwm.bed	1	2798
femaleBiased	1170	ESR1	0.728073457149978	1.27937991242186	19	284	289	3153	3153	1240	170	1290	14767	ESR1 ZR-75-1 (invasive ductal carcinoma) ESR1	ZR-75-1 (invasive ductal carcinoma)	BTO:0003136	ESR1	E2_TAM	Array Express	ERP000380_esr1_zr751-e2-tam_MACS_ESR1_MA0112.3.damo.pwm.bed	1	6017
femaleBiased	1367	ESR1	0.727109002064211	1.14017773590429	61	285	470	2232	2232	996	614	1248	14323	ESR1 primary breast cancer ESR1	primary breast cancer	NULL	ESR1	Treatment: 2 mM DSG for 25 mins	GTRD	EXP053237_primary-breast-cancer_ESR1_MACS_ESR1_MA0112.3.damo.pwm.bed	1	3800
femaleBiased	3027	NFYA	0.726739788658821	1.17509917686149	41	286	405	2599	2599	1100	400	1268	14537	NFYA GM12878 (female B-cells lymphoblastoid cell line) NFYA	GM12878 (female B-cells lymphoblastoid cell line)	NULL	NFYA	NA	ENCODE	ENCSR000DNN_GM12878_NFYA_MACS_NFYA_MA0060.3.damo.pwm.bed	1	753
femaleBiased	222	ARNT	0.726517293812406	1.19515882809753	34	287	378	2756	2756	1140	326	1275	14611	ARNT GM12878 (female B-cells lymphoblastoid cell line) ARNT	GM12878 (female B-cells lymphoblastoid cell line)	NULL	ARNT		GTRD	EXP040302_GM12878--female-B-cells-_ARNT_MACS_ARNT_MA0259.1.damo.pwm.bed	1	3445
femaleBiased	2965	NEUROD1	0.725805172108583	1.73165582036453	5	288	117	3772	3772	1390	33	1304	14904	NEUROD1 NCI-H524 (small cell lung carcinoma) NEUROD1	NCI-H524 (small cell lung carcinoma)	BTO:0004825	NEUROD1		GEO	GSE69394_neurod1_h524_MACS_NEUROD1_MA1109.1.damo.pwm.bed	1	2260
femaleBiased	3279	POU5F1	0.723076870341638	1.14169384252472	59	289	464	2269	2269	1010	593	1250	14344	POU5F1 hiPSC POU5F1	hiPSC	NULL	POU5F1		GEO	GSE56567_pou5f1_ipsc_MACS_POU5F1_MA1115.1.damo.pwm.bed	1	16342
femaleBiased	3983	TP53	0.720703602820443	1.23796617129659	24	290	329	2999	2999	1210	222	1285	14715	TP53 PHA-simulated human T-lynphocytes TP53	PHA-simulated human T-lynphocytes	NULL	TP53	Treatment: 10 uM Nutlin-3 for 24 hrs Source: healthy volunteer #104	GTRD	EXP048274_PHA-simulated-human-T-lynphocytes_TP53_MACS_TP53_MA0106.3.damo.pwm.bed	1	2996
femaleBiased	3598	SOX2	0.718978602766115	1.33483231995703	14	291	244	3371	3371	1300	120	1295	14817	SOX2 HUES64 (embryonic stem cells) SOX2	HUES64 (embryonic stem cells)	NULL	SOX2		GTRD	EXP036753_HUES64--embryonic-stem-cells-_SOX2_MACS_SOX2_MA0143.4.damo.pwm.bed	1	5152
femaleBiased	1806	FOXA1	0.714143695841725	1.16208060320016	45	292	426	2512	2512	1080	444	1264	14493	FOXA1 T47D (invasive ductal carcinoma) FOXA1	T47D (invasive ductal carcinoma)	BTO:0001248	FOXA1		GEO	GSE72249_foxa1_t47d_MACS_FOXA1_MA0148.4.damo.pwm.bed	1	24079
femaleBiased	4142	YY1	0.713318927058471	1.14314425820092	56	293	460	2312	2312	1020	562	1253	14375	YY1 lymphoblastoid cells YY1	lymphoblastoid cells	NULL	YY1		GTRD	EXP038612_lymphoblastoid-cells_YY1_MACS_YY1_MA0095.2.damo.pwm.bed	1	2972
femaleBiased	3357	RELA	0.713228867383799	1.22870656302419	25	294	346	2964	2964	1200	233	1284	14704	RELA HuH7 (hepatocellular carcinoma) RELA	HuH7 (hepatocellular carcinoma)	BTO:0001950	RELA	10ng/ml IL-1alpha for 1 h	GTRD	EXP037989_HuH7--hepatocellular-carcinoma-_RELA_MACS_RELA_MA0107.1.damo.pwm.bed	1	2103
femaleBiased	206	AR	0.711926405870259	1.17262832891627	40	295	409	2620	2620	1110	391	1269	14546	AR VCaP (prostate carcinoma) AR	VCaP (prostate carcinoma)	BTO:0003215	AR	SH2_DHT	GEO	GSE79128_AR_vcap-sh2-dht_MACS_AR_MA0007.3.damo.pwm.bed	1	23313
femaleBiased	2738	MEF2B	0.711366735585121	1.21744891938262	27	296	355	2909	2909	1190	254	1282	14683	MEF2B DOHH2 (diffuse large B-cell lymphoma) MEF2B	DOHH2 (diffuse large B-cell lymphoma)	NULL	MEF2B		GEO	GSE69558_mef2b_dohh2_MACS_MEF2B_MA0660.1.damo.pwm.bed	1	5836
femaleBiased	3677	SPI1	0.711366735585121	1.21744891938262	27	296	355	2909	2909	1190	254	1282	14683	SPI1 dendrite SPI1	dendrite	NA	SPI1		GEO	GSE58864_spi1_dendrite_MACS_SPI1_MA0080.5.damo.pwm.bed	1	13571
femaleBiased	3145	NR3C1	0.708561974670753	1.23233142554872	24	298	341	2999	2999	1210	223	1285	14714	NR3C1 THP-1 (acute monocytic leukemia) NR3C1	THP-1 (acute monocytic leukemia)	BTO:0001370	NR3C1	Treatment: Dex, 100 nM, 1hour Tissue: peripheral blood-derived Sex: male	GTRD	EXP049918_THP-1--acute-monocytic-leukemia-_NR3C1_MACS_NR3C1_MA0113.3.damo.pwm.bed	1	12654
femaleBiased	1296	ESR1	0.708148531088715	1.28840443581735	17	299	281	3240	3240	1270	151	1292	14786	ESR1 MCF7 (Invasive ductal breast carcinoma) ESR1	MCF7 (Invasive ductal breast carcinoma)	BTO:0000093	ESR1	100 nM ICI for 30 min	GTRD	EXP040889_MCF7--Invasive-ductal-breast-carcinoma-_ESR1_MACS_ESR1_MA0112.3.damo.pwm.bed	1	4537
femaleBiased	139	AR	0.707201771060704	1.41186784875972	10	300	204	3536	3536	1350	81	1299	14856	AR LNCaP C4-2B (prostate carcinoma) AR	LNCaP C4-2B (prostate carcinoma)	BTO:0004959	AR	DHT	GEO	GSE40050_AR_c42b-dht_MACS_AR_MA0007.3.damo.pwm.bed	1	2350
femaleBiased	2610	JUND	0.704022012686926	1.1514308712933	49	301	445	2444	2444	1060	488	1260	14449	JUND liver JUND	liver	BTO:0000759	JUND		GTRD	EXP039345_liver_JUND_MACS_JUND_MA0491.2.damo.pwm.bed	1	17620
femaleBiased	26	AR	0.701859407883909	1.33976482425921	13	302	240	3413	3413	1320	111	1296	14826	AR LNCaP (prostate carcinoma) AR	LNCaP (prostate carcinoma)	BTO:0001321	AR	BICALUTAMIDE	GTRD	EXP032855_LNCaP--prostate-carcinoma-_AR_MACS_AR_MA0007.3.damo.pwm.bed	1	7677
femaleBiased	100	AR	0.700505927144901	1.15394485960775	47	303	438	2473	2473	1070	467	1262	14470	AR LNCaP (prostate carcinoma) AR	LNCaP (prostate carcinoma)	BTO:0001321	AR	Treatment: treated with 10nM R1881 for 4 hours	GTRD	EXP049574_LNCaP--prostate-carcinoma-_AR_MACS_AR_MA0007.3.damo.pwm.bed	1	27020
femaleBiased	240	ATF2	0.697670350411463	1.1029456408993	98	304	536	1616	1616	819	1021	1211	13916	ATF2 HepG2 (hepatoblastoma) ATF2	HepG2 (hepatoblastoma)	BTO:0000599	ATF2	NA	GTRD	EXP039835_HepG2--hepatoblastoma-_ATF2_MACS_ATF2_MA1632.1.damo.pwm.bed	1	60525
femaleBiased	1356	ESR1	0.694626448609637	1.82818287905848	4	305	94	3825	3825	1410	25	1305	14912	ESR1 MCF7 (Invasive ductal breast carcinoma) ESR1	MCF7 (Invasive ductal breast carcinoma)	BTO:0000093	ESR1	Treatment: Vehicle for 60 mins Genotype: ER+/PR+	GTRD	EXP049938_MCF7--Invasive-ductal-breast-carcinoma-_ESR1_MACS_ESR1_MA0112.3.damo.pwm.bed	1	2998
femaleBiased	3267	POU5F1	0.694626448609637	1.82818287905848	4	305	94	3825	3825	1410	25	1305	14912	POU5F1 MRC-5 (fetal lung fibroblasts) POU5F1	MRC-5 (fetal lung fibroblasts)	BTO:0001590	POU5F1	Treatment: Oct4, Sox2-VP16 (strong activator) and Klf4 addition for 5 days Passage: 8	GTRD	EXP048945_MRC-5--fetal-lung-fibroblasts-_POU5F1_MACS_POU5F1_MA0142.1.damo.pwm.bed	1	1724
femaleBiased	3317	RARG	0.694626448609637	1.82818287905848	4	305	94	3825	3825	1410	25	1305	14912	RARG RWPE1 (prostate epithelial cells) RARG	RWPE1 (prostate epithelial cells)	BTO:0003709	RARG	Treatment: 10 uM CD437 for 2 hr Gender: male Source: non-malignant prostate cell line infected with BAC-RARG-EGFP	GTRD	EXP048632_RWPE1--prostate-epithelial-cells-_RARG_MACS_RARG_MA0859.1.damo.pwm.bed	1	1102
femaleBiased	89	AR	0.69371932048426	1.68061364023769	5	308	126	3772	3772	1400	34	1304	14903	AR LNCaP (prostate carcinoma) AR	LNCaP (prostate carcinoma)	BTO:0001321	AR	Treatment: Ethanol for 4 hrs Genotype: Bag-1L knockout and Bag-1L wildtype	GTRD	EXP049281_LNCaP--prostate-carcinoma-_AR_MACS_AR_MA0007.3.damo.pwm.bed	1	5092
femaleBiased	1402	ESR1	0.69371932048426	1.68061364023769	5	308	126	3772	3772	1400	34	1304	14903	ESR1 MCF7 (Invasive ductal breast carcinoma) ESR1	MCF7 (Invasive ductal breast carcinoma)	BTO:0000093	ESR1	E2_120M	GEO	GSE54855_esr1_mcf7-e2-120m_MACS_ESR1_MA0112.3.damo.pwm.bed	1	1537
femaleBiased	2169	HOXB13	0.691776046118323	1.23044717801779	23	310	343	3027	3027	1230	214	1286	14723	HOXB13 LNCaP95 HOXB13	LNCaP95	NULL	HOXB13	Treatment: 10 nM ETOH for 4 hrs Genotype: shGFP transfection	GTRD	EXP052943_LNCaP95_HOXB13_MACS_HOXB13_MA0901.2.damo.pwm.bed	1	16713
femaleBiased	2997	NFE2L2	0.691776046118323	1.23044717801779	23	310	343	3027	3027	1230	214	1286	14723	NFE2L2 A549 (lung carcinoma) NFE2L2	A549 (lung carcinoma)	BTO:0000018	NFE2L2		ENCODE	ENCSR584GHV_A549_NFE2L2_MACS_NFE2L2_MA0150.2.damo.pwm.bed	1	9049
femaleBiased	3255	POU5F1	0.690687287001306	1.28925880885961	16	312	280	3284	3284	1290	142	1293	14795	POU5F1 HUES64 (embryonic stem cells) POU5F1	HUES64 (embryonic stem cells)	NULL	POU5F1		GTRD	EXP036732_HUES64--embryonic-stem-cells-_POU5F1_MACS_POU5F1_MA1115.1.damo.pwm.bed	1	5968
femaleBiased	3157	NR3C1	0.687043380742123	1.23452137142398	22	313	337	3057	3057	1240	204	1287	14733	NR3C1 NALM-6 (adult B acute lymphoblastic leukemia) NR3C1	NALM-6 (adult B acute lymphoblastic leukemia)	BTO:0003288	NR3C1		GEO	GSE67046_nr3c1_nalm6_MACS_NR3C1_MA0113.3.damo.pwm.bed	1	9753
femaleBiased	4136	YY1	0.685915781599094	1.14431781858704	50	314	454	2417	2417	1060	501	1259	14436	YY1 lymphoblastoid cells YY1	lymphoblastoid cells	NULL	YY1		GTRD	EXP038606_lymphoblastoid-cells_YY1_MACS_YY1_MA0095.2.damo.pwm.bed	1	2418
femaleBiased	2042	GATA6	0.685131578614127	1.36740902843647	11	315	221	3494	3494	1340	92	1298	14845	GATA6 KATOIII (signet ring cell gastric adenocarcinoma) GATA6	KATOIII (signet ring cell gastric adenocarcinoma)	NULL	GATA6		GEO	GSE51705_gata6_katoiii_MACS_GATA6_MA1104.2.damo.pwm.bed	1	1990
femaleBiased	2040	GATA6	0.682916495220488	1.26371585584534	18	316	306	3195	3195	1270	163	1291	14774	GATA6 Caco-2 (colon adenocarcinoma) GATA6	Caco-2 (colon adenocarcinoma)	BTO:0000195	GATA6	PROLIF	GEO	GSE23436_gata6_caco2-prolif_MACS_GATA6_MA1104.2.damo.pwm.bed	1	13040
femaleBiased	197	AR	0.677494081228974	1.1044349491158	88	317	532	1762	1762	870	915	1221	14022	AR AR	NA	NA	AR	NA	GEO	GSE71704_AR_c42-shpsa_MACS_AR_MA0007.3.damo.pwm.bed	1	14077
femaleBiased	3090	NR3C1	0.677326107062311	1.13441180678819	55	318	476	2326	2326	1040	556	1254	14381	NR3C1 IMR90 (lung fibroblasts) NR3C1	IMR90 (lung fibroblasts)	NULL	NR3C1	GLUCC	Array Express	ERP007081_nr3c1_imr90-glucc_MACS_NR3C1_MA0113.3.damo.pwm.bed	1	28403
femaleBiased	1782	FOXA1	0.67510244614259	1.09733918096009	100	319	550	1589	1589	819	1047	1209	13890	FOXA1 VCaP (prostate carcinoma) FOXA1	VCaP (prostate carcinoma)	BTO:0003215	FOXA1	DHT24H	GEO	GSE58428_foxa1_vcap-dht24h_MACS_FOXA1_MA0148.4.damo.pwm.bed	1	47458
femaleBiased	2339	JUN	0.673175865503645	1.11505812744962	72	320	508	2030	2030	953	741	1237	14196	JUN A549 (lung carcinoma) JUN	A549 (lung carcinoma)	BTO:0000018	JUN	100nM dexamethasone (CHEBI:41879) for 15 minute	GTRD	EXP040263_A549--lung-carcinoma-_JUN_MACS_JUN_MA1130.1.damo.pwm.bed	1	14014
femaleBiased	2735	MEF2B	0.672923233915566	1.29025756620504	15	321	278	3340	3340	1310	133	1294	14804	MEF2B HEK293-A MEF2B	HEK293-A	NULL	MEF2B	Genotype: D83V-MEF2B-V5;	GTRD	EXP055131_HEK293-A_MEF2B_MACS_MEF2B_MA0660.1.damo.pwm.bed	1	4026
femaleBiased	3191	ONECUT2	0.670938811408163	1.0726790213635	179	322	617	685	685	541	1922	1130	13015	ONECUT2 LNCaP (prostate carcinoma) ONECUT2	LNCaP (prostate carcinoma)	BTO:0001321	ONECUT2	Treatment: normoxia;	GTRD	EXP057823_LNCaP--prostate-carcinoma-_ONECUT2_MACS_ONECUT2_MA0756.1.damo.pwm.bed	1	240258
femaleBiased	3729	STAT2	0.670374984501105	1.30201862004873	14	323	269	3371	3371	1320	123	1295	14814	STAT2 K562 (myelogenous leukemia) STAT2	K562 (myelogenous leukemia)	NULL	STAT2	Interferon alpha treatment - 6 hours (Snyder)	ENCODE	ENCSR000FBC_K562_STAT2_MACS_STAT2_MA0517.1.damo.pwm.bed	1	1214
femaleBiased	76	AR	0.667078061902685	1.16454855737412	37	324	420	2679	2679	1140	364	1272	14573	AR 22RV1 (prostate carcinoma) AR	22RV1 (prostate carcinoma)	BTO:0002999	AR	treatment: targeting ARV1/3/4/7 siARVs+R1881	GTRD	EXP048921_22RV1--prostate-carcinoma-_AR_MACS_AR_MA0007.3.damo.pwm.bed	1	13558
femaleBiased	2165	HOXB13	0.665076880686424	1.23722769696312	20	325	330	3118	3118	1260	185	1289	14752	HOXB13 LNCaP (prostate carcinoma) HOXB13	LNCaP (prostate carcinoma)	BTO:0001321	HOXB13	Treatment: treated with 10nM vehicle for 4 hours	GTRD	EXP049559_LNCaP--prostate-carcinoma-_HOXB13_MACS_HOXB13_MA0901.2.damo.pwm.bed	1	24586
femaleBiased	2330	JUN	0.663438244250043	1.08323287223661	130	326	588	1225	1225	713	1380	1179	13557	JUN A549 (lung carcinoma) JUN	A549 (lung carcinoma)	BTO:0000018	JUN	100nM dexamethasone (CHEBI:41879) for 10 minute	GTRD	EXP040248_A549--lung-carcinoma-_JUN_MACS_JUN_MA1127.1.damo.pwm.bed	1	21389
femaleBiased	2522	JUNB	0.661419585664266	1.27118191784019	16	327	292	3284	3284	1300	144	1293	14793	JUNB A549 (lung carcinoma) JUNB	A549 (lung carcinoma)	BTO:0000018	JUNB		GTRD	EXP039779_A549--lung-carcinoma-_JUNB_MACS_JUNB_MA1132.1.damo.pwm.bed	1	11162
femaleBiased	3162	NR3C1	0.661419585664266	1.27118191784019	16	327	292	3284	3284	1300	144	1293	14793	NR3C1 ZR-75-1 (invasive ductal carcinoma) NR3C1	ZR-75-1 (invasive ductal carcinoma)	BTO:0003136	NR3C1	DEX	GEO	GSE72249_nr3c1_zr751-dex_MACS_NR3C1_MA0113.3.damo.pwm.bed	1	15313
femaleBiased	3110	NR3C1	0.660729648642226	1.4817249268504	7	329	181	3673	3673	1390	54	1302	14883	NR3C1 A549 (lung carcinoma) NR3C1	A549 (lung carcinoma)	BTO:0000018	NR3C1	100nM dexamethasone (CHEBI:41879) for 12 hour	GTRD	EXP039608_A549--lung-carcinoma-_NR3C1_MACS_NR3C1_MA0113.3.damo.pwm.bed	1	3230
femaleBiased	2336	JUN	0.658545624627014	1.07861806709337	143	330	600	1071	1071	667	1525	1166	13412	JUN A549 (lung carcinoma) JUN	A549 (lung carcinoma)	BTO:0000018	JUN	100nM dexamethasone (CHEBI:41879) for 15 minute	GTRD	EXP040263_A549--lung-carcinoma-_JUN_MACS_JUN_MA0489.1.damo.pwm.bed	1	19632
femaleBiased	77	AR	0.656667509628632	2.53779482352434	2	331	40	3928	3928	1430	9	1307	14928	AR 22RV1 (prostate carcinoma) AR	22RV1 (prostate carcinoma)	BTO:0002999	AR	Treatment: targeting AR exon 7 siARFL+ ethanol	GTRD	EXP048922_22RV1--prostate-carcinoma-_AR_MACS_AR_MA0007.3.damo.pwm.bed	1	1070
femaleBiased	4021	TP53	0.656667509628632	2.53779482352434	2	331	40	3928	3928	1430	9	1307	14928	TP53 HCT-116 (colon carcinoma) TP53	HCT-116 (colon carcinoma)	BTO:0001109	TP53		GEO	GSE58506_tp53_hct166_MACS_TP53_MA0106.3.damo.pwm.bed	1	424
femaleBiased	1773	FOXA1	0.656199219246534	1.21319043180486	23	333	359	3027	3027	1240	217	1286	14720	FOXA1 DU145 (prostate carcinoma) FOXA1	DU145 (prostate carcinoma)	BTO:0001332	FOXA1		GEO	GSE47987_foxa1_du145_MACS_FOXA1_MA0148.4.damo.pwm.bed	1	3432
femaleBiased	4151	YY1	0.655805230846474	1.24823024653557	18	334	317	3195	3195	1280	165	1291	14772	YY1 Jurkat (T-cells) YY1	Jurkat (T-cells)	BTO:0000661	YY1		GTRD	EXP049911_Jurkat--T-cells-_YY1_MACS_YY1_MA0095.2.damo.pwm.bed	1	856
femaleBiased	3156	NR3C1	0.653898206821507	1.42894971026149	8	335	194	3628	3628	1390	64	1301	14873	NR3C1 NALM-6 (adult B acute lymphoblastic leukemia) NR3C1	NALM-6 (adult B acute lymphoblastic leukemia)	BTO:0003288	NR3C1	CASP1	GEO	GSE67046_nr3c1_nalm6-casp1_MACS_NR3C1_MA0113.3.damo.pwm.bed	1	3298
femaleBiased	195	AR	0.652123102018189	5.70787464272478	1	336	9	3985	3985	1440	2	1308	14935	AR MDA-MB-453 (breast adenocarcinoma) AR	MDA-MB-453 (breast adenocarcinoma)	BTO:0001908	AR	R1881	GEO	GSE70161_AR_mdamb453-r1881_MACS_AR_MA0007.3.damo.pwm.bed	1	283
femaleBiased	149	AR	0.650305263080316	1.20489908967925	24	337	368	2999	2999	1230	228	1285	14709	AR DU145 (prostate carcinoma) AR	DU145 (prostate carcinoma)	BTO:0001332	AR		GEO	GSE47987_AR_du145_MACS_AR_MA0007.3.damo.pwm.bed	1	11076
femaleBiased	268	BACH1	0.650181853563458	1.31955709670594	12	338	259	3461	3461	1350	104	1297	14833	BACH1 BACH1	NA	NA	BACH1	NA	NA	ENCSR043EHG_A549_BACH1_MACS_BACH1_MA0591.1.damo.pwm.bed	1	4232
femaleBiased	107	AR	0.649154126888145	1.15802644415956	37	339	433	2679	2679	1150	366	1272	14571	AR LNCaP95 AR	LNCaP95	NULL	AR	Treatment: 10nM DHT for 4 hrs Genotype: shGFP	GTRD	EXP052949_LNCaP95_AR_MACS_AR_MA0007.3.damo.pwm.bed	1	20564
femaleBiased	1830	FOXA2	0.645970479978834	1.18887007260206	27	340	388	2909	2909	1210	260	1282	14677	FOXA2 liver FOXA2	liver	BTO:0000759	FOXA2		GTRD	EXP039928_liver_FOXA2_MACS_FOXA2_MA0047.3.damo.pwm.bed	1	12337
femaleBiased	3696	SPIB	0.644282035784905	1.08622645798344	111	341	581	1457	1457	793	1174	1198	13763	SPIB OCI-LY3 (diffuse large B-cell lymphoma) SPIB	OCI-LY3 (diffuse large B-cell lymphoma)	NULL	SPIB		GEO	GSE56857_spib_ocily3_MACS_SPIB_MA0081.2.damo.pwm.bed	1	23781
femaleBiased	3063	NR2F1	0.642999545476346	1.09624931924877	89	342	556	1751	1751	883	932	1220	14005	NR2F1 cranial neural crest cells NR2F1	cranial neural crest cells	NULL	NR2F1	NA	GTRD	EXP035243_cranial-neural-crest-cells_NR2F1_MACS_NR2F1_MA1537.1.damo.pwm.bed	1	29739
femaleBiased	30	AR	0.641280673934026	1.13222448769845	49	343	479	2444	2444	1090	496	1260	14441	AR LNCaP (prostate carcinoma) AR	LNCaP (prostate carcinoma)	BTO:0001321	AR	Vehicle	GTRD	EXP032866_LNCaP--prostate-carcinoma-_AR_MACS_AR_MA0007.3.damo.pwm.bed	1	28284
femaleBiased	1213	ESR1	0.63633145077097	1.29282352153737	13	344	275	3413	3413	1340	115	1296	14822	ESR1 MCF7 (Invasive ductal breast carcinoma) ESR1	MCF7 (Invasive ductal breast carcinoma)	BTO:0000093	ESR1	Vehicle treatment	GTRD	EXP036169_MCF7--Invasive-ductal-breast-carcinoma-_ESR1_MACS_ESR1_MA0112.3.damo.pwm.bed	1	9086
femaleBiased	1807	FOXA1	0.635797081899167	1.08232654819609	117	345	591	1383	1383	773	1242	1192	13695	FOXA1 ZR-75-1 (invasive ductal carcinoma) FOXA1	ZR-75-1 (invasive ductal carcinoma)	BTO:0003136	FOXA1	DEX	GEO	GSE72249_foxa1_zr751-dex_MACS_FOXA1_MA0148.4.damo.pwm.bed	1	72458
femaleBiased	262	ATF4	0.633956490135097	1.5870339471755	5	346	148	3772	3772	1420	36	1304	14901	ATF4 hMSC ATF4	hMSC	NA	ATF4		GEO	GSE68864_atf4_hmsc_MACS_ATF4_MA0833.2.damo.pwm.bed	1	539
femaleBiased	2525	JUNB	0.633211307054822	1.25360027084026	16	347	312	3284	3284	1310	146	1293	14791	JUNB A549 (lung carcinoma) JUNB	A549 (lung carcinoma)	BTO:0000018	JUNB		GTRD	EXP039779_A549--lung-carcinoma-_JUNB_MACS_JUNB_MA1137.1.damo.pwm.bed	1	11065
femaleBiased	2526	JUNB	0.633211307054822	1.25360027084026	16	347	312	3284	3284	1310	146	1293	14791	JUNB A549 (lung carcinoma) JUNB	A549 (lung carcinoma)	BTO:0000018	JUNB		GTRD	EXP039779_A549--lung-carcinoma-_JUNB_MACS_JUNB_MA1138.1.damo.pwm.bed	1	11341
femaleBiased	1690	FOXA1	0.631567937996396	1.32396536167445	11	349	257	3494	3494	1370	95	1298	14842	FOXA1 HepG2 (hepatoblastoma) FOXA1	HepG2 (hepatoblastoma)	BTO:0000599	FOXA1		GTRD	EXP039801_HepG2--hepatoblastoma-_FOXA1_MACS_FOXA1_MA0148.4.damo.pwm.bed	1	4595
femaleBiased	2213	IRF4	0.630454534728824	1.34507288185811	10	350	230	3536	3536	1370	85	1299	14852	IRF4 OCI-LY3 (diffuse large B-cell lymphoma) IRF4	OCI-LY3 (diffuse large B-cell lymphoma)	NULL	IRF4	SHCTR	GEO	GSE56857_irf4_ocily3-shctr_MACS_IRF4_MA1419.1.damo.pwm.bed	1	5190
femaleBiased	3365	RELA	0.629975028595329	1.12449011559439	52	351	494	2372	2372	1070	530	1257	14407	RELA Detroit 562 (Pharyngeal squamous cell carcinoma) RELA	Detroit 562 (Pharyngeal squamous cell carcinoma)	BTO:0000834	RELA	treatment: TNFalfa	GTRD	EXP049364_Detroit-562--Pharyngeal-squamous-cell-carcinoma-_RELA_MACS_RELA_MA0107.1.damo.pwm.bed	1	11711
femaleBiased	1108	ELK4	0.629242055805892	1.0664528566882	177	352	627	709	709	563	1910	1132	13027	ELK4 HeLa S3 (cervical adenocarcinoma) ELK4	HeLa S3 (cervical adenocarcinoma)	BTO:0000568	ELK4		ENCODE	ENCSR000EVI_HeLa-S3_ELK4_MACS_ELK4_MA0076.2.damo.pwm.bed	1	6307
femaleBiased	1665	FOXA1	0.627496739809785	1.20458066682612	22	353	369	3057	3057	1260	209	1287	14728	FOXA1 HUES64 (embryonic stem cells) FOXA1	HUES64 (embryonic stem cells)	NULL	FOXA1		GTRD	EXP036703_HUES64--embryonic-stem-cells-_FOXA1_MACS_FOXA1_MA0148.4.damo.pwm.bed	1	9252
femaleBiased	1295	ESR1	0.625269934704297	1.17963465887404	27	354	397	2909	2909	1220	262	1282	14675	ESR1 breast tumor ESR1	breast tumor	NULL	ESR1	Male	GTRD	EXP040670_breast-tumor_ESR1_MACS_ESR1_MA0112.3.damo.pwm.bed	1	3484
femaleBiased	1731	FOXA1	0.624213988132607	1.11555706472866	58	355	506	2283	2283	1050	596	1251	14341	FOXA1 T47D (invasive ductal carcinoma) FOXA1	T47D (invasive ductal carcinoma)	BTO:0001248	FOXA1	Passsage: <10 Genotype: wt/R330fs mutant with CRISPR	GTRD	EXP049902_T47D--invasive-ductal-carcinoma-_FOXA1_MACS_FOXA1_MA0148.4.damo.pwm.bed	1	16562
femaleBiased	1636	FOXA1	0.623851020875326	1.10426076798114	70	356	533	2067	2067	985	727	1239	14210	FOXA1 MCF7 (Invasive ductal breast carcinoma) FOXA1	MCF7 (Invasive ductal breast carcinoma)	BTO:0000093	FOXA1	E2_TAM	Array Express	ERP000380_foxa1_mcf7-e2-tam_MACS_FOXA1_MA0148.4.damo.pwm.bed	1	47075
femaleBiased	214	ARNT	0.62167637173513	1.20748874348623	21	357	367	3088	3088	1270	199	1288	14738	ARNT renal tubular cells ARNT	renal tubular cells	NULL	ARNT	1 mM dimethyloxalylglycine	GTRD	EXP036852_renal-tubular-cells_ARNT_MACS_ARNT_MA0004.1.damo.pwm.bed	1	1903
femaleBiased	1481	ETV6	0.620770091043649	1.14530402779651	38	358	452	2663	2663	1160	380	1271	14557	ETV6 K562 (myelogenous leukemia) ETV6	K562 (myelogenous leukemia)	NULL	ETV6		ENCODE	ENCSR000FCE_K562_ETV6_MACS_ETV6_MA0645.1.damo.pwm.bed	1	3687
femaleBiased	2521	JUNB	0.61949390160081	1.24498884727736	16	359	320	3284	3284	1320	147	1293	14790	JUNB A549 (lung carcinoma) JUNB	A549 (lung carcinoma)	BTO:0000018	JUNB		GTRD	EXP039779_A549--lung-carcinoma-_JUNB_MACS_JUNB_MA0490.2.damo.pwm.bed	1	11003
femaleBiased	1091	ELF1	0.616957507938809	1.07009211651808	148	360	623	1016	1016	666	1590	1161	13347	ELF1 SK-N-MC (Askin tumor) ELF1	SK-N-MC (Askin tumor)	BTO:0002914	ELF1	SHGFP_96H	GEO	GSE61944_elf1_skmnc-shgfp-96h_MACS_ELF1_MA0473.3.damo.pwm.bed	1	5912
femaleBiased	3595	SOX2	0.616827007409464	1.22569313651431	18	361	347	3195	3195	1300	168	1291	14769	SOX2 HUES64 (embryonic stem cells) SOX2	HUES64 (embryonic stem cells)	NULL	SOX2		GTRD	EXP036751_HUES64--embryonic-stem-cells-_SOX2_MACS_SOX2_MA0142.1.damo.pwm.bed	1	6027
femaleBiased	3512	RXRA	0.615860636520317	1.21071659696155	20	362	363	3118	3118	1280	189	1289	14748	RXRA SK-N-SH (neuroblastoma) RXRA	SK-N-SH (neuroblastoma)	BTO:0001620	RXRA		ENCODE	ENCSR000BVG_SK-N-SH_RXRA_MACS_RXRA_MA0512.2.damo.pwm.bed	1	12879
femaleBiased	1427	ESR1	0.614812780009761	1.42862020336136	7	363	195	3673	3673	1410	56	1302	14881	ESR1 ESR1	NA	NA	ESR1	NA	GEO	GSE68356_ESR1_mcf7-pg_MACS_ESR1_MA0112.3.damo.pwm.bed	1	2532
femaleBiased	1201	ESR1	0.612492707778824	1.32934491379957	10	364	252	3536	3536	1380	86	1299	14851	ESR1 MCF7 (Invasive ductal breast carcinoma) ESR1	MCF7 (Invasive ductal breast carcinoma)	BTO:0000093	ESR1	cells transfected with siNCAPD3 and H2 together, and 1hr with 100nM E2, double crosslinked	GTRD	EXP034121_MCF7--Invasive-ductal-breast-carcinoma-_ESR1_MACS_ESR1_MA0112.3.damo.pwm.bed	1	4364
femaleBiased	208	AR	0.611501731208011	1.16970519876961	28	365	415	2877	2877	1220	274	1281	14663	AR VCaP (prostate carcinoma) AR	VCaP (prostate carcinoma)	BTO:0003215	AR	SH3_DHT	GEO	GSE79128_AR_vcap-sh3-dht_MACS_AR_MA0007.3.damo.pwm.bed	1	14273
femaleBiased	2742	MEF2C	0.611501731208011	1.16970519876961	28	365	415	2877	2877	1220	274	1281	14663	MEF2C GM12878 (female B-cells lymphoblastoid cell line) MEF2C	GM12878 (female B-cells lymphoblastoid cell line)	NULL	MEF2C		ENCODE	ENCSR000BNG_GM12878_MEF2C_MACS_MEF2C_MA0497.1.damo.pwm.bed	1	7953
femaleBiased	2527	JUNB	0.611387303119151	1.23074453076736	17	367	342	3240	3240	1320	158	1292	14779	JUNB A549 (lung carcinoma) JUNB	A549 (lung carcinoma)	BTO:0000018	JUNB		GTRD	EXP039779_A549--lung-carcinoma-_JUNB_MACS_JUNB_MA1140.2.damo.pwm.bed	1	11538
femaleBiased	3368	RELA	0.609852100231314	1.0908650485431	85	368	566	1805	1805	913	894	1224	14043	RELA Detroit 562 (Pharyngeal squamous cell carcinoma) RELA	Detroit 562 (Pharyngeal squamous cell carcinoma)	BTO:0000834	RELA	Treatment: M tri-DAP	GTRD	EXP049367_Detroit-562--Pharyngeal-squamous-cell-carcinoma-_RELA_MACS_RELA_MA0107.1.damo.pwm.bed	1	14111
femaleBiased	1096	ELF4	0.606968108417841	1.06000314487717	196	369	652	550	652	524	2128	1113	12809	ELF4 K562 (myelogenous leukemia) ELF4	K562 (myelogenous leukemia)	NULL	ELF4	NA	GTRD	EXP040067_K562--myelogenous-leukemia-_ELF4_MACS_ELF4_MA0641.1.damo.pwm.bed	1	9858
femaleBiased	3783	TCF12	0.606836774729367	1.11497320956248	54	370	509	2341	2341	1070	555	1255	14382	TCF12 K562 (myelogenous leukemia) TCF12	K562 (myelogenous leukemia)	NULL	TCF12	NA	GTRD	EXP039447_K562--myelogenous-leukemia-_TCF12_MACS_TCF12_MA0521.1.damo.pwm.bed	1	19025
femaleBiased	1166	ESR1	0.606117399667951	1.54404145791778	5	371	160	3772	3772	1430	37	1304	14900	ESR1 MCF7 (Invasive ductal breast carcinoma) ESR1	MCF7 (Invasive ductal breast carcinoma)	BTO:0000093	ESR1		Array Express	ERP000380_esr1_mcf7_MACS_ESR1_MA0112.3.damo.pwm.bed	1	991
femaleBiased	2524	JUNB	0.606028838273088	1.23649379131574	16	372	331	3284	3284	1330	148	1293	14789	JUNB A549 (lung carcinoma) JUNB	A549 (lung carcinoma)	BTO:0000018	JUNB		GTRD	EXP039779_A549--lung-carcinoma-_JUNB_MACS_JUNB_MA1135.1.damo.pwm.bed	1	11498
femaleBiased	3264	POU5F1	0.606028838273088	1.23649379131574	16	372	331	3284	3284	1330	148	1293	14789	POU5F1 WA09 (embryonic stem cells) POU5F1	WA09 (embryonic stem cells)	NULL	POU5F1	Treatment: under heat shock conditions	GTRD	EXP047915_WA09--embryonic-stem-cells-_POU5F1_MACS_POU5F1_MA1115.1.damo.pwm.bed	1	7316
femaleBiased	1036	E2F4	0.605956934005438	1.06082716392725	189	374	649	610	649	544	2050	1120	12887	E2F4 mesenchymal stem cells-derived adipocytes E2F4	mesenchymal stem cells-derived adipocytes	NULL	E2F4	NULL	GTRD	EXP000564_mesenchymal-stem-cells-derived-adipocytes_E2F4_MACS_E2F4_MA0470.2.damo.pwm.bed	1	5068
femaleBiased	1821	FOXA2	0.604271817447097	1.21835856930479	18	375	354	3195	3195	1310	169	1291	14768	FOXA2 pancreas FOXA2	pancreas	BTO:0000988	FOXA2	CARN1618	Array Express	ERP008682_foxa2_pancreas-carn1618_MACS_FOXA2_MA0047.3.damo.pwm.bed	1	4840
femaleBiased	4041	TP63	0.599699589417078	1.1519811734254	32	376	443	2801	2801	1210	318	1277	14619	TP63 MCF10A (breast epithelial cells) TP63	MCF10A (breast epithelial cells)	BTO:0001939	TP63	Treatment: DMSO for 6 hrs;	GTRD	EXP057966_MCF10A--breast-epithelial-cells-_TP63_MACS_TP63_MA0525.2.damo.pwm.bed	1	13671
femaleBiased	1784	FOXA1	0.598706124372865	1.09292910949574	77	377	561	1942	1942	960	808	1232	14129	FOXA1 MCF7 (Invasive ductal breast carcinoma) FOXA1	MCF7 (Invasive ductal breast carcinoma)	BTO:0000093	FOXA1	E2_TNF	GEO	GSE59530_foxa1_mcf7-e2-tnf_MACS_FOXA1_MA0148.4.damo.pwm.bed	1	28399
femaleBiased	1987	GATA3	0.598645822093788	1.17144787210787	26	378	412	2935	2935	1240	254	1283	14683	GATA3 MCF7 (Invasive ductal breast carcinoma) GATA3	MCF7 (Invasive ductal breast carcinoma)	BTO:0000093	GATA3	Treatment: with Estrogen;	GTRD	EXP058227_MCF7--Invasive-ductal-breast-carcinoma-_GATA3_MACS_GATA3_MA0037.3.damo.pwm.bed	1	10636
femaleBiased	3999	TP53	0.597015170280176	1.45877469077876	6	379	188	3724	3724	1430	47	1303	14890	TP53 foreskin fibroblast TP53	foreskin fibroblast	NULL	TP53	Treatment: 5 uM Nutlin3A for 6 hrs;	GTRD	EXP057960_foreskin-fibroblast_TP53_MACS_TP53_MA0106.3.damo.pwm.bed	1	2943
femaleBiased	3208	OTX2	0.596206247363209	1.06794352940307	141	380	625	1095	1095	700	1517	1168	13420	OTX2 D283 Med (medulloblastoma) OTX2	D283 Med (medulloblastoma)	NULL	OTX2	shOTX2.1393	GTRD	EXP038210_D283-Med--medulloblastoma-_OTX2_MACS_OTX2_MA0712.2.damo.pwm.bed	1	85490
femaleBiased	1239	ESR1	0.595670620393091	1.25073999640901	14	381	315	3371	3371	1360	128	1295	14809	ESR1 MCF7 TamR (invasive ductal breast carcinoma Tamoxifen resistant) ESR1	MCF7 TamR (invasive ductal breast carcinoma Tamoxifen resistant)	NULL	ESR1	White Medium	GTRD	EXP037776_MCF7-TamR--invasive-ductal-breast-carcinoma-Tamoxifen-resistant-_ESR1_MACS_ESR1_MA0112.3.damo.pwm.bed	1	7077
femaleBiased	1522	FOS	0.595390533511025	1.06257736950185	167	382	637	806	806	608	1807	1142	13130	FOS K562 (myelogenous leukemia) FOS	K562 (myelogenous leukemia)	NULL	FOS	NULL	GTRD	EXP000310_K562--myelogenous-leukemia-_FOS_MACS_FOS_MA0476.1.damo.pwm.bed	1	22309
femaleBiased	4144	YY1	0.594641815411178	1.10054730245192	65	383	543	2159	2159	1030	677	1244	14260	YY1 lymphoblastoid cells YY1	lymphoblastoid cells	NULL	YY1		GTRD	EXP038614_lymphoblastoid-cells_YY1_MACS_YY1_MA0095.2.damo.pwm.bed	1	4138
femaleBiased	3364	RELA	0.593145442489916	1.11081332943614	54	384	516	2341	2341	1080	557	1255	14380	RELA Detroit 562 (Pharyngeal squamous cell carcinoma) RELA	Detroit 562 (Pharyngeal squamous cell carcinoma)	BTO:0000834	RELA	Treatment: LPS	GTRD	EXP049363_Detroit-562--Pharyngeal-squamous-cell-carcinoma-_RELA_MACS_RELA_MA0107.1.damo.pwm.bed	1	13527
femaleBiased	190	AR	0.593027711398119	1.40346544572197	7	385	208	3673	3673	1420	57	1302	14880	AR LNCaP (prostate carcinoma) AR	LNCaP (prostate carcinoma)	BTO:0001321	AR	RPMIFBS	GEO	GSE69043_AR_lncap-rpmifbs_MACS_AR_MA0007.3.damo.pwm.bed	1	4426
femaleBiased	3109	NR3C1	0.592883119927027	1.33603102770549	9	386	242	3580	3580	1400	77	1300	14860	NR3C1 A549 (lung carcinoma) NR3C1	A549 (lung carcinoma)	BTO:0000018	NR3C1	100nM dexamethasone (CHEBI:41879) for 7 hour	GTRD	EXP039313_A549--lung-carcinoma-_NR3C1_MACS_NR3C1_MA0113.3.damo.pwm.bed	1	4718
femaleBiased	3111	NR3C1	0.592017983822131	1.36469938238413	8	387	222	3628	3628	1410	67	1301	14870	NR3C1 A549 (lung carcinoma) NR3C1	A549 (lung carcinoma)	BTO:0000018	NR3C1	100nM dexamethasone (CHEBI:41879) for 3 hour	GTRD	EXP039685_A549--lung-carcinoma-_NR3C1_MACS_NR3C1_MA0113.3.damo.pwm.bed	1	4624
femaleBiased	1738	FOXA1	0.587622717721819	1.08776403076801	81	388	573	1873	1873	945	854	1228	14083	FOXA1 LNCaP (prostate carcinoma) FOXA1	LNCaP (prostate carcinoma)	BTO:0001321	FOXA1	Treatment: 2 mM DSG for 25 mins	GTRD	EXP053227_LNCaP--prostate-carcinoma-_FOXA1_MACS_FOXA1_MA0148.4.damo.pwm.bed	1	56740
femaleBiased	3977	TP53	0.586332969619473	1.80349254491075	3	389	101	3884	3884	1460	19	1306	14918	TP53 MCF7 (Invasive ductal breast carcinoma) TP53	MCF7 (Invasive ductal breast carcinoma)	BTO:0000093	TP53	Treatment: Decitabine;	GTRD	EXP047474_MCF7--Invasive-ductal-breast-carcinoma-_TP53_MACS_TP53_MA0106.3.damo.pwm.bed	1	922
femaleBiased	3301	PRDM1	0.584538558560593	1.13829800960137	35	390	472	2731	2731	1200	352	1274	14585	PRDM1 HUES64 (embryonic stem cells) PRDM1	HUES64 (embryonic stem cells)	NULL	PRDM1		GTRD	EXP036693_HUES64--embryonic-stem-cells-_PRDM1_MACS_PRDM1_MA0508.3.damo.pwm.bed	1	3638
femaleBiased	3754	STAT5A	0.581624091582312	1.24096126974008	14	391	325	3371	3371	1360	129	1295	14808	STAT5A CD4+ CD25+ CD45RA+ T-cells STAT5A	CD4+ CD25+ CD45RA+ T-cells	NULL	STAT5A		GTRD	EXP032562_CD4--CD25--CD45RA--T-cells_STAT5A_MACS_STAT5A_MA1624.1.damo.pwm.bed	1	1707
femaleBiased	413	CLOCK	0.579541743747582	1.50331169320388	5	392	171	3772	3772	1440	38	1304	14899	CLOCK CLOCK	NA	NA	CLOCK	NA	GEO	GSE74439_clock_u2os-6an_MACS_CLOCK_MA0819.1.damo.pwm.bed	1	166
femaleBiased	3747	STAT3	0.579541743747582	1.50331169320388	5	392	171	3772	3772	1440	38	1304	14899	STAT3 U2932 (diffuse large B-cell lymphoma) STAT3	U2932 (diffuse large B-cell lymphoma)	NULL	STAT3		GEO	GSE50723_stat3_u2932_MACS_STAT3_MA0144.2.damo.pwm.bed	1	397
femaleBiased	3976	TP53	0.577952419834731	1.29896409446572	10	394	270	3536	3536	1400	88	1299	14849	TP53 MCF7 (Invasive ductal breast carcinoma) TP53	MCF7 (Invasive ductal breast carcinoma)	BTO:0000093	TP53	Treatment: 4GY for 2hrs;	GTRD	EXP047468_MCF7--Invasive-ductal-breast-carcinoma-_TP53_MACS_TP53_MA0106.3.damo.pwm.bed	1	2080
femaleBiased	3239	PKNOX1	0.577458149639709	1.08312601555283	85	395	589	1805	1805	930	900	1224	14037	PKNOX1 HeLa (cervical adenocarcinoma) PKNOX1	HeLa (cervical adenocarcinoma)	BTO:0000567	PKNOX1	NA	GTRD	EXP047569_HeLa--cervical-adenocarcinoma-_PKNOX1_MACS_PKNOX1_MA0782.2.damo.pwm.bed	1	5710
femaleBiased	2779	MYB	0.573220161747279	1.04939201448149	248	396	691	285	691	457	2721	1061	12216	MYB CD4 MYB	CD4	NA	MYB	TH1	GEO	GSE72266_myb_cd4-th1_MACS_MYB_MA0100.3.damo.pwm.bed	1	25106
femaleBiased	2311	JUN	0.57294851091596	1.06296721127895	144	397	636	1060	1060	698	1556	1165	13381	JUN A549 (lung carcinoma) JUN	A549 (lung carcinoma)	BTO:0000018	JUN	100nM dexamethasone (CHEBI:41879) for 12 hour	GTRD	EXP039416_A549--lung-carcinoma-_JUN_MACS_JUN_MA1128.1.damo.pwm.bed	1	19658
femaleBiased	314	CEBPA	0.572351315044179	1.07491767275697	101	398	608	1575	1575	860	1078	1208	13859	CEBPA U937 (adult acute monocytic leukemia) CEBPA	U937 (adult acute monocytic leukemia)	BTO:0001412	CEBPA	dmso	GTRD	EXP000947_U937--adult-acute-monocytic-leukemia-_CEBPA_MACS_CEBPA_MA0102.4.damo.pwm.bed	1	43146
femaleBiased	1616	FOSL2	0.572220851356639	1.17603901590117	22	399	402	3057	3057	1290	214	1287	14723	FOSL2 A549 (lung carcinoma) FOSL2	A549 (lung carcinoma)	BTO:0000018	FOSL2		GTRD	EXP040159_A549--lung-carcinoma-_FOSL2_MACS_FOSL2_MA0478.1.damo.pwm.bed	1	11846
femaleBiased	2217	ISL1	0.57198646105701	1.37917809740506	7	400	215	3673	3673	1430	58	1302	14879	ISL1 Kelly (neuroblastoma) ISL1	Kelly (neuroblastoma)	NULL	ISL1	Treatment: untreated	GTRD	EXP049485_Kelly--neuroblastoma-_ISL1_MACS_ISL1_MA1608.1.damo.pwm.bed	1	8286
femaleBiased	2523	JUNB	0.567107816934788	1.21168370941157	16	401	361	3284	3284	1350	151	1293	14786	JUNB A549 (lung carcinoma) JUNB	A549 (lung carcinoma)	BTO:0000018	JUNB		GTRD	EXP039779_A549--lung-carcinoma-_JUNB_MACS_JUNB_MA1134.1.damo.pwm.bed	1	11340
femaleBiased	2171	HOXB13	0.565496139342728	1.09928215117382	57	402	547	2301	2301	1080	594	1252	14343	HOXB13 LNCaP95 HOXB13	LNCaP95	NULL	HOXB13	Treatment: 10 nM ETOH for 4 hrs Genotype: shARfl transfection	GTRD	EXP052945_LNCaP95_HOXB13_MACS_HOXB13_MA0901.2.damo.pwm.bed	1	60434
femaleBiased	3827	TEAD1	0.565173718716454	1.16342503658418	24	403	424	2999	2999	1280	236	1285	14701	TEAD1 CC-LP-1 (intrahepatic cholangiocarcinoma) TEAD1	CC-LP-1 (intrahepatic cholangiocarcinoma)	NULL	TEAD1		GEO	GSE62272_tead1_cclp1_MACS_TEAD1_MA0090.3.damo.pwm.bed	1	3431
femaleBiased	3962	TP53	0.563166847521269	1.57562083523603	4	404	151	3825	3825	1460	29	1305	14908	TP53 MCF7 (Invasive ductal breast carcinoma) TP53	MCF7 (Invasive ductal breast carcinoma)	BTO:0000093	TP53	irradiation 5h	GTRD	EXP036828_MCF7--Invasive-ductal-breast-carcinoma-_TP53_MACS_TP53_MA0106.3.damo.pwm.bed	1	1991
femaleBiased	1838	FOXA2	0.562001263993614	1.10680433204954	49	405	522	2444	2444	1120	507	1260	14430	FOXA2 BJ (fibroblasts) FOXA2	BJ (fibroblasts)	NULL	FOXA2	Treatment: to induce FOXA2, doxycycline was added at 5ug/mL Genotype: FOXA2 unind	GTRD	EXP049302_BJ--fibroblasts-_FOXA2_MACS_FOXA2_MA0047.3.damo.pwm.bed	1	18617
femaleBiased	3217	PAX5	0.56144772981669	1.0797151075068	84	406	596	1826	1826	943	892	1225	14045	PAX5 Namalwa (Burkitt lymphoma) PAX5	Namalwa (Burkitt lymphoma)	BTO:0003289	PAX5	none	GTRD	EXP031939_Namalwa--Burkitt-lymphoma-_PAX5_MACS_PAX5_MA0014.3.damo.pwm.bed	1	8179
femaleBiased	2753	MITF	0.561350720824987	1.28428358850743	10	407	286	3536	3536	1410	89	1299	14848	MITF melanocytes MITF	melanocytes	NULL	MITF	none	GTRD	EXP033916_melanocytes_MITF_MACS_MITF_MA0620.3.damo.pwm.bed	1	395
femaleBiased	2201	IRF1	0.558256363118089	1.16416896571486	23	408	421	3027	3027	1290	226	1286	14711	IRF1 HAEC (human aortic endothelial cells) IRF1	HAEC (human aortic endothelial cells)	NULL	IRF1	TNFa, 4h	GTRD	EXP038039_HAEC--human-aortic-endothelial-cells-_IRF1_MACS_IRF1_MA0050.2.damo.pwm.bed	1	3737
femaleBiased	2759	MITF	0.558085764810868	1.11209198225378	44	409	514	2533	2533	1150	453	1265	14484	MITF 501Mel (melanoma) MITF	501Mel (melanoma)	BTO:0002956	MITF		GEO	GSE61965_mitf_501mel_MACS_MITF_MA0620.3.damo.pwm.bed	1	24233
femaleBiased	3045	NR2C1	0.557110051923261	1.12337681763306	37	410	495	2679	2679	1190	377	1272	14560	NR2C1 K562 (myelogenous leukemia) NR2C1	K562 (myelogenous leukemia)	NULL	NR2C1	NA	GTRD	EXP039366_K562--myelogenous-leukemia-_NR2C1_MACS_NR2C1_MA1535.1.damo.pwm.bed	1	4650
femaleBiased	4134	YY1	0.554367963337868	1.10197857813073	51	411	539	2400	2400	1120	530	1258	14407	YY1 lymphoblastoid cells YY1	lymphoblastoid cells	NULL	YY1		GTRD	EXP038604_lymphoblastoid-cells_YY1_MACS_YY1_MA0095.2.damo.pwm.bed	1	2589
femaleBiased	1285	ESR1	0.55416253601033	1.46467105076198	5	412	186	3772	3772	1460	39	1304	14898	ESR1 T47D (invasive ductal carcinoma) ESR1	T47D (invasive ductal carcinoma)	BTO:0001248	ESR1		GTRD	EXP038777_T47D--invasive-ductal-carcinoma-_ESR1_MACS_ESR1_MA0112.3.damo.pwm.bed	1	1693
femaleBiased	2192	HSF1	0.553869212387198	1.32496951614095	8	413	256	3628	3628	1430	69	1301	14868	HSF1 MCF7 (Invasive ductal breast carcinoma) HSF1	MCF7 (Invasive ductal breast carcinoma)	BTO:0000093	HSF1		GEO	GSE45852_hsf1_mcf7_MACS_HSF1_MA0486.2.damo.pwm.bed	1	574
femaleBiased	3661	SPI1	0.553185770027311	1.06529922468192	118	414	631	1367	1367	804	1271	1191	13666	SPI1 THP-1 (acute monocytic leukemia) SPI1	THP-1 (acute monocytic leukemia)	BTO:0001370	SPI1	Treatment: untreated, IAV NS1(EP mRNA)	GTRD	EXP047819_THP-1--acute-monocytic-leukemia-_SPI1_MACS_SPI1_MA0080.5.damo.pwm.bed	1	51023
femaleBiased	265	ATF7	0.552633467821202	1.08741473276595	67	415	575	2122	2122	1040	706	1242	14231	ATF7 HepG2 (hepatoblastoma) ATF7	HepG2 (hepatoblastoma)	BTO:0000599	ATF7	NA	GTRD	EXP040022_HepG2--hepatoblastoma-_ATF7_MACS_ATF7_MA0834.1.damo.pwm.bed	1	30110
femaleBiased	4132	YY1	0.552538479137022	1.09269975515798	60	416	562	2251	2251	1080	629	1249	14308	YY1 lymphoblastoid cells YY1	lymphoblastoid cells	NULL	YY1		GTRD	EXP038602_lymphoblastoid-cells_YY1_MACS_YY1_MA0095.2.damo.pwm.bed	1	3135
femaleBiased	3843	TEAD4	0.552435916002692	1.15321755053049	25	417	441	2964	2964	1270	248	1284	14689	TEAD4 HuCCT1 (intrahepatic cholangiocarcinoma) TEAD4	HuCCT1 (intrahepatic cholangiocarcinoma)	BTO:0003911	TEAD4		GEO	GSE68296_tead4_hucct1_MACS_TEAD4_MA0809.2.damo.pwm.bed	1	7660
femaleBiased	3117	NR3C1	0.551661898271187	1.35571400772258	7	418	227	3673	3673	1440	59	1302	14878	NR3C1 A549 (lung carcinoma) NR3C1	A549 (lung carcinoma)	BTO:0000018	NR3C1	100nM dexamethasone (CHEBI:41879) for 8 hour	GTRD	EXP040168_A549--lung-carcinoma-_NR3C1_MACS_NR3C1_MA0113.3.damo.pwm.bed	1	3810
femaleBiased	248	ATF3	0.551311077128707	1.39905201332546	6	419	210	3724	3724	1450	49	1303	14888	ATF3 HCT-116 (colon carcinoma) ATF3	HCT-116 (colon carcinoma)	BTO:0001109	ATF3		ENCODE	ENCSR000BUG_HCT116_ATF3_MACS_ATF3_MA0605.2.damo.pwm.bed	1	2398
femaleBiased	1998	GATA3	0.55013640872647	1.71320758714908	3	420	120	3884	3884	1470	20	1306	14917	GATA3 MCF7 (Invasive ductal breast carcinoma) GATA3	MCF7 (Invasive ductal breast carcinoma)	BTO:0000093	GATA3		GEO	GSE60270_gata3_mcf7_MACS_GATA3_MA0037.3.damo.pwm.bed	1	343
femaleBiased	4106	VDR	0.548148260771134	1.15896207474429	23	421	432	3027	3027	1290	227	1286	14710	VDR LS180 (colon cancer) VDR	LS180 (colon cancer)	NULL	VDR	125	GEO	GSE31939_vdr_ls180-125_MACS_VDR_MA0693.2.damo.pwm.bed	1	3074
femaleBiased	117	AR	0.547479786607785	1.09866606023188	52	422	549	2372	2372	1110	542	1257	14395	AR LNCaP (prostate carcinoma) AR	LNCaP (prostate carcinoma)	BTO:0001321	AR	Treatment: 2 mM DSG for 25 mins	GTRD	EXP053225_LNCaP--prostate-carcinoma-_AR_MACS_AR_MA0007.3.damo.pwm.bed	1	37153
femaleBiased	408	CEBPG	0.545592657927238	1.07624931559422	83	423	604	1842	1842	956	884	1226	14053	CEBPG K562 (myelogenous leukemia) CEBPG	K562 (myelogenous leukemia)	NULL	CEBPG	NA	ENCODE	ENCSR620VIC_K562_CEBPG_MACS_CEBPG_MA0838.1.damo.pwm.bed	1	27165
femaleBiased	1424	ESR1	0.545179740484377	1.26992930700758	10	424	294	3536	3536	1420	90	1299	14847	ESR1 T47D (invasive ductal carcinoma) ESR1	T47D (invasive ductal carcinoma)	BTO:0001248	ESR1		GEO	GSE68355_ESR1_t47d_MACS_ESR1_MA0112.3.damo.pwm.bed	1	3626
femaleBiased	102	AR	0.544522641836766	3.80508212218763	1	425	18	3985	3985	1480	3	1308	14934	AR R1-AD1 (prostate cancer) AR	R1-AD1 (prostate cancer)	NULL	AR	Treatment: 50 uM VPC14449 + 1 nM ethanol for 4 hrs	GTRD	EXP049664_R1-AD1--prostate-cancer-_AR_MACS_AR_MA0007.3.damo.pwm.bed	1	254
femaleBiased	2039	GATA6	0.544522641836766	3.80508212218763	1	425	18	3985	3985	1480	3	1308	14934	GATA6 Caco-2 (colon adenocarcinoma) GATA6	Caco-2 (colon adenocarcinoma)	BTO:0000195	GATA6	DIFF	GEO	GSE23436_gata6_caco2-diff_MACS_GATA6_MA1104.2.damo.pwm.bed	1	309
femaleBiased	2177	HSF1	0.544522641836766	3.80508212218763	1	425	18	3985	3985	1480	3	1308	14934	HSF1 WA09 (embryonic stem cells) HSF1	WA09 (embryonic stem cells)	NULL	HSF1	Treatment: under normal conditions	GTRD	EXP047922_WA09--embryonic-stem-cells-_HSF1_MACS_HSF1_MA0486.2.damo.pwm.bed	1	16
femaleBiased	3591	SOX17	0.543583080108193	1.1219632621888	35	428	497	2731	2731	1220	357	1274	14580	SOX17 HUES64 (embryonic stem cells) SOX17	HUES64 (embryonic stem cells)	NULL	SOX17	NA	GTRD	EXP036748_HUES64--embryonic-stem-cells-_SOX17_MACS_SOX17_MA0078.1.damo.pwm.bed	1	10689
femaleBiased	3017	NFIC	0.54059024777946	1.1439471782821	26	429	456	2935	2935	1270	260	1283	14677	NFIC HepG2 (hepatoblastoma) NFIC	HepG2 (hepatoblastoma)	BTO:0000599	NFIC	NA	GTRD	EXP040843_HepG2--hepatoblastoma-_NFIC_MACS_NFIC_MA0161.2.damo.pwm.bed	1	5681
femaleBiased	3440	RFX1	0.54048487504471	1.08836893827373	61	430	572	2232	2232	1080	642	1248	14295	RFX1 K562 (myelogenous leukemia) RFX1	K562 (myelogenous leukemia)	NULL	RFX1	NA	GTRD	EXP039804_K562--myelogenous-leukemia-_RFX1_MACS_RFX1_MA0509.2.damo.pwm.bed	1	11385
femaleBiased	1211	ESR1	0.540153136288713	1.28567851604987	9	431	284	3580	3580	1430	80	1300	14857	ESR1 MCF7 (Invasive ductal breast carcinoma) ESR1	MCF7 (Invasive ductal breast carcinoma)	BTO:0000093	ESR1	Vehicle treatment	GTRD	EXP036167_MCF7--Invasive-ductal-breast-carcinoma-_ESR1_MACS_ESR1_MA0112.3.damo.pwm.bed	1	3556
femaleBiased	3333	RELA	0.538633969156191	1.0769658263095	78	432	601	1924	1924	986	830	1231	14107	RELA GM15510 (B-cells) RELA	GM15510 (B-cells)	NULL	RELA	human recombinant TNF-alpha from eBioscience [product# 14-8329-62] (Snyder)	ENCODE	ENCSR000EAQ_GM15510_RELA_MACS_RELA_MA0107.1.damo.pwm.bed	1	4853
femaleBiased	2724	MEF2A	0.538188646992222	1.15380085595495	23	433	439	3027	3027	1300	228	1286	14709	MEF2A K562 (myelogenous leukemia) MEF2A	K562 (myelogenous leukemia)	NULL	MEF2A	NA	ENCODE	ENCSR000BNV_K562_MEF2A_MACS_MEF2A_MA0052.4.damo.pwm.bed	1	3534
femaleBiased	3334	RELA	0.538188646992222	1.15380085595495	23	433	439	3027	3027	1300	228	1286	14709	RELA GM18505 (female B-cells Lymphoblastoid Cell Lines) RELA	GM18505 (female B-cells Lymphoblastoid Cell Lines)	NULL	RELA	human recombinant TNF-alpha from eBioscience [product# 14-8329-62] (Snyder)	ENCODE	ENCSR000EAW_GM18505_RELA_MACS_RELA_MA0107.1.damo.pwm.bed	1	4422
femaleBiased	2118	HNF1B	0.534711766919309	1.52300382283207	4	435	163	3825	3825	1470	30	1305	14907	HNF1B HUES64 (embryonic stem cells) HNF1B	HUES64 (embryonic stem cells)	NULL	HNF1B	NA	GTRD	EXP036713_HUES64--embryonic-stem-cells-_HNF1B_MACS_HNF1B_MA0153.2.damo.pwm.bed	1	659
femaleBiased	3366	RELA	0.534336981265985	1.08895047363763	58	436	570	2283	2283	1100	610	1251	14327	RELA Detroit 562 (Pharyngeal squamous cell carcinoma) RELA	Detroit 562 (Pharyngeal squamous cell carcinoma)	BTO:0000834	RELA	Treatment: Pam2CSK4	GTRD	EXP049365_Detroit-562--Pharyngeal-squamous-cell-carcinoma-_RELA_MACS_RELA_MA0107.1.damo.pwm.bed	1	11561
femaleBiased	317	CEBPA	0.534172014092368	1.07478948435189	80	437	610	1887	1887	978	853	1229	14084	CEBPA SKH1 (chronic myelogenous leukemia, BCR-ABL1 positive) CEBPA	SKH1 (chronic myelogenous leukemia, BCR-ABL1 positive)	NULL	CEBPA	RUNX1-EVI1 KD after 10 days	GTRD	EXP037839_SKH1--chronic-myelogenous-leukemia--BCR-ABL1-positive-_CEBPA_MACS_CEBPA_MA0019.1.damo.pwm.bed	1	9655
femaleBiased	2115	HNF1A	0.5335107562955	1.1290232730995	30	438	488	2831	2831	1250	304	1279	14633	HNF1A HEE (human epididymis epithelial cells) HNF1A	HEE (human epididymis epithelial cells)	NULL	HNF1A	Treatment: untreated	GTRD	EXP048856_HEE--human-epididymis-epithelial-cells-_HNF1A_MACS_HNF1A_MA0046.2.damo.pwm.bed	1	15643
femaleBiased	4152	YY1	0.533403619009932	1.14383525530376	25	439	457	2964	2964	1290	250	1284	14687	YY1 HeLa (cervical adenocarcinoma) YY1	HeLa (cervical adenocarcinoma)	BTO:0000567	YY1		GEO	GSE31417_yy1_hela_MACS_YY1_MA0095.2.damo.pwm.bed	1	772
femaleBiased	3280	POU5F1	0.531646434940767	1.05548360842172	142	440	673	1083	1083	732	1544	1167	13393	POU5F1 hESC-1 (Embryonic stem cells) POU5F1	hESC-1 (Embryonic stem cells)	NULL	POU5F1	NAIVE	GEO	GSE69646_pou5f1_esc-naive_MACS_POU5F1_MA1115.1.damo.pwm.bed	1	38282
femaleBiased	3835	TEAD4	0.531170319644595	1.10673430676493	41	441	523	2599	2599	1190	424	1268	14513	TEAD4 A549 (lung carcinoma) TEAD4	A549 (lung carcinoma)	BTO:0000018	TEAD4		ENCODE	ENCSR000BUD_A549_TEAD4_MACS_TEAD4_MA0809.2.damo.pwm.bed	1	7802
femaleBiased	69	AR	0.529917471114713	1.42796270514881	5	442	196	3772	3772	1470	40	1304	14897	AR LNCaP (prostate carcinoma) AR	LNCaP (prostate carcinoma)	BTO:0001321	AR	Treatment: CaP cells were infected with EZH2 knockdown lentivirus and maintained for 2-3 days before fixation , ethanol, knockout control Genotype: wildtype Source: prostate cancer cells	GTRD	EXP048074_LNCaP--prostate-carcinoma-_AR_MACS_AR_MA0007.3.damo.pwm.bed	1	3986
femaleBiased	4012	TP53	0.529917471114713	1.42796270514881	5	442	196	3772	3772	1470	40	1304	14897	TP53 U2OS (osteosarcoma) TP53	U2OS (osteosarcoma)	BTO:0001938	TP53	DXR	GEO	GSE46641_tp53_u2os-dxr_MACS_TP53_MA0106.3.damo.pwm.bed	1	1938
femaleBiased	1650	FOXA1	0.52953472444843	1.13548840187049	27	444	475	2909	2909	1280	272	1282	14665	FOXA1 T47D (invasive ductal carcinoma) FOXA1	T47D (invasive ductal carcinoma)	BTO:0001248	FOXA1	E2	GTRD	EXP000623_T47D--invasive-ductal-carcinoma-_FOXA1_MACS_FOXA1_MA0148.4.damo.pwm.bed	1	9600
femaleBiased	40	AR	0.528939759781346	1.05132957217264	164	445	687	828	828	653	1791	1145	13146	AR CWR22 (prostate carcinoma) AR	CWR22 (prostate carcinoma)	BTO:0004594	AR	DHT	GTRD	EXP034147_CWR22--prostate-carcinoma-_AR_MACS_AR_MA0007.3.damo.pwm.bed	1	55856
femaleBiased	4141	YY1	0.528267830329489	1.09341637810075	51	446	560	2400	2400	1140	534	1258	14403	YY1 lymphoblastoid cells YY1	lymphoblastoid cells	NULL	YY1		GTRD	EXP038611_lymphoblastoid-cells_YY1_MACS_YY1_MA0095.2.damo.pwm.bed	1	2571
femaleBiased	2592	JUND	0.527623334463106	1.22464903397497	12	447	348	3461	3461	1420	112	1297	14825	JUND T47D (invasive ductal carcinoma) JUND	T47D (invasive ductal carcinoma)	BTO:0001248	JUND		ENCODE	ENCSR000BVO_T47D_JUND_MACS_JUND_MA0491.2.damo.pwm.bed	1	6114
femaleBiased	3662	SPI1	0.525151642461837	1.05861742261878	121	448	657	1331	1331	812	1311	1188	13626	SPI1 THP-1 (acute monocytic leukemia) SPI1	THP-1 (acute monocytic leukemia)	BTO:0001370	SPI1	Treatment: Pam3csk4 treated 4hr, IAV NS1(EP mRNA)	GTRD	EXP047820_THP-1--acute-monocytic-leukemia-_SPI1_MACS_SPI1_MA0080.5.damo.pwm.bed	1	49055
femaleBiased	2559	JUNB	0.525051285193114	1.12524286143618	30	449	492	2831	2831	1260	305	1279	14632	JUNB A549 (lung carcinoma) JUNB	A549 (lung carcinoma)	BTO:0000018	JUNB	100nM dexamethasone (CHEBI:41879) for 8 hour	GTRD	EXP040135_A549--lung-carcinoma-_JUNB_MACS_JUNB_MA1135.1.damo.pwm.bed	1	15648
femaleBiased	2561	JUNB	0.525051285193114	1.12524286143618	30	449	492	2831	2831	1260	305	1279	14632	JUNB A549 (lung carcinoma) JUNB	A549 (lung carcinoma)	BTO:0000018	JUNB	100nM dexamethasone (CHEBI:41879) for 8 hour	GTRD	EXP040135_A549--lung-carcinoma-_JUNB_MACS_JUNB_MA1138.1.damo.pwm.bed	1	15645
femaleBiased	3103	NR3C1	0.524431309981512	1.05730727888734	126	451	663	1269	1269	794	1367	1183	13570	NR3C1 BEAS-2B (bronchial epithelium) NR3C1	BEAS-2B (bronchial epithelium)	NULL	NR3C1	dexamethasone	GTRD	EXP036257_BEAS-2B--bronchial-epithelium-_NR3C1_MACS_NR3C1_MA0113.3.damo.pwm.bed	1	27789
femaleBiased	243	ATF3	0.523781176606089	1.08053204989628	65	452	594	2159	2159	1070	689	1244	14248	ATF3 GM12878 (female B-cells lymphoblastoid cell line) ATF3	GM12878 (female B-cells lymphoblastoid cell line)	NULL	ATF3		ENCODE	ENCSR000BJY_GM12878_ATF3_MACS_ATF3_MA0605.2.damo.pwm.bed	1	2516
femaleBiased	4137	YY1	0.522115362757641	1.09452055550076	48	453	558	2458	2458	1160	502	1261	14435	YY1 lymphoblastoid cells YY1	lymphoblastoid cells	NULL	YY1	YY1-mutated (p.Asp380Tyr)	GTRD	EXP038607_lymphoblastoid-cells_YY1_MACS_YY1_MA0095.2.damo.pwm.bed	1	2034
femaleBiased	3828	TEAD1	0.522088264275476	1.08682022157895	56	454	580	2312	2312	1120	590	1253	14347	TEAD1 MSTO TEAD1	MSTO	NA	TEAD1		GEO	GSE68170_tead1_msto_MACS_TEAD1_MA0090.3.damo.pwm.bed	1	17117
femaleBiased	3032	NFYB	0.521939957698509	1.04935011487793	169	455	692	778	778	642	1849	1140	13088	NFYB K562 (myelogenous leukemia) NFYB	K562 (myelogenous leukemia)	NULL	NFYB	NA	ENCODE	ENCSR000EGQ_K562_NFYB_MACS_NFYB_MA0502.2.damo.pwm.bed	1	11601
femaleBiased	189	AR	0.519182866966028	1.12774116736435	28	456	490	2877	2877	1270	284	1281	14653	AR prostate AR	prostate	NULL	AR		GEO	GSE65478_AR_prostate_MACS_AR_MA0007.3.damo.pwm.bed	1	12596
femaleBiased	1168	ESR1	0.516498716837286	1.63151846897956	3	457	136	3884	3884	1490	21	1306	14916	ESR1 MCF7 (Invasive ductal breast carcinoma) ESR1	MCF7 (Invasive ductal breast carcinoma)	BTO:0000093	ESR1	TAMR	Array Express	ERP000380_esr1_mcf7tamr_MACS_ESR1_MA0112.3.damo.pwm.bed	1	1682
femaleBiased	2838	MYC	0.516498716837286	1.63151846897956	3	457	136	3884	3884	1490	21	1306	14916	MYC HEK293 (embryonic kidney) MYC	HEK293 (embryonic kidney)	NULL	MYC	WT-MYC expression	GTRD	EXP036690_HEK293--embryonic-kidney-_MYC_MACS_MYC_MA0059.1.damo.pwm.bed	1	219
femaleBiased	3801	TCF7	0.515994472667929	1.15498290624047	20	459	437	3118	3118	1340	198	1289	14739	TCF7 GM12878 (female B-cells lymphoblastoid cell line) TCF7	GM12878 (female B-cells lymphoblastoid cell line)	NULL	TCF7		ENCODE	ENCSR501DKS_GM12878_TCF7_MACS_TCF7_MA0769.2.damo.pwm.bed	1	7268
femaleBiased	2097	HIF1A	0.513829276585065	1.21373038300738	12	460	358	3461	3461	1430	113	1297	14824	HIF1A HKC8 (kidney proximal tubule cell line) HIF1A	HKC8 (kidney proximal tubule cell line)	NULL	HIF1A	Treatment: degree of hypoxia 0.5%, duration of hypoxia 16 hours	GTRD	EXP048753_HKC8--kidney-proximal-tubule-cell-line-_HIF1A_MACS_HIF1A_MA0259.1.damo.pwm.bed	1	1377
femaleBiased	110	AR	0.513694342294347	1.07570513770326	68	461	605	2101	2101	1060	724	1241	14213	AR LNCaP95 AR	LNCaP95	NULL	AR	Treatment: 10nM DHT for 4 hrs Genotype: shARv7 transfection	GTRD	EXP052953_LNCaP95_AR_MACS_AR_MA0007.3.damo.pwm.bed	1	39193
femaleBiased	3963	TP53	0.51306047737369	1.3110970558751	7	462	264	3673	3673	1470	61	1302	14876	TP53 MCF7 (Invasive ductal breast carcinoma) TP53	MCF7 (Invasive ductal breast carcinoma)	BTO:0000093	TP53	irradiation 7.5h	GTRD	EXP036829_MCF7--Invasive-ductal-breast-carcinoma-_TP53_MACS_TP53_MA0106.3.damo.pwm.bed	1	3579
femaleBiased	1095	ELF4	0.512453232497242	1.10922096679629	35	463	520	2731	2731	1240	361	1274	14576	ELF4 HEK293T (embryonic kidney) ELF4	HEK293T (embryonic kidney)	BTO:0002181	ELF4	NA	GTRD	EXP039387_HEK293T--embryonic-kidney-_ELF4_MACS_ELF4_MA0641.1.damo.pwm.bed	1	1386
femaleBiased	203	AR	0.511269764555989	1.16266548898989	18	464	425	3195	3195	1360	177	1291	14760	AR VCaP (prostate carcinoma) AR	VCaP (prostate carcinoma)	BTO:0003215	AR	R1881	GEO	GSE79128_AR_vcap-r1881_MACS_AR_MA0007.3.damo.pwm.bed	1	9419
femaleBiased	209	AR	0.511181543736755	1.14350053273145	22	465	458	3057	3057	1330	220	1287	14717	AR LNCaP (prostate carcinoma) AR	LNCaP (prostate carcinoma)	BTO:0001321	AR	DHT_TNFA	GEO	GSE83860_AR_lncap-dht-tnfa_MACS_AR_MA0007.3.damo.pwm.bed	1	20267
femaleBiased	1942	GATA2	0.509051641870355	1.34401345454857	6	466	231	3724	3724	1470	51	1303	14886	GATA2 WA09 (embryonic stem cells) GATA2	WA09 (embryonic stem cells)	NULL	GATA2	BMP4 for 3 day	GTRD	EXP040707_WA09--embryonic-stem-cells-_GATA2_MACS_GATA2_MA0036.3.damo.pwm.bed	1	5104
femaleBiased	3048	NR2C2	0.509051641870355	1.34401345454857	6	466	231	3724	3724	1470	51	1303	14886	NR2C2 GM12878 (female B-cells lymphoblastoid cell line) NR2C2	GM12878 (female B-cells lymphoblastoid cell line)	NULL	NR2C2		ENCODE	ENCSR000EUL_GM12878_NR2C2_MACS_NR2C2_MA0504.1.damo.pwm.bed	1	153
femaleBiased	1547	FOS	0.507787183113929	1.47378081218924	4	468	182	3825	3825	1490	31	1305	14906	FOS THP-1 (acute monocytic leukemia) FOS	THP-1 (acute monocytic leukemia)	BTO:0001370	FOS	Treatment: untreated, eGFP(EP mRNA)	GTRD	EXP047823_THP-1--acute-monocytic-leukemia-_FOS_MACS_FOS_MA0476.1.damo.pwm.bed	1	1379
femaleBiased	1365	ESR1	0.506515785073929	1.22048612747069	11	469	353	3494	3494	1440	103	1298	14834	ESR1 MCF7 (Invasive ductal breast carcinoma) ESR1	MCF7 (Invasive ductal breast carcinoma)	BTO:0000093	ESR1	Treatment: FA (control)	GTRD	EXP053228_MCF7--Invasive-ductal-breast-carcinoma-_ESR1_MACS_ESR1_MA0112.3.damo.pwm.bed	1	3431
femaleBiased	2159	HOXB13	0.505843853124151	1.13003482989906	25	470	484	2964	2964	1310	253	1284	14684	HOXB13 22RV1 (prostate carcinoma) HOXB13	22RV1 (prostate carcinoma)	BTO:0002999	HOXB13		GTRD	EXP038433_22RV1--prostate-carcinoma-_HOXB13_MACS_HOXB13_MA0901.2.damo.pwm.bed	1	9153
femaleBiased	1846	FOXA2	0.504891842095303	1.10607937224965	35	471	525	2731	2731	1240	362	1274	14575	FOXA2 BJ (fibroblasts) FOXA2	BJ (fibroblasts)	NULL	FOXA2	Genotype: Clonal FOXA2 doxycycline inducible cells, CDT1	GTRD	EXP049381_BJ--fibroblasts-_FOXA2_MACS_FOXA2_MA0047.3.damo.pwm.bed	1	19641
femaleBiased	4057	TP63	0.504891842095303	1.10607937224965	35	471	525	2731	2731	1240	362	1274	14575	TP63 HaCaT (keratinocytes) TP63	HaCaT (keratinocytes)	BTO:0000552	TP63	LacZ_TGFB	GEO	GSE60814_tp63_hacat-lacz-tgfb_MACS_TP63_MA0525.2.damo.pwm.bed	1	12030
femaleBiased	125	AR	0.503465535550427	1.08337187048212	53	473	587	2353	2353	1140	560	1256	14377	AR VCaP (prostate carcinoma) AR	VCaP (prostate carcinoma)	BTO:0003215	AR	DHAT_2H	GEO	GSE28950_AR_vcap-dhat-2h_MACS_AR_MA0007.3.damo.pwm.bed	1	45864
femaleBiased	97	AR	0.503165066038698	1.18533109906799	14	474	392	3371	3371	1410	135	1295	14802	AR VCaP and LTAD cells AR	VCaP and LTAD cells	NULL	AR	Treatment: 24h DHT 10 nM	GTRD	EXP049449_VCaP-and-LTAD-cells_AR_MACS_AR_MA0007.3.damo.pwm.bed	1	12487
femaleBiased	1084	ELF1	0.501825205945749	1.05213634992226	128	475	684	1251	1251	803	1395	1181	13542	ELF1 K562 (myelogenous leukemia) ELF1	K562 (myelogenous leukemia)	NULL	ELF1		ENCODE	ENCSR975SSR_K562_ELF1_MACS_ELF1_MA0473.3.damo.pwm.bed	1	4493
femaleBiased	1562	FOS	0.499144974546037	1.22871858190976	10	476	345	3536	3536	1450	93	1299	14844	FOS MV-4-11 (Childhood acute monocytic leukemia) FOS	MV-4-11 (Childhood acute monocytic leukemia)	BTO:0004479	FOS		GEO	GSE64862_fos_mv411_MACS_FOS_MA0476.1.damo.pwm.bed	1	4941
femaleBiased	3039	NKX3-1	0.494735296385858	1.28986518888354	7	477	279	3673	3673	1480	62	1302	14875	NKX3-1 LNCaP (prostate carcinoma) NKX3-1	LNCaP (prostate carcinoma)	BTO:0001321	NKX3-1	ETOH	GEO	GSE28264_nkx3-1_lncap-etoh_MACS_NKX3-1_MA0124.2.damo.pwm.bed	1	1728
femaleBiased	4160	ZNF143	0.49359974183101	1.07547630520781	59	478	606	2269	2269	1120	628	1250	14309	ZNF143 HeLa (cervical adenocarcinoma) ZNF143	HeLa (cervical adenocarcinoma)	BTO:0000567	ZNF143		GEO	GSE31417_znf143_hela_MACS_ZNF143_MA0088.2.damo.pwm.bed	1	1274
femaleBiased	2328	JUN	0.492891429809839	1.06472790749381	78	479	633	1924	1924	1010	839	1231	14098	JUN A549 (lung carcinoma) JUN	A549 (lung carcinoma)	BTO:0000018	JUN	100nM dexamethasone (CHEBI:41879) for 10 minute	GTRD	EXP040248_A549--lung-carcinoma-_JUN_MACS_JUN_MA0099.3.damo.pwm.bed	1	17962
femaleBiased	1666	FOXA1	0.492290788090141	1.06500717703844	77	480	632	1942	1942	1020	828	1232	14109	FOXA1 HUES64 (embryonic stem cells) FOXA1	HUES64 (embryonic stem cells)	NULL	FOXA1		GTRD	EXP036704_HUES64--embryonic-stem-cells-_FOXA1_MACS_FOXA1_MA0148.4.damo.pwm.bed	1	28531
femaleBiased	3136	NR3C1	0.489300354198201	1.09083261489649	41	481	567	2599	2599	1220	430	1268	14507	NR3C1 Ishikawa (endometrial adenocarcinoma) NR3C1	Ishikawa (endometrial adenocarcinoma)	BTO:0003041	NR3C1	Treatment: 100 nM Dexamethasone and 10 nM Estradiol for 1 hour	GTRD	EXP048232_Ishikawa--endometrial-adenocarcinoma-_NR3C1_MACS_NR3C1_MA0113.3.damo.pwm.bed	1	10499
femaleBiased	50	AR	0.489124401632245	1.31808557236698	6	482	260	3724	3724	1490	52	1303	14885	AR LNCaP (prostate carcinoma) AR	LNCaP (prostate carcinoma)	BTO:0001321	AR	siOCT1	GTRD	EXP036107_LNCaP--prostate-carcinoma-_AR_MACS_AR_MA0007.3.damo.pwm.bed	1	4993
femaleBiased	1434	ESR1	0.489124401632245	1.31808557236698	6	482	260	3724	3724	1490	52	1303	14885	ESR1 T47D (invasive ductal carcinoma) ESR1	T47D (invasive ductal carcinoma)	BTO:0001248	ESR1		GEO	GSE72249_esr1_t47d_MACS_ESR1_MA0112.3.damo.pwm.bed	1	3248
femaleBiased	3189	ONECUT1	0.488689595460145	1.05797654199417	93	484	661	1690	1690	945	1007	1216	13930	ONECUT1 liver ONECUT1	liver	BTO:0000759	ONECUT1	NA	Array Express	ERP002306_onecut1_liver_MACS_ONECUT1_MA0679.2.damo.pwm.bed	1	30084
femaleBiased	1081	ELF1	0.486889421595184	1.03935481527092	204	485	727	494	727	569	2253	1105	12684	ELF1 SK-N-SH (neuroblastoma) ELF1	SK-N-SH (neuroblastoma)	BTO:0001620	ELF1		ENCODE	ENCSR000BTA_SK-N-SH_ELF1_MACS_ELF1_MA0473.3.damo.pwm.bed	1	8683
femaleBiased	1169	ESR1	0.485187303693254	1.55725394798883	3	486	157	3884	3884	1510	22	1306	14915	ESR1 T47D (invasive ductal carcinoma) ESR1	T47D (invasive ductal carcinoma)	BTO:0001248	ESR1	E2_TAM	Array Express	ERP000380_esr1_t47d-e2-tam_MACS_ESR1_MA0112.3.damo.pwm.bed	1	655
femaleBiased	1377	ESR1	0.484592254638032	1.21556620824855	10	487	357	3536	3536	1460	94	1299	14843	ESR1 MCF7L-P(immortalized breast epithelial cell line) ESR1	MCF7L-P(immortalized breast epithelial cell line)	NULL	ESR1	Treatment: treated with E2 for 4 hrs;	GTRD	EXP057861_MCF7L-P-immortalized-breast-epithelial-cell-line-_ESR1_MACS_ESR1_MA0112.3.damo.pwm.bed	1	4050
femaleBiased	1949	GATA2	0.484217424966963	1.05504670745221	99	488	674	1606	1606	923	1075	1210	13862	GATA2 LNCaP (prostate carcinoma) GATA2	LNCaP (prostate carcinoma)	BTO:0001321	GATA2		GEO	GSE38391_gata2_lncap_MACS_GATA2_MA0036.3.damo.pwm.bed	1	57820
femaleBiased	3757	STAT5B	0.484104636073091	1.05214501461605	110	489	683	1471	1471	881	1198	1199	13739	STAT5B CD8 STAT5B	CD8	NA	STAT5B	H9	GEO	GSE64713_stat5b_cd8-h9_MACS_STAT5B_MA0519.1.damo.pwm.bed	1	15254
femaleBiased	1289	ESR1	0.483480054060661	1.10232507615223	32	490	537	2801	2801	1280	332	1277	14605	ESR1 ZR-75-1 (invasive ductal carcinoma) ESR1	ZR-75-1 (invasive ductal carcinoma)	BTO:0003136	ESR1	Tam-Responsive	GTRD	EXP038793_ZR-75-1--invasive-ductal-carcinoma-_ESR1_MACS_ESR1_MA0112.3.damo.pwm.bed	1	22743
femaleBiased	1720	FOXA1	0.48340844438669	1.08299741403358	46	491	590	2495	2495	1190	486	1263	14451	FOXA1 22RV1 (prostate carcinoma) FOXA1	22RV1 (prostate carcinoma)	BTO:0002999	FOXA1	Treatment: ethanol	GTRD	EXP048914_22RV1--prostate-carcinoma-_FOXA1_MACS_FOXA1_MA0148.4.damo.pwm.bed	1	21482
femaleBiased	4140	YY1	0.48316668229631	1.1003482600424	33	492	544	2782	2782	1270	343	1276	14594	YY1 lymphoblastoid cells YY1	lymphoblastoid cells	NULL	YY1	YY1-mutated (p.Leu366Pro)	GTRD	EXP038610_lymphoblastoid-cells_YY1_MACS_YY1_MA0095.2.damo.pwm.bed	1	1188
femaleBiased	1019	E2F1	0.483050538516382	1.04499353458591	147	493	707	1029	1029	743	1613	1162	13324	E2F1 Raji (Burkitt lymphoma) E2F1	Raji (Burkitt lymphoma)	BTO:0001154	E2F1		GTRD	EXP035849_Raji--Burkitt-lymphoma-_E2F1_MACS_E2F1_MA0024.3.damo.pwm.bed	1	3952
femaleBiased	2945	MYCN	0.482985458955863	1.040503191962	184	494	724	644	724	621	2029	1125	12908	MYCN HIV-1 latently-infected central memory T cells cultured from uninfected pri	HIV-1 latently-infected central memory T cells cultured from uninfected primary T cells	NULL	MYCN	mTreatment: mycn-low lvl induced by 16 hr doxycycline	GTRD	EXP048926_HIV-1-latently-infected-central-memory-T-cells-cultured-from-uninfected-primary-T-cells_MYCN_MACS_MYCN_MA0104.4.damo.pwm.bed	1	13502
femaleBiased	3281	POU5F1	0.482473706902624	1.06228910573272	77	495	638	1942	1942	1020	830	1232	14107	POU5F1 hESC-1 (Embryonic stem cells) POU5F1	hESC-1 (Embryonic stem cells)	NULL	POU5F1	PRIMED	GEO	GSE69646_pou5f1_esc-primed_MACS_POU5F1_MA1115.1.damo.pwm.bed	1	17960
femaleBiased	1021	E2F1	0.482187990967337	1.03563417419032	245	496	749	298	749	514	2717	1064	12220	E2F1 MM1.S (plasma cell myeloma) E2F1	MM1.S (plasma cell myeloma)	BTO:0003933	E2F1	none	GTRD	EXP037393_MM1.S--plasma-cell-myeloma-_E2F1_MACS_E2F1_MA0024.3.damo.pwm.bed	1	7019
femaleBiased	259	ATF4	0.478979654773694	1.06048550030008	79	497	650	1902	1902	1020	853	1230	14084	ATF4 HAP1 (chronic myelogenous leukemia) ATF4	HAP1 (chronic myelogenous leukemia)	NULL	ATF4	2 mM histidinol, 24 hours	GTRD	EXP035035_HAP1--chronic-myelogenous-leukemia-_ATF4_MACS_ATF4_MA0833.2.damo.pwm.bed	1	36758
femaleBiased	1138	ERG	0.476600456933334	1.0299345930985	365	498	773	37	773	436	4077	944	10860	ERG HUVEC-C (HUVEC, umbilical vein endothelial cells) ERG	HUVEC-C (HUVEC, umbilical vein endothelial cells)	BTO:0001949	ERG		GTRD	EXP053004_HUVEC-C--HUVEC--umbilical-vein-endothelial-cells-_ERG_MACS_ERG_MA0474.2.damo.pwm.bed	1	70420
femaleBiased	4147	YY1	0.476487231426085	1.10307055254633	30	499	535	2831	2831	1290	311	1279	14626	YY1 lymphoblastoid cells YY1	lymphoblastoid cells	NULL	YY1	YY1-mutated (p.Lys179*)	GTRD	EXP038617_lymphoblastoid-cells_YY1_MACS_YY1_MA0095.2.damo.pwm.bed	1	1029
femaleBiased	2513	JUNB	0.476097756143196	1.13179972517125	20	500	481	3118	3118	1370	202	1289	14735	JUNB A549 (lung carcinoma) JUNB	A549 (lung carcinoma)	BTO:0000018	JUNB	100nM dexamethasone (CHEBI:41879) for 5 hour	GTRD	EXP039614_A549--lung-carcinoma-_JUNB_MACS_JUNB_MA1140.2.damo.pwm.bed	1	12390
femaleBiased	1804	FOXA1	0.475721222503913	1.09707274069584	33	501	551	2782	2782	1280	344	1276	14593	FOXA1 T47D (invasive ductal carcinoma) FOXA1	T47D (invasive ductal carcinoma)	BTO:0001248	FOXA1	DEX	GEO	GSE72249_foxa1_t47d-dex_MACS_FOXA1_MA0148.4.damo.pwm.bed	1	18760
femaleBiased	1729	FOXA1	0.474927092871378	1.0619211567188	73	502	639	2011	2011	1050	787	1236	14150	FOXA1 T47D (invasive ductal carcinoma) FOXA1	T47D (invasive ductal carcinoma)	BTO:0001248	FOXA1	Passsage: <10	GTRD	EXP049900_T47D--invasive-ductal-carcinoma-_FOXA1_MACS_FOXA1_MA0148.4.damo.pwm.bed	1	21773
femaleBiased	2003	GATA3	0.474315571109059	1.18210391197689	12	503	395	3461	3461	1450	116	1297	14821	GATA3 Jurkat (T-cells) GATA3	Jurkat (T-cells)	BTO:0000661	GATA3		GEO	GSE68976_gata3_jurkat_MACS_GATA3_MA0037.3.damo.pwm.bed	1	6813
femaleBiased	2416	JUN	0.471673611494036	1.0573210962839	82	504	662	1858	1858	1010	888	1227	14049	JUN MCF10A-ER-Src JUN	MCF10A-ER-Src	NULL	JUN	Genotype: non-transformed	GTRD	EXP048571_MCF10A-ER-Src_JUN_MACS_JUN_MA1127.1.damo.pwm.bed	1	33468
femaleBiased	249	ATF3	0.471620046523339	1.11535887206909	24	505	507	2999	2999	1340	246	1285	14691	ATF3 K562 (myelogenous leukemia) ATF3	K562 (myelogenous leukemia)	NULL	ATF3		ENCODE	ENCSR000DOG_K562_ATF3_MACS_ATF3_MA0605.2.damo.pwm.bed	1	548
femaleBiased	3262	POU5F1	0.471280982959294	1.14294610209504	17	506	461	3240	3240	1400	170	1292	14767	POU5F1 WA09 (embryonic stem cells) POU5F1	WA09 (embryonic stem cells)	NULL	POU5F1	Treatment: under normal conditions	GTRD	EXP047914_WA09--embryonic-stem-cells-_POU5F1_MACS_POU5F1_MA1115.1.damo.pwm.bed	1	9222
femaleBiased	3233	PHOX2B	0.470268171878073	1.1091781170406	26	507	521	2935	2935	1320	268	1283	14669	PHOX2B BE2C PHOX2B	BE2C	NULL	PHOX2B	Treatment: untreated	GTRD	EXP049479_BE2C_PHOX2B_MACS_PHOX2B_MA0681.2.damo.pwm.bed	1	48348
femaleBiased	1415	ESR1	0.46995496162623	1.29313099831353	6	508	273	3724	3724	1500	53	1303	14884	ESR1 MCF7 (Invasive ductal breast carcinoma) ESR1	MCF7 (Invasive ductal breast carcinoma)	BTO:0000093	ESR1	SHCTR	GEO	GSE60270_esr1_mcf7-shctr_MACS_ESR1_MA0112.3.damo.pwm.bed	1	1730
femaleBiased	3321	RARG	0.46995496162623	1.29313099831353	6	508	273	3724	3724	1500	53	1303	14884	RARG RWPE1 (prostate epithelial cells) RARG	RWPE1 (prostate epithelial cells)	BTO:0003709	RARG	Treatment: 10 uM CD437 for 2 hr Gender: male Source: non-malignant prostate cell line infected with BAC-RARG-EGFP	GTRD	EXP048636_RWPE1--prostate-epithelial-cells-_RARG_MACS_RARG_MA1553.1.damo.pwm.bed	1	809
femaleBiased	2197	IRF1	0.469339584837741	1.10394461840941	28	510	534	2877	2877	1310	290	1281	14647	IRF1 K562 (myelogenous leukemia) IRF1	K562 (myelogenous leukemia)	NULL	IRF1	Interferon gamma treatment - 30 minutes (Snyder)	ENCODE	ENCSR000EGK_K562_IRF1_MACS_IRF1_MA0050.2.damo.pwm.bed	1	1346
femaleBiased	2105	HIF1A	0.46874986323486	1.09945805000889	30	511	546	2831	2831	1300	312	1279	14625	HIF1A HUVEC-C (HUVEC, umbilical vein endothelial cells) HIF1A	HUVEC-C (HUVEC, umbilical vein endothelial cells)	BTO:0001949	HIF1A	HYPOX	GEO	GSE39089_hif1a_huvec-hypox_MACS_HIF1A_MA1106.1.damo.pwm.bed	1	1890
femaleBiased	3062	NR2F1	0.468554479606937	1.05575589255677	84	512	670	1826	1826	1000	911	1225	14026	NR2F1 cranial neural crest cells NR2F1	cranial neural crest cells	NULL	NR2F1	NA	GTRD	EXP035243_cranial-neural-crest-cells_NR2F1_MACS_NR2F1_MA0017.2.damo.pwm.bed	1	29539
femaleBiased	1406	ESR1	0.468270405208142	1.23503951750265	8	513	335	3628	3628	1490	74	1301	14863	ESR1 MCF7 (Invasive ductal breast carcinoma) ESR1	MCF7 (Invasive ductal breast carcinoma)	BTO:0000093	ESR1	E2_JQ1	GEO	GSE55921_esr1_mcf7-e2-jq1_MACS_ESR1_MA0112.3.damo.pwm.bed	1	2603
femaleBiased	3617	SOX2	0.468270405208142	1.23503951750265	8	513	335	3628	3628	1490	74	1301	14863	SOX2 hiPSC SOX2	hiPSC	NULL	SOX2	INHI	GEO	GSE67282_sox2_ipsc-inhi_MACS_SOX2_MA0143.4.damo.pwm.bed	1	2039
femaleBiased	1826	FOXA2	0.467071344202881	1.07263232481437	51	515	618	2400	2400	1180	544	1258	14393	FOXA2 HUES64 (embryonic stem cells) FOXA2	HUES64 (embryonic stem cells)	NULL	FOXA2		GTRD	EXP036705_HUES64--embryonic-stem-cells-_FOXA2_MACS_FOXA2_MA0047.3.damo.pwm.bed	1	22449
femaleBiased	3387	RELA	0.465608578348824	1.18570684122816	11	516	391	3494	3494	1470	106	1298	14831	RELA LNCaP (prostate carcinoma) RELA	LNCaP (prostate carcinoma)	BTO:0001321	RELA	TNFA	GEO	GSE83860_rela_lncap-tnfa_MACS_RELA_MA0107.1.damo.pwm.bed	1	2124
femaleBiased	177	AR	0.464697949225424	2.85372488298009	1	517	31	3985	3985	1510	4	1308	14933	AR LNCaP (prostate carcinoma) AR	LNCaP (prostate carcinoma)	BTO:0001321	AR	ETOH_SHCTR	GEO	GSE61268_AR_lncap-etoh-shctr_MACS_AR_MA0007.3.damo.pwm.bed	1	325
femaleBiased	3188	OCT4	0.464697949225424	2.85372488298009	1	517	31	3985	3985	1510	4	1308	14933	OCT4 OCT4	NA	NA	OCT4	NA	GEO	GSE20650_oct4_esc_MACS_OCT4_MA0142.1.damo.pwm.bed	1	125
femaleBiased	4095	VDR	0.464697949225424	2.85372488298009	1	517	31	3985	3985	1510	4	1308	14933	VDR primary foreskin fibroblasts VDR	primary foreskin fibroblasts	BTO:0000452	VDR	vitamin D treated	GTRD	EXP037202_primary-foreskin-fibroblasts_VDR_MACS_VDR_MA0693.2.damo.pwm.bed	1	128
femaleBiased	4105	VDR	0.464697949225424	2.85372488298009	1	517	31	3985	3985	1510	4	1308	14933	VDR RWPE1 (prostate epithelial cells) VDR	RWPE1 (prostate epithelial cells)	BTO:0003709	VDR	Treatment: vitamin D;	GTRD	EXP058196_RWPE1--prostate-epithelial-cells-_VDR_MACS_VDR_MA0693.2.damo.pwm.bed	1	62
femaleBiased	175	AR	0.464007477435165	1.75661358019693	2	521	109	3928	3928	1520	13	1307	14924	AR AR	NA	NA	AR	NA	GEO	GSE58478_AR_22rv1-arvs_MACS_AR_MA0007.3.damo.pwm.bed	1	1883
femaleBiased	180	AR	0.464007477435165	1.75661358019693	2	521	109	3928	3928	1520	13	1307	14924	AR LNCaP (prostate carcinoma) AR	LNCaP (prostate carcinoma)	BTO:0001321	AR	R1881_SHCTR	GEO	GSE61268_AR_lncap-r1881-shctr_MACS_AR_MA0007.3.damo.pwm.bed	1	1085
femaleBiased	997	CUX1	0.464007477435165	1.75661358019693	2	521	109	3928	3928	1520	13	1307	14924	CUX1 K562 (myelogenous leukemia) CUX1	K562 (myelogenous leukemia)	NULL	CUX1	NA	ENCODE	ENCSR178NTX_K562_CUX1_MACS_CUX1_MA0754.1.damo.pwm.bed	1	446
femaleBiased	2094	HIF1A	0.464007477435165	1.75661358019693	2	521	109	3928	3928	1520	13	1307	14924	HIF1A HKC8 (kidney proximal tubule cell line) HIF1A	HKC8 (kidney proximal tubule cell line)	NULL	HIF1A	Treatment: degree of hypoxia 0.5%, duration of hypoxia 6 hours	GTRD	EXP048740_HKC8--kidney-proximal-tubule-cell-line-_HIF1A_MACS_HIF1A_MA1106.1.damo.pwm.bed	1	57
femaleBiased	2740	MEF2B	0.464007477435165	1.75661358019693	2	521	109	3928	3928	1520	13	1307	14924	MEF2B OCI-LY7 (diffuse large B-cell lymphoma) MEF2B	OCI-LY7 (diffuse large B-cell lymphoma)	NULL	MEF2B		GEO	GSE69558_mef2b_ocily7_MACS_MEF2B_MA0660.1.damo.pwm.bed	1	349
femaleBiased	1850	FOXK1	0.463537065867483	1.07864604740759	43	526	599	2553	2553	1230	456	1266	14481	FOXK1 HEK293T (embryonic kidney) FOXK1	HEK293T (embryonic kidney)	BTO:0002181	FOXK1	NA	GEO	GSE51673_foxk1_hek293t_MACS_FOXK1_MA0852.2.damo.pwm.bed	1	2019
femaleBiased	1950	GATA2	0.462915585830621	1.04853253012196	104	527	695	1539	1539	920	1136	1205	13801	GATA2 LNCaP (prostate carcinoma) GATA2	LNCaP (prostate carcinoma)	BTO:0001321	GATA2		GEO	GSE52725_gata2_lncap_MACS_GATA2_MA0036.3.damo.pwm.bed	1	59875
femaleBiased	4054	TP63	0.461192444033882	1.08903639947984	34	528	569	2756	2756	1280	357	1275	14580	TP63 HaCaT (keratinocytes) TP63	HaCaT (keratinocytes)	BTO:0000552	TP63	caRAS_TGFB	GEO	GSE60814_tp63_hacat-caras-tgfb_MACS_TP63_MA0525.2.damo.pwm.bed	1	11712
femaleBiased	2	AR	0.460932800917578	1.13618214717085	17	529	474	3240	3240	1410	171	1292	14766	AR MDA-MB-453 (breast adenocarcinoma) AR	MDA-MB-453 (breast adenocarcinoma)	BTO:0001908	AR		Array Express	ERP001226_AR_mdamb453_MACS_AR_MA0007.3.damo.pwm.bed	1	18097
femaleBiased	85	AR	0.459923041910431	1.24939188910661	7	530	316	3673	3673	1510	64	1302	14873	AR LNCaP (prostate carcinoma) AR	LNCaP (prostate carcinoma)	BTO:0001321	AR	Treatment: Ethanol for 4 hrs	GTRD	EXP049275_LNCaP--prostate-carcinoma-_AR_MACS_AR_MA0007.3.damo.pwm.bed	1	4164
femaleBiased	4037	TP63	0.459658845055178	1.07245975399711	48	531	619	2458	2458	1200	512	1261	14425	TP63 human keratinocytes TP63	human keratinocytes	NULL	TP63	Treatment: Day 0 of epidermal differentiation Genotype: wildtype Source: background cell line WA 09	GTRD	EXP053351_human-keratinocytes_TP63_MACS_TP63_MA0525.2.damo.pwm.bed	1	35404
femaleBiased	2205	IRF2	0.459426958217601	1.13033641838285	18	532	482	3195	3195	1400	182	1291	14755	IRF2 CD34+ cells IRF2	CD34+ cells	NULL	IRF2	ADULT	GEO	GSE70660_irf2_cd34-adult_MACS_IRF2_MA0051.1.damo.pwm.bed	1	2818
femaleBiased	3473	RUNX1	0.45938421088264	1.06113144004816	65	533	645	2159	2159	1110	701	1244	14236	RUNX1 HL-60 (acute myeloid leukemia) RUNX1	HL-60 (acute myeloid leukemia)	BTO:0000738	RUNX1		GTRD	EXP040800_HL-60--acute-myeloid-leukemia-_RUNX1_MACS_RUNX1_MA0002.2.damo.pwm.bed	1	12472
femaleBiased	1755	FOXA1	0.458482578305947	1.04548621942975	113	534	705	1432	1432	890	1238	1196	13699	FOXA1 MCF7 (Invasive ductal breast carcinoma) FOXA1	MCF7 (Invasive ductal breast carcinoma)	BTO:0000093	FOXA1	ETOH	GEO	GSE23852_foxa1_mcf7-etoh_MACS_FOXA1_MA0148.4.damo.pwm.bed	1	50862
femaleBiased	93	AR	0.458143213796334	1.38428551384035	4	535	213	3825	3825	1520	33	1305	14904	AR 22RV1 (prostate carcinoma) AR	22RV1 (prostate carcinoma)	BTO:0002999	AR	Treatment: vehicle (charcoal stripped) for 6 hrs TF: full-length AR (AR-FL)	GTRD	EXP049390_22RV1--prostate-carcinoma-_AR_MACS_AR_MA0007.3.damo.pwm.bed	1	2795
femaleBiased	8	AR	0.455998084635482	1.48945658899048	3	536	177	3884	3884	1530	23	1306	14914	AR VCaP (prostate carcinoma) AR	VCaP (prostate carcinoma)	BTO:0003215	AR	NT	GTRD	EXP000723_VCaP--prostate-carcinoma-_AR_MACS_AR_MA0007.3.damo.pwm.bed	1	1441
femaleBiased	1181	ESR1	0.455998084635482	1.48945658899048	3	536	177	3884	3884	1530	23	1306	14914	ESR1 MCF7 (Invasive ductal breast carcinoma) ESR1	MCF7 (Invasive ductal breast carcinoma)	BTO:0000093	ESR1	E2	GTRD	EXP000232_MCF7--Invasive-ductal-breast-carcinoma-_ESR1_MACS_ESR1_MA0112.3.damo.pwm.bed	1	1167
femaleBiased	2196	HSF2	0.455998084635482	1.48945658899048	3	536	177	3884	3884	1530	23	1306	14914	HSF2 K562 (myelogenous leukemia) HSF2	K562 (myelogenous leukemia)	NULL	HSF2	30 min at 42C	GTRD	EXP030799_K562--myelogenous-leukemia-_HSF2_MACS_HSF2_MA0770.1.damo.pwm.bed	1	211
femaleBiased	2685	MAFK	0.453939733285932	1.14272515996061	15	539	462	3340	3340	1450	150	1294	14787	MAFK MCF7 (Invasive ductal breast carcinoma) MAFK	MCF7 (Invasive ductal breast carcinoma)	BTO:0000093	MAFK	NA	ENCODE	ENCSR555PBN_MCF-7_MAFK_MACS_MAFK_MA0496.3.damo.pwm.bed	1	8728
femaleBiased	3774	TBX5	0.453884815340896	1.10080756618926	26	540	542	2935	2935	1340	270	1283	14667	TBX5 iPSC-derived cardiomyocytes TBX5	iPSC-derived cardiomyocytes	NULL	TBX5		GTRD	EXP037717_iPSC-derived-cardiomyocytes_TBX5_MACS_TBX5_MA0807.1.damo.pwm.bed	1	9843
femaleBiased	25	AR	0.453760461386762	1.08889707916963	32	541	571	2801	2801	1300	336	1277	14601	AR LNCaP (prostate carcinoma) AR	LNCaP (prostate carcinoma)	BTO:0001321	AR	Vehicle	GTRD	EXP032854_LNCaP--prostate-carcinoma-_AR_MACS_AR_MA0007.3.damo.pwm.bed	1	21369
femaleBiased	2098	HIF1A	0.452634456092945	1.1745471179051	11	542	406	3494	3494	1480	107	1298	14830	HIF1A HKC8 (kidney proximal tubule cell line) HIF1A	HKC8 (kidney proximal tubule cell line)	NULL	HIF1A	Treatment: degree of hypoxia 0.5%, duration of hypoxia 16 hours	GTRD	EXP048753_HKC8--kidney-proximal-tubule-cell-line-_HIF1A_MACS_HIF1A_MA1106.1.damo.pwm.bed	1	1289
femaleBiased	2153	HNF4G	0.451532089415433	1.07301813570136	44	543	614	2533	2533	1230	469	1265	14468	HNF4G 22RV1 (prostate carcinoma) HNF4G	22RV1 (prostate carcinoma)	BTO:0002999	HNF4G	Treatment: Cells were harvested in log phase growth Genotype: wildtype	GTRD	EXP048996_22RV1--prostate-carcinoma-_HNF4G_MACS_HNF4G_MA0484.2.damo.pwm.bed	1	15937
femaleBiased	2739	MEF2B	0.451512551701112	1.2691006414097	6	544	295	3724	3724	1520	54	1303	14883	MEF2B KARPAS-422 (diffuse large B-cell lymphoma) MEF2B	KARPAS-422 (diffuse large B-cell lymphoma)	BTO:0004981	MEF2B		GEO	GSE69558_mef2b_karpas422_MACS_MEF2B_MA0660.1.damo.pwm.bed	1	2156
femaleBiased	3031	NFYB	0.450716942538744	1.03795778102978	150	545	732	982	982	753	1656	1159	13281	NFYB HeLa S3 (cervical adenocarcinoma) NFYB	HeLa S3 (cervical adenocarcinoma)	BTO:0000568	NFYB	NA	ENCODE	ENCSR000DNR_HeLa-S3_NFYB_MACS_NFYB_MA0502.2.damo.pwm.bed	1	6481
femaleBiased	113	AR	0.450504079014183	1.07459100528493	42	546	611	2577	2577	1240	447	1267	14490	AR LNCaP (prostate carcinoma) AR	LNCaP (prostate carcinoma)	BTO:0001321	AR	Treatment: transfected twice with with 5nM of siControl every 24 hours, 100nM of DHT for 2 hrs	GTRD	EXP052982_LNCaP--prostate-carcinoma-_AR_MACS_AR_MA0007.3.damo.pwm.bed	1	28285
femaleBiased	204	AR	0.450012865011695	1.07543941717854	41	547	607	2599	2599	1250	436	1268	14501	AR VCaP (prostate carcinoma) AR	VCaP (prostate carcinoma)	BTO:0003215	AR	SH1_DHT	GEO	GSE79128_AR_vcap-sh1-dht_MACS_AR_MA0007.3.damo.pwm.bed	1	26210
femaleBiased	2338	JUN	0.449886233219205	1.06134782532593	59	548	642	2269	2269	1150	636	1250	14301	JUN A549 (lung carcinoma) JUN	A549 (lung carcinoma)	BTO:0000018	JUN	100nM dexamethasone (CHEBI:41879) for 15 minute	GTRD	EXP040263_A549--lung-carcinoma-_JUN_MACS_JUN_MA1128.1.damo.pwm.bed	1	13271
femaleBiased	2663	LHX9	0.449804496531977	1.06652412358079	51	549	626	2400	2400	1190	547	1258	14390	LHX9 HCT-116 (colon carcinoma) LHX9	HCT-116 (colon carcinoma)	BTO:0001109	LHX9	Genotype:Expressing LHX9-V5 open reading frame and shKRAS Tissue: colon	GTRD	EXP053274_HCT-116--colon-carcinoma-_LHX9_MACS_LHX9_MA0701.2.damo.pwm.bed	1	14265
femaleBiased	3120	NR3C1	0.448231743536292	1.07932730885099	37	550	597	2679	2679	1280	392	1272	14545	NR3C1 A549 (lung carcinoma) NR3C1	A549 (lung carcinoma)	BTO:0000018	NR3C1	100nM dexamethasone (CHEBI:41879) for 25 minute	GTRD	EXP040271_A549--lung-carcinoma-_NR3C1_MACS_NR3C1_MA0113.3.damo.pwm.bed	1	22096
femaleBiased	1655	FOXA1	0.44788156537077	1.06813645372825	48	551	624	2458	2458	1210	514	1261	14423	FOXA1 CyT49-derived endodermal cells FOXA1	CyT49-derived endodermal cells	NULL	FOXA1	none	GTRD	EXP033207_CyT49-derived-endodermal-cells_FOXA1_MACS_FOXA1_MA0148.4.damo.pwm.bed	1	24003
femaleBiased	3125	NR3C1	0.447296609303224	1.19550360307083	9	552	377	3580	3580	1500	86	1300	14851	NR3C1 breast tumor NR3C1	breast tumor	NULL	NR3C1	Male	GTRD	EXP040669_breast-tumor_NR3C1_MACS_NR3C1_MA0113.3.damo.pwm.bed	1	1342
femaleBiased	1300	ESR1	0.447245707963427	1.1111600608579	21	553	515	3088	3088	1390	216	1288	14721	ESR1 MCF7 (Invasive ductal breast carcinoma) ESR1	MCF7 (Invasive ductal breast carcinoma)	BTO:0000093	ESR1	E2 for 3h	GTRD	EXP040895_MCF7--Invasive-ductal-breast-carcinoma-_ESR1_MACS_ESR1_MA0112.3.damo.pwm.bed	1	9309
femaleBiased	1611	FOSL2	0.446924326714621	1.151438604024	13	554	444	3413	3413	1470	129	1296	14808	FOSL2 A549 (lung carcinoma) FOSL2	A549 (lung carcinoma)	BTO:0000018	FOSL2	100nM dexamethasone (CHEBI:41879) for 12 hour	GTRD	EXP039800_A549--lung-carcinoma-_FOSL2_MACS_FOSL2_MA1144.1.damo.pwm.bed	1	7471
femaleBiased	2113	HNF1A	0.445982352843887	1.09051772202846	29	555	568	2858	2858	1330	304	1280	14633	HNF1A HepG2 (hepatoblastoma) HNF1A	HepG2 (hepatoblastoma)	BTO:0000599	HNF1A		GTRD	EXP039789_HepG2--hepatoblastoma-_HNF1A_MACS_HNF1A_MA0046.2.damo.pwm.bed	1	8142
femaleBiased	389	CEBPB	0.444633646995191	1.05960676867502	59	556	654	2269	2269	1160	637	1250	14300	CEBPB THP-1 (acute monocytic leukemia) CEBPB	THP-1 (acute monocytic leukemia)	BTO:0001370	CEBPB	Treatment: untreated, IAV NS1(EP mRNA)	GTRD	EXP047815_THP-1--acute-monocytic-leukemia-_CEBPB_MACS_CEBPB_MA0466.2.damo.pwm.bed	1	18251
femaleBiased	3659	SPI1	0.444488404309742	1.0403979866777	123	557	725	1312	1312	865	1354	1186	13583	SPI1 THP-1 (acute monocytic leukemia) SPI1	THP-1 (acute monocytic leukemia)	BTO:0001370	SPI1	Treatment: untreated, eGFP(EP mRNA)	GTRD	EXP047817_THP-1--acute-monocytic-leukemia-_SPI1_MACS_SPI1_MA0080.5.damo.pwm.bed	1	55900
femaleBiased	1401	ESR1	0.443176429999714	1.17773613714246	10	558	400	3536	3536	1500	97	1299	14840	ESR1 MCF7 (Invasive ductal breast carcinoma) ESR1	MCF7 (Invasive ductal breast carcinoma)	BTO:0000093	ESR1	E2_10M	GEO	GSE54855_esr1_mcf7-e2-10m_MACS_ESR1_MA0112.3.damo.pwm.bed	1	4345
femaleBiased	160	AR	0.442795023581928	1.0435579238793	104	559	712	1539	1539	937	1141	1205	13796	AR VCaP (prostate carcinoma) AR	VCaP (prostate carcinoma)	BTO:0003215	AR	SHPIAS1_R1881	GEO	GSE56086_AR_vcap-shpias1-r1881_MACS_AR_MA0007.3.damo.pwm.bed	1	83992
femaleBiased	1691	FOXA1	0.4418783940507	1.12856712882296	16	560	489	3284	3284	1440	162	1293	14775	FOXA1 liver FOXA1	liver	BTO:0000759	FOXA1		GTRD	EXP039865_liver_FOXA1_MACS_FOXA1_MA0148.4.damo.pwm.bed	1	7027
femaleBiased	1417	ESR1	0.439978854474566	1.16359404757586	11	561	423	3494	3494	1490	108	1298	14829	ESR1 MCF7 (Invasive ductal breast carcinoma) ESR1	MCF7 (Invasive ductal breast carcinoma)	BTO:0000093	ESR1	SHGATA3_E2	GEO	GSE60270_esr1_mcf7-shgata3-e2_MACS_ESR1_MA0112.3.damo.pwm.bed	1	2489
femaleBiased	194	AR	0.43878539015783	1.08523674942093	30	562	583	2831	2831	1330	316	1279	14621	AR MDA-MB-453 (breast adenocarcinoma) AR	MDA-MB-453 (breast adenocarcinoma)	BTO:0001908	AR	R1881_SIPIAS1	GEO	GSE70161_AR_mdamb453-r1881-sipias1_MACS_AR_MA0007.3.damo.pwm.bed	1	27179
femaleBiased	3307	PRDM4	0.437960646666837	1.09256011885511	26	563	563	2935	2935	1350	272	1283	14665	PRDM4 HEK293 (embryonic kidney) PRDM4	HEK293 (embryonic kidney)	NULL	PRDM4	NA	GTRD	EXP039415_HEK293--embryonic-kidney-_PRDM4_MACS_PRDM4_MA1647.1.damo.pwm.bed	1	2958
femaleBiased	2614	JUND	0.437472096498792	1.07037842330567	41	564	622	2599	2599	1260	438	1268	14499	JUND liver JUND	liver	BTO:0000759	JUND		GTRD	EXP039345_liver_JUND_MACS_JUND_MA1144.1.damo.pwm.bed	1	15576
femaleBiased	1463	ETS1	0.435944332267056	1.05566393582669	61	565	672	2232	2232	1160	661	1248	14276	ETS1 HUVEC-C (HUVEC, umbilical vein endothelial cells) ETS1	HUVEC-C (HUVEC, umbilical vein endothelial cells)	BTO:0001949	ETS1		GTRD	EXP038278_HUVEC-C--HUVEC--umbilical-vein-endothelial-cells-_ETS1_MACS_ETS1_MA0098.3.damo.pwm.bed	1	2734
femaleBiased	3842	TEAD4	0.435600115315072	1.06434153726795	47	566	634	2473	2473	1220	505	1262	14432	TEAD4 MDA-MB-231 (breast adenocarcinoma) TEAD4	MDA-MB-231 (breast adenocarcinoma)	BTO:0000815	TEAD4		GEO	GSE66081_tead4_mdamb231_MACS_TEAD4_MA0809.2.damo.pwm.bed	1	11914
femaleBiased	3269	POU5F1	0.435494779864662	1.14250489970785	13	567	463	3413	3413	1480	130	1296	14807	POU5F1 MRC-5 (fetal lung fibroblasts) POU5F1	MRC-5 (fetal lung fibroblasts)	BTO:0001590	POU5F1	Treatment: Oct4, Sox2, Klf4 and Myc addition for 5 days Passage: 8	GTRD	EXP048951_MRC-5--fetal-lung-fibroblasts-_POU5F1_MACS_POU5F1_MA0142.1.damo.pwm.bed	1	11369
femaleBiased	1548	FOS	0.435250772064268	1.34348617586605	4	568	233	3825	3825	1540	34	1305	14903	FOS THP-1 (acute monocytic leukemia) FOS	THP-1 (acute monocytic leukemia)	BTO:0001370	FOS	Treatment: untreated, eGFP(EP mRNA)	GTRD	EXP047823_THP-1--acute-monocytic-leukemia-_FOS_MACS_FOS_MA1134.1.damo.pwm.bed	1	1395
femaleBiased	1994	GATA3	0.435250772064268	1.34348617586605	4	568	233	3825	3825	1540	34	1305	14903	GATA3 MCF7 (Invasive ductal breast carcinoma) GATA3	MCF7 (Invasive ductal breast carcinoma)	BTO:0000093	GATA3		GEO	GSE40129_gata3_mcf7_MACS_GATA3_MA0037.3.damo.pwm.bed	1	3180
femaleBiased	1959	GATA3	0.43521886090598	1.04250635929256	100	570	718	1589	1589	959	1098	1209	13839	GATA3 SK-N-SH (neuroblastoma) GATA3	SK-N-SH (neuroblastoma)	BTO:0001620	GATA3		ENCODE	ENCSR000BTH_SK-N-SH_GATA3_MACS_GATA3_MA0037.3.damo.pwm.bed	1	95522
femaleBiased	2670	MAF	0.433420858426848	1.07673873121371	34	571	602	2756	2756	1310	361	1275	14576	MAF Th17-cells MAF	Th17-cells	BTO:0005655	MAF	CellType:pool of expanded Th17 clones; Tissue: primary Th17-IL-10+ lymphocytes; ActivationState: recently activeted;Day:5;	GTRD	EXP047561_Th17-cells_MAF_MACS_MAF_MA1520.1.damo.pwm.bed	1	6360
femaleBiased	3942	TFDP1	0.432583798394625	1.02863931173962	220	572	779	407	779	586	2452	1089	12485	TFDP1 MM1.S (plasma cell myeloma) TFDP1	MM1.S (plasma cell myeloma)	BTO:0003933	TFDP1	none	GTRD	EXP037392_MM1.S--plasma-cell-myeloma-_TFDP1_MACS_TFDP1_MA1122.1.damo.pwm.bed	1	6577
femaleBiased	1003	DUX4	0.432422074783527	1.04467869310273	88	573	709	1762	1762	1010	964	1221	13973	DUX4 induced pluripotent stem cells DUX4	induced pluripotent stem cells	NULL	DUX4	18hr dox-induction	GTRD	EXP038408_induced-pluripotent-stem-cells_DUX4_MACS_DUX4_MA0468.1.damo.pwm.bed	1	129116
femaleBiased	3437	RFX1	0.431769072550093	1.05379590616234	62	574	678	2219	2219	1160	673	1247	14264	RFX1 HepG2 (hepatoblastoma) RFX1	HepG2 (hepatoblastoma)	BTO:0000599	RFX1	NA	ENCODE	ENCSR928API_HepG2_RFX1_MACS_RFX1_MA0509.2.damo.pwm.bed	1	3047
femaleBiased	183	AR	0.431278894979359	1.05138825048967	67	575	686	2122	2122	1130	729	1242	14208	AR LNCaP (prostate carcinoma) AR	LNCaP (prostate carcinoma)	BTO:0001321	AR	SHCTR_DHT	GEO	GSE62492_AR_lncap-shctr-dht_MACS_AR_MA0007.3.damo.pwm.bed	1	36882
femaleBiased	60	AR	0.428750988238362	1.42730721998135	3	576	198	3884	3884	1550	24	1306	14913	AR LNCaP (prostate carcinoma) AR	LNCaP (prostate carcinoma)	BTO:0001321	AR	NOV induced	GTRD	EXP037263_LNCaP--prostate-carcinoma-_AR_MACS_AR_MA0007.3.damo.pwm.bed	1	2249
femaleBiased	1167	ESR1	0.428750988238362	1.42730721998135	3	576	198	3884	3884	1550	24	1306	14913	ESR1 MCF7 (Invasive ductal breast carcinoma) ESR1	MCF7 (Invasive ductal breast carcinoma)	BTO:0000093	ESR1	TAMR_TAM	Array Express	ERP000380_esr1_mcf7tamr-tam_MACS_ESR1_MA0112.3.damo.pwm.bed	1	1838
femaleBiased	2088	HIF1A	0.427634670319305	1.15284194161494	11	578	442	3494	3494	1500	109	1298	14828	HIF1A RCC4 (kidney cancer cell line) HIF1A	RCC4 (kidney cancer cell line)	BTO:0005691	HIF1A	Treatment: degree of hypoxia - normoxia	GTRD	EXP048723_RCC4--kidney-cancer-cell-line-_HIF1A_MACS_HIF1A_MA1106.1.damo.pwm.bed	1	745
femaleBiased	20	AR	0.427582676758989	1.63103518150037	2	579	138	3928	3928	1550	14	1307	14923	AR LNCaP (prostate carcinoma) AR	LNCaP (prostate carcinoma)	BTO:0001321	AR	1000 nM RU486	GTRD	EXP030506_LNCaP--prostate-carcinoma-_AR_MACS_AR_MA0007.3.damo.pwm.bed	1	920
femaleBiased	3147	NR3C1	0.427422088018196	1.21137145745583	7	580	362	3673	3673	1540	66	1302	14871	NR3C1 monocytes of peripheral blood NR3C1	monocytes of peripheral blood	NULL	NR3C1	Treatment: treated with 1 micromolar (1uM) TA for 4 hours; Source: Adult Human Peripheral Blood; Donor:Buffycoat 12;	GTRD	EXP057900_monocytes-of-peripheral-blood_NR3C1_MACS_NR3C1_MA0113.3.damo.pwm.bed	1	1019
femaleBiased	2334	JUN	0.426498484049739	1.04987349097175	67	581	689	2122	2122	1130	730	1242	14207	JUN A549 (lung carcinoma) JUN	A549 (lung carcinoma)	BTO:0000018	JUN	100nM dexamethasone (CHEBI:41879) for 15 minute	GTRD	EXP040263_A549--lung-carcinoma-_JUN_MACS_JUN_MA0099.3.damo.pwm.bed	1	13892
femaleBiased	2723	MEF2A	0.426349753343092	1.0435304922954	86	582	714	1790	1790	1030	943	1223	13994	MEF2A GM12878 (female B-cells lymphoblastoid cell line) MEF2A	GM12878 (female B-cells lymphoblastoid cell line)	NULL	MEF2A	NA	ENCODE	ENCSR000BKB_GM12878_MEF2A_MACS_MEF2A_MA0052.4.damo.pwm.bed	1	24947
femaleBiased	3448	RFX5	0.425924594825908	1.04482266579131	81	583	708	1873	1873	1050	887	1228	14050	RFX5 SK-N-SH (neuroblastoma) RFX5	SK-N-SH (neuroblastoma)	BTO:0001620	RFX5	NA	ENCODE	ENCSR000EHY_SK-N-SH_RFX5_MACS_RFX5_MA0510.2.damo.pwm.bed	1	4369
femaleBiased	1733	FOXA1	0.425896176782633	1.05233056969063	61	584	682	2232	2232	1170	663	1248	14274	FOXA1 LNCaP (prostate carcinoma) FOXA1	LNCaP (prostate carcinoma)	BTO:0001321	FOXA1	siOCT1	GTRD	EXP051010_LNCaP--prostate-carcinoma-_FOXA1_MACS_FOXA1_MA0148.4.damo.pwm.bed	1	37046
femaleBiased	3347	RELA	0.425407782139531	1.04353662609436	85	585	713	1805	1805	1030	932	1224	14005	RELA GM12878 (female B-cells lymphoblastoid cell line) RELA	GM12878 (female B-cells lymphoblastoid cell line)	NULL	RELA	TNF-alpha induced (6h)	GTRD	EXP000772_GM12878--female-B-cells-_RELA_MACS_RELA_MA0107.1.damo.pwm.bed	1	11260
femaleBiased	1609	FOSL2	0.424317117701553	1.13370352021111	13	586	477	3413	3413	1490	131	1296	14806	FOSL2 A549 (lung carcinoma) FOSL2	A549 (lung carcinoma)	BTO:0000018	FOSL2	100nM dexamethasone (CHEBI:41879) for 12 hour	GTRD	EXP039800_A549--lung-carcinoma-_FOSL2_MACS_FOSL2_MA1130.1.damo.pwm.bed	1	7385
femaleBiased	3985	TP53	0.424317117701553	1.13370352021111	13	586	477	3413	3413	1490	131	1296	14806	TP53 PHA-simulated human T-lynphocytes TP53	PHA-simulated human T-lynphocytes	NULL	TP53	Treatment: 0.3 ug/ml Doxorubicin for 24 hrs Source: healthy volunteer #116	GTRD	EXP048276_PHA-simulated-human-T-lynphocytes_TP53_MACS_TP53_MA0106.3.damo.pwm.bed	1	3168
femaleBiased	996	CUX1	0.423876511712766	1.05590557599881	53	588	668	2353	2353	1200	574	1256	14363	CUX1 MCF7 (Invasive ductal breast carcinoma) CUX1	MCF7 (Invasive ductal breast carcinoma)	BTO:0000093	CUX1	NA	ENCODE	ENCSR017CEO_MCF-7_CUX1_MACS_CUX1_MA0754.1.damo.pwm.bed	1	10881
femaleBiased	1353	ESR1	0.423876511712766	1.05590557599881	53	588	668	2353	2353	1200	574	1256	14363	ESR1 T47D (invasive ductal carcinoma) ESR1	T47D (invasive ductal carcinoma)	BTO:0001248	ESR1	Passsage: <10	GTRD	EXP049893_T47D--invasive-ductal-carcinoma-_ESR1_MACS_ESR1_MA0112.3.damo.pwm.bed	1	10420
femaleBiased	1256	ESR1	0.422951344406954	1.18668513986288	8	590	390	3628	3628	1540	77	1301	14860	ESR1 endometrioid adenocarcinoma ESR1	endometrioid adenocarcinoma	NULL	ESR1	Tamoxifen-associated	GTRD	EXP038349_endometrioid-adenocarcinoma_ESR1_MACS_ESR1_MA0112.3.damo.pwm.bed	1	3067
femaleBiased	133	AR	0.422486101440403	1.08443313017221	26	591	584	2935	2935	1370	274	1283	14663	AR VCaP (prostate carcinoma) AR	VCaP (prostate carcinoma)	BTO:0003215	AR	R1881_1C30	GEO	GSE32892_AR_vcap-r1881-1c30_MACS_AR_MA0007.3.damo.pwm.bed	1	20833
femaleBiased	2745	MEF2D	0.422486101440403	1.08443313017221	26	591	584	2935	2935	1370	274	1283	14663	MEF2D K562 (myelogenous leukemia) MEF2D	K562 (myelogenous leukemia)	NULL	MEF2D	NA	GTRD	EXP039833_K562--myelogenous-leukemia-_MEF2D_MACS_MEF2D_MA0773.1.damo.pwm.bed	1	4753
femaleBiased	170	AR	0.422437058479436	1.03939658438863	99	593	726	1606	1606	975	1090	1210	13847	AR VCaP (prostate carcinoma) AR	VCaP (prostate carcinoma)	BTO:0003215	AR	DHT24H_SHFOXP1	GEO	GSE58428_AR_vcap-dht24h-shfoxp1_MACS_AR_MA0007.3.damo.pwm.bed	1	43327
femaleBiased	212	AR	0.421604557666157	1.04357135309318	81	594	711	1873	1873	1060	888	1228	14049	AR VCaP (prostate carcinoma) AR	VCaP (prostate carcinoma)	BTO:0003215	AR	R1881_30M	GEO	GSE84432_AR_vcap-r1881-30m_MACS_AR_MA0007.3.damo.pwm.bed	1	53687
femaleBiased	4093	VDR	0.421159321941862	1.10571573590205	18	595	527	3195	3195	1440	186	1291	14751	VDR THP-1 (acute monocytic leukemia) VDR	THP-1 (acute monocytic leukemia)	BTO:0001370	VDR	1Œ±,25(OH)2D3	GTRD	EXP000242_THP-1--acute-monocytic-leukemia-_VDR_MACS_VDR_MA0074.1.damo.pwm.bed	1	1652
femaleBiased	215	ARNT	0.421034692413615	1.10200360237191	19	596	538	3153	3153	1430	197	1290	14740	ARNT renal tubular cells ARNT	renal tubular cells	NULL	ARNT	1 mM dimethyloxalylglycine	GTRD	EXP036852_renal-tubular-cells_ARNT_MACS_ARNT_MA0006.1.damo.pwm.bed	1	1976
femaleBiased	1268	ESR1	0.41890764113619	1.04866987442967	64	597	693	2173	2173	1150	698	1245	14239	ESR1 T47D (invasive ductal carcinoma) ESR1	T47D (invasive ductal carcinoma)	BTO:0001248	ESR1	E2	GTRD	EXP038381_T47D--invasive-ductal-carcinoma-_ESR1_MACS_ESR1_MA0112.3.damo.pwm.bed	1	14884
femaleBiased	3095	NR3C1	0.417654905510776	1.05424534622274	52	598	675	2372	2372	1220	564	1257	14373	NR3C1 LNCaP (prostate carcinoma) NR3C1	LNCaP (prostate carcinoma)	BTO:0001321	NR3C1	100 nM DHT+Dex	GTRD	EXP030503_LNCaP--prostate-carcinoma-_NR3C1_MACS_NR3C1_MA0113.3.damo.pwm.bed	1	29935
femaleBiased	2335	JUN	0.417427486793304	1.03434360222082	121	599	750	1331	1331	893	1339	1188	13598	JUN A549 (lung carcinoma) JUN	A549 (lung carcinoma)	BTO:0000018	JUN	100nM dexamethasone (CHEBI:41879) for 15 minute	GTRD	EXP040263_A549--lung-carcinoma-_JUN_MACS_JUN_MA0488.1.damo.pwm.bed	1	18203
femaleBiased	4138	YY1	0.41732092628791	1.07487552676397	30	600	609	2831	2831	1350	319	1279	14618	YY1 lymphoblastoid cells YY1	lymphoblastoid cells	NULL	YY1	YY1-mutated (p.Lys179*)	GTRD	EXP038608_lymphoblastoid-cells_YY1_MACS_YY1_MA0095.2.damo.pwm.bed	1	1045
femaleBiased	1748	FOXA1	0.414124358555013	1.04709547754378	64	601	700	2173	2173	1160	699	1245	14238	FOXA1 ZR-75-1 (invasive ductal carcinoma) FOXA1	ZR-75-1 (invasive ductal carcinoma)	BTO:0003136	FOXA1	Treatment: hormone-deprived cells treated with 10 nM estrogen for 45 mins;	GTRD	EXP058103_ZR-75-1--invasive-ductal-carcinoma-_FOXA1_MACS_FOXA1_MA0148.4.damo.pwm.bed	1	36354
femaleBiased	1532	FOS	0.413427616848826	1.08598886481012	23	602	582	3027	3027	1400	242	1286	14695	FOS MCF7 (Invasive ductal breast carcinoma) FOS	MCF7 (Invasive ductal breast carcinoma)	BTO:0000093	FOS	E2	GTRD	EXP000619_MCF7--Invasive-ductal-breast-carcinoma-_FOS_MACS_FOS_MA1134.1.damo.pwm.bed	1	8615
femaleBiased	2345	JUN	0.412705313180151	1.03240590922185	127	603	762	1260	1260	875	1408	1182	13529	JUN A549 (lung carcinoma) JUN	A549 (lung carcinoma)	BTO:0000018	JUN	100nM dexamethasone (CHEBI:41879) for 20 minute	GTRD	EXP040320_A549--lung-carcinoma-_JUN_MACS_JUN_MA0488.1.damo.pwm.bed	1	20429
femaleBiased	3735	STAT3	0.412665529435349	1.02751111510051	178	604	782	695	782	694	1984	1131	12953	STAT3 MDA-MB-231 (breast adenocarcinoma) STAT3	MDA-MB-231 (breast adenocarcinoma)	BTO:0000815	STAT3	ethanol	GTRD	EXP037701_MDA-MB-231--breast-adenocarcinoma-_STAT3_MACS_STAT3_MA0144.2.damo.pwm.bed	1	18234
femaleBiased	181	AR	0.412306625429868	1.06090293616472	40	605	648	2620	2620	1290	431	1269	14506	AR prostate AR	prostate	NULL	AR	DHT	GEO	GSE61838_AR_prostate-dht_MACS_AR_MA0007.3.damo.pwm.bed	1	15464
femaleBiased	3332	RELA	0.412149554466336	1.09636053726884	19	606	554	3153	3153	1440	198	1290	14739	RELA GM12892 (female B-cells lymphoblastoid cell line) RELA	GM12892 (female B-cells lymphoblastoid cell line)	NULL	RELA	human recombinant TNF-alpha from eBioscience [product# 14-8329-62] (Snyder)	ENCODE	ENCSR000EAN_GM12892_RELA_MACS_RELA_MA0107.1.damo.pwm.bed	1	2766
femaleBiased	2352	JUN	0.412107938294422	1.03106910603206	137	607	765	1139	1139	837	1521	1172	13416	JUN A549 (lung carcinoma) JUN	A549 (lung carcinoma)	BTO:0000018	JUN	100nM dexamethasone (CHEBI:41879) for 5 minute	GTRD	EXP040322_A549--lung-carcinoma-_JUN_MACS_JUN_MA1127.1.damo.pwm.bed	1	23699
femaleBiased	101	AR	0.411989275015367	1.19321242248543	7	608	382	3673	3673	1550	67	1302	14870	AR R1-AD1 (prostate cancer) AR	R1-AD1 (prostate cancer)	NULL	AR	Treatment: 0.1% DMSO + 1 nM ethanol for 4 hrs	GTRD	EXP049662_R1-AD1--prostate-cancer-_AR_MACS_AR_MA0007.3.damo.pwm.bed	1	3709
femaleBiased	1112	EOMES	0.411414381968535	1.06144009327067	39	609	641	2640	2640	1300	420	1270	14517	EOMES HUES64 (embryonic stem cells) EOMES	HUES64 (embryonic stem cells)	NULL	EOMES	NA	GTRD	EXP036702_HUES64--embryonic-stem-cells-_EOMES_MACS_EOMES_MA0800.1.damo.pwm.bed	1	6888
femaleBiased	3671	SPI1	0.410374334985361	1.04231781494752	74	610	722	1996	1996	1110	812	1235	14125	SPI1 macrophages SPI1	macrophages	NULL	SPI1	IL4	GEO	GSE47188_spi1_macrophage-il4_MACS_SPI1_MA0080.5.damo.pwm.bed	1	3318
femaleBiased	424	CREB1	0.406095193084832	1.04791200316029	56	611	696	2312	2312	1210	611	1253	14326	CREB1 MDA-MB-134 (invasive lobular breast carcinoma) CREB1	MDA-MB-134 (invasive lobular breast carcinoma)	NULL	CREB1	Treatment:100 nM estradiol (E2) for 1hr Passage: between 10 and12 CellType: Epithelial ERalpha positive breast cancer cell line	GTRD	EXP048181_MDA-MB-134--invasive-lobular-breast-carcinoma-_CREB1_MACS_CREB1_MA0018.4.damo.pwm.bed	1	1474
femaleBiased	3093	NR3C1	0.405501325655791	1.08151521506069	23	612	592	3027	3027	1410	243	1286	14694	NR3C1 LNCaP (prostate carcinoma) NR3C1	LNCaP (prostate carcinoma)	BTO:0001321	NR3C1	100 nM DEX	GTRD	EXP030498_LNCaP--prostate-carcinoma-_NR3C1_MACS_NR3C1_MA0113.3.damo.pwm.bed	1	17237
femaleBiased	4145	YY1	0.405487182994746	1.05411707556125	45	613	676	2512	2512	1270	488	1264	14449	YY1 lymphoblastoid cells YY1	lymphoblastoid cells	NULL	YY1		GTRD	EXP038615_lymphoblastoid-cells_YY1_MACS_YY1_MA0095.2.damo.pwm.bed	1	2073
femaleBiased	1881	GABPA	0.40546823512199	1.02410689956551	211	614	793	451	793	619	2360	1098	12577	GABPA HepG2 (hepatoblastoma) GABPA	HepG2 (hepatoblastoma)	BTO:0000599	GABPA		GTRD	EXP040044_HepG2--hepatoblastoma-_GABPA_MACS_GABPA_MA0062.3.damo.pwm.bed	1	12456
femaleBiased	3100	NR3C1	0.405381961426609	1.05884464719741	39	615	656	2640	2640	1300	421	1270	14516	NR3C1 acute myeloblastic leukemia NR3C1	acute myeloblastic leukemia	NULL	NR3C1	dexametasone	GTRD	EXP033653_acute-myeloblastic-leukemia_NR3C1_MACS_NR3C1_MA0113.3.damo.pwm.bed	1	11121
femaleBiased	1718	FOXA1	0.405265559335088	1.24122832358699	5	616	324	3772	3772	1570	46	1304	14891	FOXA1 prostate tumor FOXA1	prostate tumor	NULL	FOXA1	Patient: #3	GTRD	EXP048496_prostate-tumor_FOXA1_MACS_FOXA1_MA0148.4.damo.pwm.bed	1	1990
femaleBiased	1023	E2F1	0.404627695045008	1.03759568086607	85	617	741	1805	1805	1050	937	1224	14000	E2F1 K562 (myelogenous leukemia) E2F1	K562 (myelogenous leukemia)	NULL	E2F1		GTRD	EXP040307_K562--myelogenous-leukemia-_E2F1_MACS_E2F1_MA0024.3.damo.pwm.bed	1	7472
femaleBiased	273	BACH2	0.402528477025479	1.10106034584889	16	618	541	3284	3284	1480	166	1293	14771	BACH2 B-cells BACH2	B-cells	NULL	BACH2	siBACH2	GTRD	EXP040450_B-cells_BACH2_MACS_BACH2_MA1101.2.damo.pwm.bed	1	3391
femaleBiased	2166	HOXB13	0.402479409723502	1.11056000090779	14	619	518	3371	3371	1500	144	1295	14793	HOXB13 LNCaP (prostate carcinoma) HOXB13	LNCaP (prostate carcinoma)	BTO:0001321	HOXB13	Treatment: treated with 10nM R1881 for 4 hours	GTRD	EXP049560_LNCaP--prostate-carcinoma-_HOXB13_MACS_HOXB13_MA0901.2.damo.pwm.bed	1	20938
femaleBiased	150	AR	0.402349821098553	2.28298083947019	1	620	55	3985	3985	1550	5	1308	14932	AR AR	NA	NA	AR	NA	GEO	GSE48308_AR_lncap-dht100nm_MACS_AR_MA0007.3.damo.pwm.bed	1	262
femaleBiased	1301	ESR1	0.402349821098553	2.28298083947019	1	620	55	3985	3985	1550	5	1308	14932	ESR1 MCF7 (Invasive ductal breast carcinoma) ESR1	MCF7 (Invasive ductal breast carcinoma)	BTO:0000093	ESR1	control	GTRD	EXP040950_MCF7--Invasive-ductal-breast-carcinoma-_ESR1_MACS_ESR1_MA0112.3.damo.pwm.bed	1	376
femaleBiased	3513	RXRA	0.402349821098553	2.28298083947019	1	620	55	3985	3985	1550	5	1308	14932	RXRA NB4 (acute promyelocytic leukemia ) RXRA	NB4 (acute promyelocytic leukemia )	NULL	RXRA		GTRD	EXP000741_NB4--acute-promyelocytic-leukemia--_RXRA_MACS_RXRA_MA0074.1.damo.pwm.bed	1	108
femaleBiased	4104	VDR	0.402349821098553	2.28298083947019	1	620	55	3985	3985	1550	5	1308	14932	VDR RWPE1 (prostate epithelial cells) VDR	RWPE1 (prostate epithelial cells)	BTO:0003709	VDR	Treatment: vitamin D;	GTRD	EXP058196_RWPE1--prostate-epithelial-cells-_VDR_MACS_VDR_MA0074.1.damo.pwm.bed	1	89
femaleBiased	2168	HOXB13	0.401529948835079	1.06102516775785	35	624	646	2731	2731	1330	377	1274	14560	HOXB13 LNCaP (prostate carcinoma) HOXB13	LNCaP (prostate carcinoma)	BTO:0001321	HOXB13	Treatment: treated with 10nM R1881 for 4 hours	GTRD	EXP049581_LNCaP--prostate-carcinoma-_HOXB13_MACS_HOXB13_MA0901.2.damo.pwm.bed	1	38138
femaleBiased	2613	JUND	0.401529948835079	1.06102516775785	35	624	646	2731	2731	1330	377	1274	14560	JUND liver JUND	liver	BTO:0000759	JUND		GTRD	EXP039345_liver_JUND_MACS_JUND_MA1142.1.damo.pwm.bed	1	12884
femaleBiased	3087	NR3C1	0.401450882624439	1.03345321559698	101	626	757	1575	1575	986	1118	1208	13819	NR3C1 A549 (lung carcinoma) NR3C1	A549 (lung carcinoma)	BTO:0000018	NR3C1	1 h with 5 nM Dexamethasone (Myers)	ENCODE	ENCSR000BHG_A549_NR3C1_MACS_NR3C1_MA0113.3.damo.pwm.bed	1	25540
femaleBiased	3683	SPI1	0.399773871677198	1.02024370749171	287	627	808	144	808	526	3224	1022	11713	SPI1 DOHH2 (diffuse large B-cell lymphoma) SPI1	DOHH2 (diffuse large B-cell lymphoma)	NULL	SPI1		GEO	GSE69558_spi1_dohh2_MACS_SPI1_MA0080.5.damo.pwm.bed	1	73276
femaleBiased	2261	JUN	0.397875719263159	1.04243175189789	62	628	720	2219	2219	1190	680	1247	14257	JUN MDA-MB-231 (breast adenocarcinoma) JUN	MDA-MB-231 (breast adenocarcinoma)	BTO:0000815	JUN	compaund A	GTRD	EXP033444_MDA-MB-231--breast-adenocarcinoma-_JUN_MACS_JUN_MA1132.1.damo.pwm.bed	1	18619
femaleBiased	4039	TP63	0.397823807865642	1.05242600686375	43	629	681	2553	2553	1290	467	1266	14470	TP63 MCF10A (breast epithelial cells) TP63	MCF10A (breast epithelial cells)	BTO:0001939	TP63	Treatment: DMSO for 6 hrs;	GTRD	EXP057961_MCF10A--breast-epithelial-cells-_TP63_MACS_TP63_MA0525.2.damo.pwm.bed	1	26768
femaleBiased	3047	NR2C1	0.397661361733275	1.06381515687784	31	630	635	2816	2816	1360	333	1278	14604	NR2C1 K562 (myelogenous leukemia) NR2C1	K562 (myelogenous leukemia)	NULL	NR2C1	NA	GTRD	EXP039725_K562--myelogenous-leukemia-_NR2C1_MACS_NR2C1_MA1535.1.damo.pwm.bed	1	2878
femaleBiased	3564	SMAD3	0.397076993120696	1.17558745905247	7	631	403	3673	3673	1570	68	1302	14869	SMAD3 HMLE-Twist-ER (breast cancer) SMAD3	HMLE-Twist-ER (breast cancer)	NULL	SMAD3	Treatment: no CellType: Immortalized human mammary epithelial cells	GTRD	EXP047889_HMLE-Twist-ER--breast-cancer-_SMAD3_MACS_SMAD3_MA0795.1.damo.pwm.bed	1	2749
femaleBiased	2611	JUND	0.396814939032782	1.04652652002646	52	632	701	2372	2372	1240	568	1257	14369	JUND liver JUND	liver	BTO:0000759	JUND		GTRD	EXP039345_liver_JUND_MACS_JUND_MA0492.1.damo.pwm.bed	1	19074
femaleBiased	299	CDX2	0.396206416771161	1.08074351431143	21	633	593	3088	3088	1440	222	1288	14715	CDX2 LS174T (colon adenocarcinoma) CDX2	LS174T (colon adenocarcinoma)	BTO:0001553	CDX2		GTRD	EXP038476_LS174T--colon-adenocarcinoma-_CDX2_MACS_CDX2_MA0465.2.damo.pwm.bed	1	7149
femaleBiased	2119	HNF1B	0.395703567078995	1.04247081480768	60	634	719	2251	2251	1200	658	1249	14279	HNF1B PDAC HNF1B	PDAC	NA	HNF1B	NA	GEO	GSE64557_hnf1b_pdac_MACS_HNF1B_MA0153.2.damo.pwm.bed	1	24747
femaleBiased	1310	ESR1	0.394600233431024	1.52220334600681	2	635	164	3928	3928	1580	15	1307	14922	ESR1 MCF7 (Invasive ductal breast carcinoma) ESR1	MCF7 (Invasive ductal breast carcinoma)	BTO:0000093	ESR1	control	GTRD	EXP040959_MCF7--Invasive-ductal-breast-carcinoma-_ESR1_MACS_ESR1_MA0112.3.damo.pwm.bed	1	704
femaleBiased	2656	LEF1	0.394600233431024	1.52220334600681	2	635	164	3928	3928	1580	15	1307	14922	LEF1 HUES64 (embryonic stem cells) LEF1	HUES64 (embryonic stem cells)	NULL	LEF1		GTRD	EXP036720_HUES64--embryonic-stem-cells-_LEF1_MACS_LEF1_MA0768.1.damo.pwm.bed	1	1224
femaleBiased	4008	TP53	0.394600233431024	1.52220334600681	2	635	164	3928	3928	1580	15	1307	14922	TP53 U2OS (osteosarcoma) TP53	U2OS (osteosarcoma)	BTO:0001938	TP53	ETO	GEO	GSE21939_tp53_u2os-eto_MACS_TP53_MA0106.3.damo.pwm.bed	1	840
femaleBiased	1	AR	0.394110482239895	1.03697871593794	75	638	748	1972	1972	1120	827	1234	14110	AR LNCaP (prostate carcinoma) AR	LNCaP (prostate carcinoma)	BTO:0001321	AR		Array Express	ERP001226_AR_lncap_MACS_AR_MA0007.3.damo.pwm.bed	1	31151
femaleBiased	1657	FOXA1	0.39396359145918	1.04447241707674	54	639	710	2341	2341	1230	591	1255	14346	FOXA1 CyT49-derived endodermal cells FOXA1	CyT49-derived endodermal cells	NULL	FOXA1	none	GTRD	EXP033209_CyT49-derived-endodermal-cells_FOXA1_MACS_FOXA1_MA0148.4.damo.pwm.bed	1	24766
femaleBiased	1600	FOSL2	0.393163863897269	1.09438948125209	16	640	559	3284	3284	1490	167	1293	14770	FOSL2 A549 (lung carcinoma) FOSL2	A549 (lung carcinoma)	BTO:0000018	FOSL2	100nM dexamethasone (CHEBI:41879) for 4 hour	GTRD	EXP039732_A549--lung-carcinoma-_FOSL2_MACS_FOSL2_MA0478.1.damo.pwm.bed	1	8681
femaleBiased	123	AR	0.392943642077017	1.26868821341793	4	641	296	3825	3825	1590	36	1305	14901	AR LNCaP (prostate carcinoma) AR	LNCaP (prostate carcinoma)	BTO:0001321	AR	Genotype: GREB1 knockout; Treatment: shGREB1;	GTRD	EXP058317_LNCaP--prostate-carcinoma-_AR_MACS_AR_MA0007.3.damo.pwm.bed	1	2695
femaleBiased	1549	FOS	0.392943642077017	1.26868821341793	4	641	296	3825	3825	1590	36	1305	14901	FOS THP-1 (acute monocytic leukemia) FOS	THP-1 (acute monocytic leukemia)	BTO:0001370	FOS	Treatment: untreated, eGFP(EP mRNA)	GTRD	EXP047823_THP-1--acute-monocytic-leukemia-_FOS_MACS_FOS_MA1141.1.damo.pwm.bed	1	1415
femaleBiased	3298	PPARG	0.392943642077017	1.26868821341793	4	641	296	3825	3825	1590	36	1305	14901	PPARG THP-1 (acute monocytic leukemia) PPARG	THP-1 (acute monocytic leukemia)	BTO:0001370	PPARG	DIFF	GEO	GSE25426_pparg_thp1-diff_MACS_PPARG_MA0066.1.damo.pwm.bed	1	565
femaleBiased	54	AR	0.392125870844694	1.05989221781236	32	644	653	2801	2801	1370	345	1277	14592	AR LNCaP (prostate carcinoma) AR	LNCaP (prostate carcinoma)	BTO:0001321	AR	2Œºg/mL aphidicolin for 15 hours, followed by washout and treatment with 50ng/mL nocodozole for 9 hours +3 hour 10nm DHT	GTRD	EXP036470_LNCaP--prostate-carcinoma-_AR_MACS_AR_MA0007.3.damo.pwm.bed	1	32748
femaleBiased	3688	SPI1	0.391267936773587	1.04257148853093	56	645	717	2312	2312	1220	614	1253	14323	SPI1 RS4-11 (adult B acute lymphoblastic leukemia) SPI1	RS4-11 (adult B acute lymphoblastic leukemia)	BTO:0004505	SPI1	DEX	GEO	GSE71616_spi1_rsa411-dex_MACS_SPI1_MA0080.5.damo.pwm.bed	1	15533
femaleBiased	257	ATF3	0.390001218566038	1.06126667769648	30	646	644	2831	2831	1370	323	1279	14614	ATF3 HCT-116 (colon carcinoma) ATF3	HCT-116 (colon carcinoma)	BTO:0001109	ATF3	DMSO_KOATF3	GEO	GSE74355_atf3_htc116-dmso-koatf3_MACS_ATF3_MA0605.2.damo.pwm.bed	1	643
femaleBiased	1878	GABPA	0.389733424353145	1.02033532216345	229	647	807	364	807	606	2570	1080	12367	GABPA CD34+CD133+ hematopoietic progenitors GABPA	CD34+CD133+ hematopoietic progenitors	NULL	GABPA	NULL	GTRD	EXP000224_CD34-CD133--hematopoietic-progenitors_GABPA_MACS_GABPA_MA0062.3.damo.pwm.bed	1	9848
femaleBiased	1794	FOXA1	0.387815054440498	1.02732274370435	119	648	784	1356	1356	929	1325	1190	13612	FOXA1 PDAC FOXA1	PDAC	NA	FOXA1	SHCTR	GEO	GSE64557_foxa1_pdac-shctr_MACS_FOXA1_MA0148.4.damo.pwm.bed	1	35480
femaleBiased	1092	ELF3	0.38750698758998	1.0180224040941	292	649	816	132	816	532	3286	1017	11651	ELF3 HepG2 (hepatoblastoma) ELF3	HepG2 (hepatoblastoma)	BTO:0000599	ELF3		GTRD	EXP040160_HepG2--hepatoblastoma-_ELF3_MACS_ELF3_MA0640.2.damo.pwm.bed	1	37428
femaleBiased	2665	MAF	0.386847928146952	1.0562305016357	33	650	667	2782	2782	1370	357	1276	14580	MAF Th17-cells MAF	Th17-cells	BTO:0005655	MAF	CellType:pool of expanded Th17 clones; Tissue: primary Th17-IL-10+ lymphocytes; ActivationState: recently activeted;Day:5;	GTRD	EXP047557_Th17-cells_MAF_MACS_MAF_MA0501.1.damo.pwm.bed	1	7057
femaleBiased	4162	ZNF143	0.386287658222594	1.03916507862843	60	651	728	2251	2251	1210	660	1249	14277	ZNF143 HPB-ALL (T acute lymphoblastic leukemia) ZNF143	HPB-ALL (T acute lymphoblastic leukemia)	BTO:0001952	ZNF143		GEO	GSE39263_znf143_hpball_MACS_ZNF143_MA0088.2.damo.pwm.bed	1	1435
femaleBiased	3224	PBX2	0.38613721807496	1.02995413259338	97	652	772	1631	1631	1020	1077	1212	13860	PBX2 K562 (myelogenous leukemia) PBX2	K562 (myelogenous leukemia)	NULL	PBX2	NA	GTRD	EXP039437_K562--myelogenous-leukemia-_PBX2_MACS_PBX2_MA1113.2.damo.pwm.bed	1	24496
femaleBiased	200	AR	0.382604243638063	1.09519048944	14	653	557	3371	3371	1530	146	1295	14791	AR MDA-MB-453 (breast adenocarcinoma) AR	MDA-MB-453 (breast adenocarcinoma)	BTO:0001908	AR	DHT	GEO	GSE74069_AR_mdamb45-dht_MACS_AR_MA0007.3.damo.pwm.bed	1	15412
femaleBiased	1430	ESR1	0.382346022501291	1.03008979081959	90	654	770	1738	1738	1050	999	1219	13938	ESR1 MCF7 (Invasive ductal breast carcinoma) ESR1	MCF7 (Invasive ductal breast carcinoma)	BTO:0000093	ESR1	E2	GEO	GSE71276_esr1_mcf7-e2_MACS_ESR1_MA0112.3.damo.pwm.bed	1	16082
femaleBiased	3304	PRDM1	0.382030321219873	1.09979755975067	13	655	545	3413	3413	1540	135	1296	14802	PRDM1 HUES64 (embryonic stem cells) PRDM1	HUES64 (embryonic stem cells)	NULL	PRDM1	HUES64 dEN	GTRD	EXP036696_HUES64--embryonic-stem-cells-_PRDM1_MACS_PRDM1_MA0508.3.damo.pwm.bed	1	2886
femaleBiased	1222	ESR1	0.381806376659262	1.05280451678154	34	656	679	2756	2756	1360	369	1275	14568	ESR1 endometrioid adenocarcinoma ESR1	endometrioid adenocarcinoma	NULL	ESR1	tumor C	GTRD	EXP036410_endometrioid-adenocarcinoma_ESR1_MACS_ESR1_MA0112.3.damo.pwm.bed	1	8146
femaleBiased	109	AR	0.381208455763101	1.1294355276174	9	657	486	3580	3580	1570	91	1300	14846	AR LNCaP95 AR	LNCaP95	NULL	AR	Treatment: 10 nM ETOH for 4 hrs Genotype: parental (none transfection)	GTRD	EXP052952_LNCaP95_AR_MACS_AR_MA0007.3.damo.pwm.bed	1	7515
femaleBiased	3133	NR3C1	0.381208455763101	1.1294355276174	9	657	486	3580	3580	1570	91	1300	14846	NR3C1 MCF10A (breast epithelial cells) NR3C1	MCF10A (breast epithelial cells)	BTO:0001939	NR3C1	Treatment: EGF + DEX 20 min;	GTRD	EXP047631_MCF10A--breast-epithelial-cells-_NR3C1_MACS_NR3C1_MA0113.3.damo.pwm.bed	1	3299
femaleBiased	2557	JUNB	0.381051451201242	1.05925753339346	28	659	655	2877	2877	1400	302	1281	14635	JUNB A549 (lung carcinoma) JUNB	A549 (lung carcinoma)	BTO:0000018	JUNB	100nM dexamethasone (CHEBI:41879) for 8 hour	GTRD	EXP040135_A549--lung-carcinoma-_JUNB_MACS_JUNB_MA1132.1.damo.pwm.bed	1	15433
femaleBiased	1436	ESR1	0.380289965604674	1.07094284919399	21	660	620	3088	3088	1460	224	1288	14713	ESR1 ZR-75-1 (invasive ductal carcinoma) ESR1	ZR-75-1 (invasive ductal carcinoma)	BTO:0003136	ESR1		GEO	GSE72249_esr1_zr751_MACS_ESR1_MA0112.3.damo.pwm.bed	1	13406
femaleBiased	241	ATF2	0.379996637112388	1.03381521127374	70	661	754	2067	2067	1160	774	1239	14163	ATF2 HEK293 (embryonic kidney) ATF2	HEK293 (embryonic kidney)	NULL	ATF2	NA	GTRD	EXP039894_HEK293--embryonic-kidney-_ATF2_MACS_ATF2_MA1632.1.damo.pwm.bed	1	16137
femaleBiased	2556	JUNB	0.379864030931965	1.06000725935335	27	662	651	2909	2909	1410	291	1282	14646	JUNB A549 (lung carcinoma) JUNB	A549 (lung carcinoma)	BTO:0000018	JUNB	100nM dexamethasone (CHEBI:41879) for 8 hour	GTRD	EXP040135_A549--lung-carcinoma-_JUNB_MACS_JUNB_MA0490.2.damo.pwm.bed	1	14860
femaleBiased	1681	FOXA1	0.379481744461756	1.02748887301219	101	663	783	1575	1575	1010	1124	1208	13813	FOXA1 MCF7 (Invasive ductal breast carcinoma) FOXA1	MCF7 (Invasive ductal breast carcinoma)	BTO:0000093	FOXA1		GTRD	EXP038763_MCF7--Invasive-ductal-breast-carcinoma-_FOXA1_MACS_FOXA1_MA0148.4.damo.pwm.bed	1	66240
femaleBiased	3252	POU5F1	0.377666062972814	1.03359526883697	68	664	756	2101	2101	1170	752	1241	14185	POU5F1 HUES64 (embryonic stem cells) POU5F1	HUES64 (embryonic stem cells)	NULL	POU5F1		GTRD	EXP036730_HUES64--embryonic-stem-cells-_POU5F1_MACS_POU5F1_MA0142.1.damo.pwm.bed	1	8638
femaleBiased	2470	JUN	0.377071558797795	1.07646066618391	18	665	603	3195	3195	1490	191	1291	14746	JUN BT-549 (breast invasive ductal carcinoma) JUN	BT-549 (breast invasive ductal carcinoma)	BTO:0002548	JUN		GEO	GSE46166_jun_bt549_MACS_JUN_MA0489.1.damo.pwm.bed	1	12167
femaleBiased	1197	ESR1	0.376018035266066	1.07875694274707	17	666	598	3240	3240	1500	180	1292	14757	ESR1 LTED (breast cancer) ESR1	LTED (breast cancer)	NULL	ESR1	none	GTRD	EXP033909_LTED--breast-cancer-_ESR1_MACS_ESR1_MA0112.3.damo.pwm.bed	1	3518
femaleBiased	3238	PKNOX1	0.375084547305563	1.02510211401775	110	667	789	1471	1471	976	1227	1199	13710	PKNOX1 MCF7 (Invasive ductal breast carcinoma) PKNOX1	MCF7 (Invasive ductal breast carcinoma)	BTO:0000093	PKNOX1	NA	GTRD	EXP040011_MCF7--Invasive-ductal-breast-carcinoma-_PKNOX1_MACS_PKNOX1_MA0782.2.damo.pwm.bed	1	15582
femaleBiased	4149	YY1	0.374338098132225	1.05568772383474	28	668	671	2877	2877	1410	303	1281	14634	YY1 lymphoblastoid cells YY1	lymphoblastoid cells	NULL	YY1	YY1-mutated (p.Leu366Pro)	GTRD	EXP038619_lymphoblastoid-cells_YY1_MACS_YY1_MA0095.2.damo.pwm.bed	1	1004
femaleBiased	3118	NR3C1	0.373668853141882	1.04638793941743	37	669	704	2679	2679	1350	404	1272	14533	NR3C1 A549 (lung carcinoma) NR3C1	A549 (lung carcinoma)	BTO:0000018	NR3C1	100nM dexamethasone (CHEBI:41879) for 20 minute	GTRD	EXP040221_A549--lung-carcinoma-_NR3C1_MACS_NR3C1_MA0113.3.damo.pwm.bed	1	21901
femaleBiased	1973	GATA3	0.373393980085234	1.23431906634036	4	670	339	3825	3825	1610	37	1305	14900	GATA3 WA09 (embryonic stem cells) GATA3	WA09 (embryonic stem cells)	NULL	GATA3	BMP4 for 3 day	GTRD	EXP040703_WA09--embryonic-stem-cells-_GATA3_MACS_GATA3_MA0037.3.damo.pwm.bed	1	2418
femaleBiased	3099	NR3C1	0.373393980085234	1.23431906634036	4	670	339	3825	3825	1610	37	1305	14900	NR3C1 MDA-MB-231 (breast adenocarcinoma) NR3C1	MDA-MB-231 (breast adenocarcinoma)	BTO:0000815	NR3C1	dexametasone	GTRD	EXP033449_MDA-MB-231--breast-adenocarcinoma-_NR3C1_MACS_NR3C1_MA0113.3.damo.pwm.bed	1	1353
femaleBiased	1588	FOSL2	0.372983428520922	1.08766259860753	14	672	574	3371	3371	1540	147	1295	14790	FOSL2 A549 (lung carcinoma) FOSL2	A549 (lung carcinoma)	BTO:0000018	FOSL2	1 h with 100 nM Dexamethasone (Myers)	GTRD	EXP039650_A549--lung-carcinoma-_FOSL2_MACS_FOSL2_MA0478.1.damo.pwm.bed	1	9111
femaleBiased	1617	FOSL2	0.37252958469191	1.06610796856328	21	673	628	3088	3088	1460	225	1288	14712	FOSL2 A549 (lung carcinoma) FOSL2	A549 (lung carcinoma)	BTO:0000018	FOSL2		GTRD	EXP040159_A549--lung-carcinoma-_FOSL2_MACS_FOSL2_MA1130.1.damo.pwm.bed	1	12162
femaleBiased	3270	POU5F1	0.372041625775739	1.09163261362909	13	674	565	3413	3413	1550	136	1296	14801	POU5F1 MRC-5 (fetal lung fibroblasts) POU5F1	MRC-5 (fetal lung fibroblasts)	BTO:0001590	POU5F1	Treatment: Oct4, Sox2, Klf4 and Myc addition for 5 days Passage: 8	GTRD	EXP048951_MRC-5--fetal-lung-fibroblasts-_POU5F1_MACS_POU5F1_MA1115.1.damo.pwm.bed	1	10333
femaleBiased	2253	JUN	0.371747034998099	1.03879266871778	48	675	729	2458	2458	1290	528	1261	14409	JUN MDA-MB-231 (breast adenocarcinoma) JUN	MDA-MB-231 (breast adenocarcinoma)	BTO:0000815	JUN	dexametasone	GTRD	EXP033443_MDA-MB-231--breast-adenocarcinoma-_JUN_MACS_JUN_MA1130.1.damo.pwm.bed	1	17033
femaleBiased	1610	FOSL2	0.371156276309929	1.09630661382459	12	676	555	3461	3461	1560	125	1297	14812	FOSL2 A549 (lung carcinoma) FOSL2	A549 (lung carcinoma)	BTO:0000018	FOSL2	100nM dexamethasone (CHEBI:41879) for 12 hour	GTRD	EXP039800_A549--lung-carcinoma-_FOSL2_MACS_FOSL2_MA1138.1.damo.pwm.bed	1	7303
femaleBiased	44	AR	0.370933339380258	1.03007951112851	73	677	771	2011	2011	1150	810	1236	14127	AR LNCaP (prostate carcinoma) AR	LNCaP (prostate carcinoma)	BTO:0001321	AR	ethanol	GTRD	EXP034503_LNCaP--prostate-carcinoma-_AR_MACS_AR_MA0007.3.damo.pwm.bed	1	25754
femaleBiased	1492	FLI1	0.3709230410093	1.01652713366713	236	678	826	340	826	615	2657	1073	12280	FLI1 A-673 clone Asp114 (Ewing sarcoma) FLI1	A-673 clone Asp114 (Ewing sarcoma)	NULL	FLI1		GTRD	EXP047960_A-673-clone-Asp114--Ewing-sarcoma-_FLI1_MACS_FLI1_MA0475.2.damo.pwm.bed	1	48940
femaleBiased	9	AR	0.370552858222635	1.18935459083283	5	679	386	3772	3772	1610	48	1304	14889	AR VCaP (prostate carcinoma) AR	VCaP (prostate carcinoma)	BTO:0003215	AR	siERG	GTRD	EXP000725_VCaP--prostate-carcinoma-_AR_MACS_AR_MA0007.3.damo.pwm.bed	1	2233
femaleBiased	1347	ESR1	0.370552858222635	1.18935459083283	5	679	386	3772	3772	1610	48	1304	14889	ESR1 MCF7 (Invasive ductal breast carcinoma) ESR1	MCF7 (Invasive ductal breast carcinoma)	BTO:0000093	ESR1	Treatment: DMSO for 45 min Genotype: TET2 knockout Passage: 6-10	GTRD	EXP048687_MCF7--Invasive-ductal-breast-carcinoma-_ESR1_MACS_ESR1_MA0112.3.damo.pwm.bed	1	1026
femaleBiased	42	AR	0.3704412792909	1.04091289096826	43	681	723	2553	2553	1320	472	1266	14465	AR CWR22 (prostate carcinoma) AR	CWR22 (prostate carcinoma)	BTO:0004594	AR	DHT+MDV3100	GTRD	EXP034149_CWR22--prostate-carcinoma-_AR_MACS_AR_MA0007.3.damo.pwm.bed	1	22525
femaleBiased	1819	FOXA2	0.370230186542473	1.01633470268576	238	682	827	328	827	612	2680	1071	12257	FOXA2 H9 FOXA2	H9	NULL	FOXA2		Array Express	ERP004206_foxa2_esc-h9_MACS_FOXA2_MA0047.3.damo.pwm.bed	1	130865
femaleBiased	3190	ONECUT1	0.370000087980917	1.03402068319438	58	683	753	2283	2283	1240	641	1251	14296	ONECUT1 H9 ONECUT1	H9	NULL	ONECUT1	NA	Array Express	ERP004206_onecut1_esc-h9_MACS_ONECUT1_MA0679.2.damo.pwm.bed	1	44659
femaleBiased	13	AR	0.369232193658346	1.16116737766139	6	684	428	3724	3724	1610	59	1303	14878	AR VCaP (prostate carcinoma) AR	VCaP (prostate carcinoma)	BTO:0003215	AR	ethanol	GTRD	EXP000732_VCaP--prostate-carcinoma-_AR_MACS_AR_MA0007.3.damo.pwm.bed	1	1354
femaleBiased	4011	TP53	0.369232193658346	1.16116737766139	6	684	428	3724	3724	1610	59	1303	14878	TP53 U2OS (osteosarcoma) TP53	U2OS (osteosarcoma)	BTO:0001938	TP53	DMSO	GEO	GSE46641_tp53_u2os-dmso_MACS_TP53_MA0106.3.damo.pwm.bed	1	2016
femaleBiased	406	CEBPB	0.369096416918072	1.02274266788518	117	686	797	1383	1383	955	1308	1192	13629	CEBPB hFOB 1.19 (fetal osteoblast) CEBPB	hFOB 1.19 (fetal osteoblast)	BTO:0005224	CEBPB	DIFF	GEO	GSE82295_cebpb_hfob-diff_MACS_CEBPB_MA0466.2.damo.pwm.bed	1	63028
femaleBiased	1234	ESR1	0.369056168826991	1.05847853804461	24	687	658	2999	2999	1450	259	1285	14678	ESR1 T47D (invasive ductal carcinoma) ESR1	T47D (invasive ductal carcinoma)	BTO:0001248	ESR1	DMSO	GTRD	EXP037590_T47D--invasive-ductal-carcinoma-_ESR1_MACS_ESR1_MA0112.3.damo.pwm.bed	1	5246
femaleBiased	1993	GATA3	0.369056168826991	1.05847853804461	24	687	658	2999	2999	1450	259	1285	14678	GATA3 MCF7 (Invasive ductal breast carcinoma) GATA3	MCF7 (Invasive ductal breast carcinoma)	BTO:0000093	GATA3	E2	GEO	GSE40129_gata3_mcf7-e2_MACS_GATA3_MA0037.3.damo.pwm.bed	1	23777
femaleBiased	3980	TP53	0.369056168826991	1.05847853804461	24	687	658	2999	2999	1450	259	1285	14678	TP53 PHA-simulated human T-lynphocytes TP53	PHA-simulated human T-lynphocytes	NULL	TP53	Treatment: 0.3 ug/ml Doxorubicin for 24 hrs Source: healthy volunteer #90	GTRD	EXP048270_PHA-simulated-human-T-lynphocytes_TP53_MACS_TP53_MA0106.3.damo.pwm.bed	1	4034
femaleBiased	3349	RELA	0.368729858479011	1.07077822720178	18	690	621	3195	3195	1500	192	1291	14745	RELA BEAS-2B (bronchial epithelium) RELA	BEAS-2B (bronchial epithelium)	NULL	RELA	TNF	GTRD	EXP036256_BEAS-2B--bronchial-epithelium-_RELA_MACS_RELA_MA0107.1.damo.pwm.bed	1	4845
femaleBiased	1891	GABPA	0.366855609804721	1.01513431754867	259	691	832	237	832	587	2920	1050	12017	GABPA HepG2 (hepatoblastoma) GABPA	HepG2 (hepatoblastoma)	BTO:0000599	GABPA		GEO	GSE72082_GABPA_hepg2_MACS_GABPA_MA0062.3.damo.pwm.bed	1	13578
femaleBiased	2255	JUN	0.366188228411143	1.0336641927169	55	692	755	2326	2326	1260	608	1254	14329	JUN MDA-MB-231 (breast adenocarcinoma) JUN	MDA-MB-231 (breast adenocarcinoma)	BTO:0000815	JUN	compaund A	GTRD	EXP033444_MDA-MB-231--breast-adenocarcinoma-_JUN_MACS_JUN_MA0099.3.damo.pwm.bed	1	17925
femaleBiased	3778	TBX5	0.366114156959019	1.02943878769426	69	693	776	2085	2085	1180	766	1240	14171	TBX5 iPSC-derived cardiomyocytes TBX5	iPSC-derived cardiomyocytes	NULL	TBX5	day 30	GTRD	EXP053380_iPSC-derived-cardiomyocytes_TBX5_MACS_TBX5_MA0807.1.damo.pwm.bed	1	13824
femaleBiased	1533	FOS	0.364898854878985	1.0613159678846	21	694	643	3088	3088	1480	226	1288	14711	FOS MCF7 (Invasive ductal breast carcinoma) FOS	MCF7 (Invasive ductal breast carcinoma)	BTO:0000093	FOS	E2	GTRD	EXP000619_MCF7--Invasive-ductal-breast-carcinoma-_FOS_MACS_FOS_MA1141.1.damo.pwm.bed	1	8340
femaleBiased	3964	TP53	0.36365609388887	1.02459097850034	90	695	791	1738	1738	1070	1004	1219	13933	TP53 MCF7 (Invasive ductal breast carcinoma) TP53	MCF7 (Invasive ductal breast carcinoma)	BTO:0000093	TP53	irradiation 7.5h + Nutlin	GTRD	EXP036830_MCF7--Invasive-ductal-breast-carcinoma-_TP53_MACS_TP53_MA0106.3.damo.pwm.bed	1	17025
femaleBiased	2155	HOXA9	0.363568744145342	1.08030774103065	14	696	595	3371	3371	1550	148	1295	14789	HOXA9 HEK293-FT (human embryonic kidney, female transformed) HOXA9	HEK293-FT (human embryonic kidney, female transformed)	NULL	HOXA9	NUP98-HOXA9-FLAG expression	GTRD	EXP036954_HEK293-FT--human-embryonic-kidney--female-transformed-_HOXA9_MACS_HOXA9_MA0594.2.damo.pwm.bed	1	29639
femaleBiased	2333	JUN	0.363282455174037	1.02615757537466	80	697	787	1887	1887	1120	891	1229	14046	JUN A549 (lung carcinoma) JUN	A549 (lung carcinoma)	BTO:0000018	JUN	100nM dexamethasone (CHEBI:41879) for 10 minute	GTRD	EXP040248_A549--lung-carcinoma-_JUN_MACS_JUN_MA1132.1.damo.pwm.bed	1	18233
femaleBiased	2756	MITF	0.362620853143995	1.021337339245	114	698	800	1415	1415	971	1276	1195	13661	MITF melanocytes MITF	melanocytes	NULL	MITF	BRAFV600E	GEO	GSE50681_mitf_melanocyte-brafv600e_MACS_MITF_MA0620.3.damo.pwm.bed	1	14307
femaleBiased	3669	SPI1	0.362620853143995	1.021337339245	114	698	800	1415	1415	971	1276	1195	13661	SPI1 GM12878 (female B-cells lymphoblastoid cell line) SPI1	GM12878 (female B-cells lymphoblastoid cell line)	NULL	SPI1	Characteristic: robotic ChIP-seq;	GTRD	EXP054624_GM12878--female-B-cells-lymphoblastoid-cell-line-_SPI1_MACS_SPI1_MA0080.5.damo.pwm.bed	1	39336
femaleBiased	2359	JUN	0.362277250169277	1.08358692810051	13	700	586	3413	3413	1570	137	1296	14800	JUN MCF7 (Invasive ductal breast carcinoma) JUN	MCF7 (Invasive ductal breast carcinoma)	BTO:0000093	JUN	Source: cJun - Tet cells; CellType: ERalpha-positive breast cancer cells; Treatment: ethanol 1hr;	GTRD	EXP047659_MCF7--Invasive-ductal-breast-carcinoma-_JUN_MACS_JUN_MA0489.1.damo.pwm.bed	1	5839
femaleBiased	3550	RXRA	0.360919958078051	1.03314158706857	51	701	758	2400	2400	1290	564	1258	14373	RXRA MCF7 (Invasive ductal breast carcinoma) RXRA	MCF7 (Invasive ductal breast carcinoma)	BTO:0000093	RXRA	Treatment: none;	GTRD	EXP054366_MCF7--Invasive-ductal-breast-carcinoma-_RXRA_MACS_RXRA_MA0065.2.damo.pwm.bed	1	35077
femaleBiased	1836	FOXA2	0.360312986883357	1.02701336276069	71	702	786	2046	2046	1180	790	1238	14147	FOXA2 BJ (fibroblasts) FOXA2	BJ (fibroblasts)	NULL	FOXA2	Treatment: to induce FOXA2, doxycycline was added at 5ug/mL Genotype: CDT1 mimo FOXA2	GTRD	EXP049298_BJ--fibroblasts-_FOXA2_MACS_FOXA2_MA0047.3.damo.pwm.bed	1	61484
femaleBiased	303	CDX2	0.359732326830334	1.09222774094487	11	703	564	3494	3494	1590	115	1298	14822	CDX2 COLO-320 (colon adenocarcinoma) CDX2	COLO-320 (colon adenocarcinoma)	BTO:0002047	CDX2		GEO	GSE30026_cdx2_colo320_MACS_CDX2_MA0465.2.damo.pwm.bed	1	16302
femaleBiased	1798	FOXA1	0.359003364780555	1.02380083721299	86	704	795	1790	1790	1100	960	1223	13977	FOXA1 LNCaP (prostate carcinoma) FOXA1	LNCaP (prostate carcinoma)	BTO:0001321	FOXA1	R1881	GEO	GSE69043_foxa1_lncap-r1881_MACS_FOXA1_MA0148.4.damo.pwm.bed	1	50537
femaleBiased	2027	GATA4	0.357325824437663	1.1049847961608	9	705	529	3580	3580	1600	93	1300	14844	GATA4 YCC3 (gastric adenocarcinoma) GATA4	YCC3 (gastric adenocarcinoma)	NULL	GATA4		GEO	GSE51705_gata4_ycc3_MACS_GATA4_MA0482.2.damo.pwm.bed	1	5733
femaleBiased	2754	MITF	0.356635877657626	1.03845747131124	37	706	730	2679	2679	1370	407	1272	14530	MITF melanocytes MITF	melanocytes	NULL	MITF	none	GTRD	EXP033917_melanocytes_MITF_MACS_MITF_MA0620.3.damo.pwm.bed	1	1785
femaleBiased	1515	FOS	0.356110527476914	1.02081952906194	102	707	805	1565	1565	1030	1142	1207	13795	FOS FOS	NA	NA	FOS	NA	NA	ENCSR000DON_MCF_10A_FOS_MACS_FOS_MA0476.1.damo.pwm.bed	1	64757
femaleBiased	1546	FOS	0.354831990209509	1.20175877819286	4	708	372	3825	3825	1640	38	1305	14899	FOS THP-1 (acute monocytic leukemia) FOS	THP-1 (acute monocytic leukemia)	BTO:0001370	FOS	Treatment: untreated, eGFP(EP mRNA)	GTRD	EXP047823_THP-1--acute-monocytic-leukemia-_FOS_MACS_FOS_MA0099.3.damo.pwm.bed	1	1488
femaleBiased	2175	HSF1	0.354831990209509	1.20175877819286	4	708	372	3825	3825	1640	38	1305	14899	HSF1 MCF7 (Invasive ductal breast carcinoma) HSF1	MCF7 (Invasive ductal breast carcinoma)	BTO:0000093	HSF1		ENCODE	ENCSR062HDL_MCF-7_HSF1_MACS_HSF1_MA0486.2.damo.pwm.bed	1	319
femaleBiased	3660	SPI1	0.354565254716893	1.01745236785257	136	710	819	1158	1158	896	1528	1173	13409	SPI1 THP-1 (acute monocytic leukemia) SPI1	THP-1 (acute monocytic leukemia)	BTO:0001370	SPI1	Treatment: Pam3csk4 treated 4hr, eGFP(EP mRNA)	GTRD	EXP047818_THP-1--acute-monocytic-leukemia-_SPI1_MACS_SPI1_MA0080.5.damo.pwm.bed	1	61570
femaleBiased	1589	FOSL2	0.354356485015592	1.07298049270156	14	711	615	3371	3371	1570	149	1295	14788	FOSL2 A549 (lung carcinoma) FOSL2	A549 (lung carcinoma)	BTO:0000018	FOSL2	1 h with 100 nM Dexamethasone (Myers)	GTRD	EXP039650_A549--lung-carcinoma-_FOSL2_MACS_FOSL2_MA1130.1.damo.pwm.bed	1	9257
femaleBiased	4096	VDR	0.354356485015592	1.07298049270156	14	711	615	3371	3371	1570	149	1295	14788	VDR THP-1 (acute monocytic leukemia) VDR	THP-1 (acute monocytic leukemia)	BTO:0001370	VDR	EtOH for 2h	GTRD	EXP037992_THP-1--acute-monocytic-leukemia-_VDR_MACS_VDR_MA0074.1.damo.pwm.bed	1	2091
femaleBiased	1370	ESR1	0.354303501927419	1.16500564585532	5	713	418	3772	3772	1630	49	1304	14888	ESR1 MCF7 (Invasive ductal breast carcinoma) ESR1	MCF7 (Invasive ductal breast carcinoma)	BTO:0000093	ESR1	Treatment: 10 nM 17-beta-estradiol for 30 mins Genotype: pS118-ER	GTRD	EXP053336_MCF7--Invasive-ductal-breast-carcinoma-_ESR1_MACS_ESR1_MA0112.3.damo.pwm.bed	1	2817
femaleBiased	3768	TAL1	0.354303501927419	1.16500564585532	5	713	418	3772	3772	1630	49	1304	14888	TAL1 RPMI-8402 (T acute lymphoblastic leukemia) TAL1	RPMI-8402 (T acute lymphoblastic leukemia)	BTO:0001880	TAL1	NA	GEO	GSE39179_tal1_rpmi8402_MACS_TAL1_MA0091.1.damo.pwm.bed	1	3589
femaleBiased	3493	RUNX1	0.354066374966584	1.01354267671527	225	715	838	383	838	645	2539	1084	12398	RUNX1 TSU-1621-MT (adult acute myeloid leukemia) RUNX1	TSU-1621-MT (adult acute myeloid leukemia)	NULL	RUNX1		GEO	GSE60477_runx1_tsu1621mt_MACS_RUNX1_MA0002.2.damo.pwm.bed	1	53838
femaleBiased	2560	JUNB	0.353164106079312	1.04534181334428	27	716	706	2909	2909	1440	295	1282	14642	JUNB A549 (lung carcinoma) JUNB	A549 (lung carcinoma)	BTO:0000018	JUNB	100nM dexamethasone (CHEBI:41879) for 8 hour	GTRD	EXP040135_A549--lung-carcinoma-_JUNB_MACS_JUNB_MA1137.1.damo.pwm.bed	1	14979
femaleBiased	2350	JUN	0.352364746293399	1.02837205975048	55	717	780	2326	2326	1270	611	1254	14326	JUN A549 (lung carcinoma) JUN	A549 (lung carcinoma)	BTO:0000018	JUN	100nM dexamethasone (CHEBI:41879) for 5 minute	GTRD	EXP040322_A549--lung-carcinoma-_JUN_MACS_JUN_MA0462.2.damo.pwm.bed	1	17349
femaleBiased	144	AR	0.351984873680475	1.90251076483667	1	718	82	3985	3985	1600	6	1308	14931	AR LNCaP (prostate carcinoma) AR	LNCaP (prostate carcinoma)	BTO:0001321	AR	SHCTR	GEO	GSE47120_AR_lncap-shctr_MACS_AR_MA0007.3.damo.pwm.bed	1	1154
femaleBiased	3042	NR1H3	0.351984873680475	1.90251076483667	1	718	82	3985	3985	1600	6	1308	14931	NR1H3 SGBS (Simpson Golabi Behmel syndrome type 1 adipocytes) NR1H3	SGBS (Simpson Golabi Behmel syndrome type 1 adipocytes)	NULL	NR1H3	NA	GEO	GSE41629_nr1h3_sgbs_MACS_NR1H3_MA0494.1.damo.pwm.bed	1	543
femaleBiased	4005	TP53	0.351984873680475	1.90251076483667	1	718	82	3985	3985	1600	6	1308	14931	TP53 U2OS (osteosarcoma) TP53	U2OS (osteosarcoma)	BTO:0001938	TP53	ACTD	GEO	GSE21939_tp53_u2os-actd_MACS_TP53_MA0106.3.damo.pwm.bed	1	381
femaleBiased	4094	VDR	0.351984873680475	1.90251076483667	1	718	82	3985	3985	1600	6	1308	14931	VDR primary foreskin fibroblasts VDR	primary foreskin fibroblasts	BTO:0000452	VDR	vitamin D treated	GTRD	EXP037202_primary-foreskin-fibroblasts_VDR_MACS_VDR_MA0074.1.damo.pwm.bed	1	208
femaleBiased	2612	JUND	0.35193473939438	1.03069337936524	48	722	767	2458	2458	1320	532	1261	14405	JUND liver JUND	liver	BTO:0000759	JUND		GTRD	EXP039345_liver_JUND_MACS_JUND_MA1141.1.damo.pwm.bed	1	18585
femaleBiased	94	AR	0.351700369658362	1.02199178673192	83	723	798	1842	1842	1120	928	1226	14009	AR 22RV1 (prostate carcinoma) AR	22RV1 (prostate carcinoma)	BTO:0002999	AR	Treatment: 10 nM DHT for 6 hrs TF: full-length AR (AR-FL)	GTRD	EXP049391_22RV1--prostate-carcinoma-_AR_MACS_AR_MA0007.3.damo.pwm.bed	1	40383
femaleBiased	2310	JUN	0.35097259705897	1.01761966161387	121	724	817	1331	1331	957	1359	1188	13578	JUN A549 (lung carcinoma) JUN	A549 (lung carcinoma)	BTO:0000018	JUN	100nM dexamethasone (CHEBI:41879) for 12 hour	GTRD	EXP039416_A549--lung-carcinoma-_JUN_MACS_JUN_MA1127.1.damo.pwm.bed	1	17069
femaleBiased	327	CEBPA	0.350277381852094	1.01684605878145	129	725	824	1232	1232	927	1450	1180	13487	CEBPA Kasumi-1 (acute myeloblastic leukemia) CEBPA	Kasumi-1 (acute myeloblastic leukemia)	BTO:0004136	CEBPA	Treatment: estradiol; Genotype: inducible version of CEBPA (C/EBPalpha-ER);	GTRD	EXP047677_Kasumi-1--acute-myeloblastic-leukemia-_CEBPA_MACS_CEBPA_MA0019.1.damo.pwm.bed	1	31193
femaleBiased	1618	FOSL2	0.350019714380388	1.05185840324312	21	726	685	3088	3088	1500	228	1288	14709	FOSL2 A549 (lung carcinoma) FOSL2	A549 (lung carcinoma)	BTO:0000018	FOSL2		GTRD	EXP040159_A549--lung-carcinoma-_FOSL2_MACS_FOSL2_MA1138.1.damo.pwm.bed	1	12298
femaleBiased	3864	TFAP2A	0.348814234468871	1.01720316036373	119	727	821	1356	1356	968	1337	1190	13600	TFAP2A hiPSC TFAP2A	hiPSC	NULL	TFAP2A	Genotype: wildtype Treatment: hiPSC differentiation into hNCC (passage 2)	GTRD	EXP052981_hiPSC_TFAP2A_MACS_TFAP2A_MA0003.4.damo.pwm.bed	1	38281
femaleBiased	429	CREB1	0.348691401596612	1.01741149345838	116	728	820	1393	1393	980	1303	1193	13634	CREB1 KG1 (acute myeloid leukemia) CREB1	KG1 (acute myeloid leukemia)	BTO:0000670	CREB1	XX65023	GEO	GSE74928_CREB1_kg1-xx65023_MACS_CREB1_MA0018.4.damo.pwm.bed	1	3319
femaleBiased	1856	FOXO1	0.348154714744874	1.01537717036925	144	729	830	1060	1060	873	1621	1165	13316	FOXO1 hESC-1 (Embryonic stem cells) FOXO1	hESC-1 (Embryonic stem cells)	NULL	FOXO1		GEO	GSE69542_foxo1_hesc_MACS_FOXO1_MA0480.1.damo.pwm.bed	1	58898
femaleBiased	1527	FOS	0.346058297622284	1.02986845905067	44	730	774	2533	2533	1350	488	1265	14449	FOS K562 (myelogenous leukemia) FOS	K562 (myelogenous leukemia)	NULL	FOS	24 hours following induction with TPA	GTRD	EXP000589_K562--myelogenous-leukemia-_FOS_MACS_FOS_MA0476.1.damo.pwm.bed	1	14073
femaleBiased	366	CEBPB	0.345619620700136	1.01346632552763	172	731	840	748	840	773	1940	1137	12997	CEBPB SUM159PT (Triple negative breast cancer) CEBPB	SUM159PT (Triple negative breast cancer)	NULL	CEBPB	300nM JQ1	GTRD	EXP037881_SUM159PT--pleiomorphic-breast-carcinoma-_CEBPB_MACS_CEBPB_MA0466.2.damo.pwm.bed	1	84027
femaleBiased	1728	FOXA1	0.34559485470723	1.01951001866931	87	732	813	1774	1774	1110	975	1222	13962	FOXA1 LNCaP (prostate carcinoma) FOXA1	LNCaP (prostate carcinoma)	BTO:0001321	FOXA1	Treatment: treated with 10nM R1881 for 4 hours	GTRD	EXP049579_LNCaP--prostate-carcinoma-_FOXA1_MACS_FOXA1_MA0148.4.damo.pwm.bed	1	83834
femaleBiased	1590	FOSL2	0.345343008105867	1.06575111131622	14	733	629	3371	3371	1580	150	1295	14787	FOSL2 A549 (lung carcinoma) FOSL2	A549 (lung carcinoma)	BTO:0000018	FOSL2	1 h with 100 nM Dexamethasone (Myers)	GTRD	EXP039650_A549--lung-carcinoma-_FOSL2_MACS_FOSL2_MA1138.1.damo.pwm.bed	1	9369
femaleBiased	1591	FOSL2	0.345343008105867	1.06575111131622	14	733	629	3371	3371	1580	150	1295	14787	FOSL2 A549 (lung carcinoma) FOSL2	A549 (lung carcinoma)	BTO:0000018	FOSL2	1 h with 100 nM Dexamethasone (Myers)	GTRD	EXP039650_A549--lung-carcinoma-_FOSL2_MACS_FOSL2_MA1144.1.damo.pwm.bed	1	9369
femaleBiased	328	CEBPA	0.344277487459989	1.01447602280584	143	735	837	1071	1071	881	1611	1166	13326	CEBPA Kasumi-1 (acute myeloblastic leukemia) CEBPA	Kasumi-1 (acute myeloblastic leukemia)	BTO:0004136	CEBPA	Treatment: estradiol; Genotype: inducible version of CEBPA (C/EBPalpha-ER);	GTRD	EXP047677_Kasumi-1--acute-myeloblastic-leukemia-_CEBPA_MACS_CEBPA_MA0102.4.damo.pwm.bed	1	33345
femaleBiased	1684	FOXA1	0.343219366978121	1.02399902781978	58	736	794	2283	2283	1270	647	1251	14290	FOXA1 MCF7 TamR (invasive ductal breast carcinoma Tamoxifen resistant) FOXA1	MCF7 TamR (invasive ductal breast carcinoma Tamoxifen resistant)	NULL	FOXA1		GTRD	EXP038766_MCF7-TamR--invasive-ductal-breast-carcinoma-Tamoxifen-resistant-_FOXA1_MACS_FOXA1_MA0148.4.damo.pwm.bed	1	39508
femaleBiased	2143	HNF4A	0.342957938721183	1.02127990314862	70	737	802	2067	2067	1200	783	1239	14154	HNF4A GP5d (colon adenocarcinoma) HNF4A	GP5d (colon adenocarcinoma)	NULL	HNF4A		GEO	GSE51234_hnf4a_gp5d_MACS_HNF4A_MA0114.4.damo.pwm.bed	1	11720
femaleBiased	2146	HNF4A	0.342293023330037	1.10996640831818	7	738	519	3673	3673	1640	72	1302	14865	HNF4A HCT-116 (colon carcinoma) HNF4A	HCT-116 (colon carcinoma)	BTO:0001109	HNF4A	TCF4_DOX	GEO	GSE62890_hnf4a_hct166-tcf4-dox_MACS_HNF4A_MA0114.4.damo.pwm.bed	1	1674
femaleBiased	4055	TP63	0.34086642695893	1.04761965204941	20	739	697	3118	3118	1520	218	1289	14719	TP63 HaCaT (keratinocytes) TP63	HaCaT (keratinocytes)	BTO:0000552	TP63	dnRAS_TGFB	GEO	GSE60814_tp63_hacat-dnras-tgfb_MACS_TP63_MA0525.2.damo.pwm.bed	1	7195
femaleBiased	1428	ESR1	0.340489637711105	1.12293945525898	6	740	496	3724	3724	1650	61	1303	14876	ESR1 T47D (invasive ductal carcinoma) ESR1	T47D (invasive ductal carcinoma)	BTO:0001248	ESR1	E2	GEO	GSE68356_ESR1_t47d-e2_MACS_ESR1_MA0112.3.damo.pwm.bed	1	1087
femaleBiased	1253	ESR1	0.33913419139124	1.02500250114028	49	741	790	2444	2444	1320	546	1260	14391	ESR1 MCF7 (Invasive ductal breast carcinoma) ESR1	MCF7 (Invasive ductal breast carcinoma)	BTO:0000093	ESR1	640min E2	GTRD	EXP038343_MCF7--Invasive-ductal-breast-carcinoma-_ESR1_MACS_ESR1_MA0112.3.damo.pwm.bed	1	7280
femaleBiased	3247	POU5F1	0.338665183038774	1.05724651865793	15	742	664	3340	3340	1580	162	1294	14775	POU5F1 POU5F1	NA	NA	POU5F1	NA	NA	ENCSR264RJX_induced_pluripotent_stem_cell_POU5F1_MACS_POU5F1_MA1115.1.damo.pwm.bed	1	7664
femaleBiased	3250	POU5F1	0.338555034789403	1.03040423981312	36	743	769	2708	2708	1410	399	1273	14538	POU5F1 HUES64 (embryonic stem cells) POU5F1	HUES64 (embryonic stem cells)	NULL	POU5F1		GTRD	EXP032064_HUES64--embryonic-stem-cells-_POU5F1_MACS_POU5F1_MA0142.1.damo.pwm.bed	1	15254
femaleBiased	3704	SRF	0.337620491832843	1.04238941696689	22	744	721	3057	3057	1510	241	1287	14696	SRF GM12878 (female B-cells lymphoblastoid cell line) SRF	GM12878 (female B-cells lymphoblastoid cell line)	NULL	SRF		ENCODE	ENCSR000BGE_GM12878_SRF_MACS_SRF_MA0083.3.damo.pwm.bed	1	2174
femaleBiased	649	CTCF	0.337314091068019	1.34296051056115	2	745	236	3928	3928	1640	17	1307	14920	CTCF 226LDM (normal breast luminal cells) CTCF	226LDM (normal breast luminal cells)	NULL	CTCF	hydroxyurea and nocodazole	GTRD	EXP036891_226LDM--normal-breast-luminal-cells-_CTCF_MACS_CTCF_MA0139.1.damo.pwm.bed	1	68
femaleBiased	1187	ESR1	0.337314091068019	1.34296051056115	2	745	236	3928	3928	1640	17	1307	14920	ESR1 Ishikawa (endometrial adenocarcinoma) ESR1	Ishikawa (endometrial adenocarcinoma)	BTO:0003041	ESR1	E2	GTRD	EXP000886_Ishikawa--endometrial-adenocarcinoma-_ESR1_MACS_ESR1_MA0112.3.damo.pwm.bed	1	1063
femaleBiased	2555	JUNB	0.336873591381537	1.04862961189461	18	747	694	3195	3195	1550	196	1291	14741	JUNB A549 (lung carcinoma) JUNB	A549 (lung carcinoma)	BTO:0000018	JUNB	1 h with 100 nM Dexamethasone (Myers)	GTRD	EXP040036_A549--lung-carcinoma-_JUNB_MACS_JUNB_MA1140.2.damo.pwm.bed	1	11986
femaleBiased	3759	STAT5B	0.336827172023209	1.01452913690767	111	748	836	1457	1457	1010	1250	1198	13687	STAT5B STAT5B	NA	NA	STAT5B	NA	GEO	GSE64713_stat5b_cd8-il2_MACS_STAT5B_MA0519.1.damo.pwm.bed	1	17240
femaleBiased	2257	JUN	0.336020953855028	1.023386433052	50	749	796	2417	2417	1320	558	1259	14379	JUN MDA-MB-231 (breast adenocarcinoma) JUN	MDA-MB-231 (breast adenocarcinoma)	BTO:0000815	JUN	compaund A	GTRD	EXP033444_MDA-MB-231--breast-adenocarcinoma-_JUN_MACS_JUN_MA0489.1.damo.pwm.bed	1	17363
femaleBiased	95	AR	0.335987700112204	1.01672547478715	85	750	825	1805	1805	1130	955	1224	13982	AR 22RV1 (prostate carcinoma) AR	22RV1 (prostate carcinoma)	BTO:0002999	AR	Treatment: 10 nM DHT+ 500 nM JQ1 for 6 hrs TF: full-length AR (AR-FL)	GTRD	EXP049392_22RV1--prostate-carcinoma-_AR_MACS_AR_MA0007.3.damo.pwm.bed	1	45010
femaleBiased	2382	JUN	0.335506046210362	1.03207937532386	31	751	763	2816	2816	1440	343	1278	14594	JUN HUVEC-C (HUVEC, umbilical vein endothelial cells) JUN	HUVEC-C (HUVEC, umbilical vein endothelial cells)	BTO:0001949	JUN	Treatment: agent VEGF, timepoint 0 Passage: P3-6	GTRD	EXP048209_HUVEC-C--HUVEC--umbilical-vein-endothelial-cells-_JUN_MACS_JUN_MA0488.1.damo.pwm.bed	1	7141
femaleBiased	3064	NR2F1	0.334318912681906	1.0170655875499	78	752	822	1924	1924	1170	876	1231	14061	NR2F1 cranial neural crest cells NR2F1	cranial neural crest cells	NULL	NR2F1	NA	GTRD	EXP035243_cranial-neural-crest-cells_NR2F1_MACS_NR2F1_MA1538.1.damo.pwm.bed	1	28286
femaleBiased	1520	FOS	0.334182678726202	1.01539347999967	92	753	829	1703	1703	1100	1035	1217	13902	FOS K562 (myelogenous leukemia) FOS	K562 (myelogenous leukemia)	NULL	FOS		ENCODE	ENCSR000FAI_K562_FOS_MACS_FOS_MA0476.1.damo.pwm.bed	1	11360
femaleBiased	1553	FOS	0.333593150746409	1.04276301399144	20	754	716	3118	3118	1530	219	1289	14718	FOS THP-1 (acute monocytic leukemia) FOS	THP-1 (acute monocytic leukemia)	BTO:0001370	FOS	Treatment: Pam3csk4 treated 4hr, eGFP(EP mRNA)	GTRD	EXP047824_THP-1--acute-monocytic-leukemia-_FOS_MACS_FOS_MA1141.1.damo.pwm.bed	1	7802
femaleBiased	2729	MEF2B	0.33225904921172	1.01352449812731	107	755	839	1505	1505	1030	1206	1202	13731	MEF2B SU-DHL-10 (diffuse large B-cell lymphoma) MEF2B	SU-DHL-10 (diffuse large B-cell lymphoma)	NULL	MEF2B	Genotype: MEF2B- D83V mutant	GTRD	EXP048301_SU-DHL-10--diffuse-large-B-cell-lymphoma-_MEF2B_MACS_MEF2B_MA0660.1.damo.pwm.bed	1	16222
femaleBiased	301	CDX2	0.33156902057993	1.02071021210053	53	756	806	2353	2353	1300	593	1256	14344	CDX2 naive endoderm CDX2	naive endoderm	NULL	CDX2	Treatment: Doxycycline; Genotype: wildtype; Source: induced CDX2 culture cells;	GTRD	EXP058138_naive-endoderm_CDX2_MACS_CDX2_MA0465.2.damo.pwm.bed	1	130730
femaleBiased	2731	MEF2B	0.331474749148484	1.04298420153083	19	757	715	3153	3153	1540	208	1290	14729	MEF2B HEK293-A MEF2B	HEK293-A	NULL	MEF2B	Genotype: wildtype MEF2B-V5;	GTRD	EXP055127_HEK293-A_MEF2B_MACS_MEF2B_MA0660.1.damo.pwm.bed	1	6120
femaleBiased	1030	E2F1	0.330963257529143	1.00948048777789	194	758	856	567	856	727	2196	1115	12741	E2F1 LNCaP-abl (Prostate carcinoma) E2F1	LNCaP-abl (Prostate carcinoma)	NULL	E2F1		GEO	GSE67809_e2f1_lncap-abl_MACS_E2F1_MA0024.3.damo.pwm.bed	1	5388
femaleBiased	1531	FOS	0.330742610376045	1.03800962674463	22	759	731	3057	3057	1520	242	1287	14695	FOS MCF7 (Invasive ductal breast carcinoma) FOS	MCF7 (Invasive ductal breast carcinoma)	BTO:0000093	FOS	E2	GTRD	EXP000619_MCF7--Invasive-ductal-breast-carcinoma-_FOS_MACS_FOS_MA0476.1.damo.pwm.bed	1	9079
femaleBiased	1584	FOSL2	0.330254854285853	1.03426518370315	25	760	751	2964	2964	1490	276	1284	14661	FOSL2 A549 (lung carcinoma) FOSL2	A549 (lung carcinoma)	BTO:0000018	FOSL2	100nM dexamethasone (CHEBI:41879) for 5 hour	GTRD	EXP039554_A549--lung-carcinoma-_FOSL2_MACS_FOSL2_MA0478.1.damo.pwm.bed	1	13136
femaleBiased	3251	POU5F1	0.329635828369574	1.02709321663236	34	761	785	2756	2756	1430	378	1275	14559	POU5F1 HUES64 (embryonic stem cells) POU5F1	HUES64 (embryonic stem cells)	NULL	POU5F1		GTRD	EXP032064_HUES64--embryonic-stem-cells-_POU5F1_MACS_POU5F1_MA1115.1.damo.pwm.bed	1	12065
femaleBiased	172	AR	0.328766653647191	1.01614054413519	71	762	828	2046	2046	1210	798	1238	14139	AR VCaP (prostate carcinoma) AR	VCaP (prostate carcinoma)	BTO:0003215	AR	DHT24H	GEO	GSE58428_AR_vcap-dht24h_MACS_AR_MA0007.3.damo.pwm.bed	1	33157
femaleBiased	2017	GATA4	0.328227644840752	1.03407955259516	24	763	752	2999	2999	1500	265	1285	14672	GATA4 iPSC-derived cardiomyocytes GATA4	iPSC-derived cardiomyocytes	NULL	GATA4		GTRD	EXP037718_iPSC-derived-cardiomyocytes_GATA4_MACS_GATA4_MA0482.2.damo.pwm.bed	1	7862
femaleBiased	2520	JUNB	0.326941475831465	1.01958887501159	50	764	812	2417	2417	1330	560	1259	14377	JUNB A549 (lung carcinoma) JUNB	A549 (lung carcinoma)	BTO:0000018	JUNB	100nM dexamethasone (CHEBI:41879) for 12 hour	GTRD	EXP039744_A549--lung-carcinoma-_JUNB_MACS_JUNB_MA1140.2.damo.pwm.bed	1	23476
femaleBiased	71	AR	0.326447612892689	1.03795070242035	20	765	733	3118	3118	1540	220	1289	14717	AR HEE (human epididymis epithelial cells) AR	HEE (human epididymis epithelial cells)	NULL	AR	Treatment: treatment of 1 nM R1881 (methyltrienolone) for 12 -16 hr	GTRD	EXP048158_HEE--human-epididymis-epithelial-cells-_AR_MACS_AR_MA0007.3.damo.pwm.bed	1	13487
femaleBiased	3243	POU2F2	0.32556778235582	1.01126598278462	112	766	847	1442	1442	1020	1265	1197	13672	POU2F2 GM12891 (male B- cells lymphoblastoid cell line) POU2F2	GM12891 (male B- cells lymphoblastoid cell line)	NULL	POU2F2		ENCODE	ENCSR000BII_GM12891_POU2F2_MACS_POU2F2_MA0507.1.damo.pwm.bed	1	8838
femaleBiased	1363	ESR1	0.325378198196946	1.05261473565629	13	767	680	3413	3413	1620	141	1296	14796	ESR1 MCF7 (Invasive ductal breast carcinoma) ESR1	MCF7 (Invasive ductal breast carcinoma)	BTO:0000093	ESR1	Treatment: 10 nM E2 + 10 nM R5020 for45 mins Genotype: ER+/PR+	GTRD	EXP049948_MCF7--Invasive-ductal-breast-carcinoma-_ESR1_MACS_ESR1_MA0112.3.damo.pwm.bed	1	4653
femaleBiased	2408	JUN	0.324204522916893	1.02431212206716	34	768	792	2756	2756	1440	379	1275	14558	JUN HUVEC-C (HUVEC, umbilical vein endothelial cells) JUN	HUVEC-C (HUVEC, umbilical vein endothelial cells)	BTO:0001949	JUN	Treatment: agent VEGF, timepoint 012Passage: P3-6	GTRD	EXP048212_HUVEC-C--HUVEC--umbilical-vein-endothelial-cells-_JUN_MACS_JUN_MA1127.1.damo.pwm.bed	1	11384
femaleBiased	3673	SPI1	0.324180353905206	1.03792130884248	19	769	734	3153	3153	1550	209	1290	14728	SPI1 OCI-LY10 (diffuse large B-cell lymphoma) SPI1	OCI-LY10 (diffuse large B-cell lymphoma)	NULL	SPI1		GEO	GSE56857_spi1_ocily10_MACS_SPI1_MA0080.5.damo.pwm.bed	1	6570
femaleBiased	1753	FOXA1	0.324062684906231	1.01812145965703	51	770	815	2400	2400	1330	572	1258	14365	FOXA1 22RV1 (prostate carcinoma) FOXA1	22RV1 (prostate carcinoma)	BTO:0002999	FOXA1	Treatment: ethanol (Vehicle) treatment for 24 hrs;	GTRD	EXP058394_22RV1--prostate-carcinoma-_FOXA1_MACS_FOXA1_MA0148.4.damo.pwm.bed	1	27821
femaleBiased	1450	ETS1	0.32396148347324	1.0095886487713	137	771	855	1139	1139	922	1550	1172	13387	ETS1 GM12878 (female B-cells lymphoblastoid cell line) ETS1	GM12878 (female B-cells lymphoblastoid cell line)	NULL	ETS1		ENCODE	ENCSR000BKA_GM12878_ETS1_MACS_ETS1_MA0098.3.damo.pwm.bed	1	6666
femaleBiased	1575	FOSL2	0.323918183927468	1.03045981470632	25	772	768	2964	2964	1500	277	1284	14660	FOSL2 MCF7 (Invasive ductal breast carcinoma) FOSL2	MCF7 (Invasive ductal breast carcinoma)	BTO:0000093	FOSL2		ENCODE	ENCSR546KCN_MCF-7_FOSL2_MACS_FOSL2_MA0478.1.damo.pwm.bed	1	10597
femaleBiased	3957	TP53	0.323854038138027	1.11916139237918	5	773	504	3772	3772	1680	51	1304	14886	TP53 BJ (fibroblasts) TP53	BJ (fibroblasts)	NULL	TP53	ionizing radiation	GTRD	EXP032954_BJ--fibroblasts-_TP53_MACS_TP53_MA0106.3.damo.pwm.bed	1	1723
femaleBiased	3829	TEAD1	0.323210971096209	1.01472922791762	67	774	833	2122	2122	1240	754	1242	14183	TEAD1 HuCCT1 (intrahepatic cholangiocarcinoma) TEAD1	HuCCT1 (intrahepatic cholangiocarcinoma)	BTO:0003911	TEAD1		GEO	GSE68296_tead1_hucct1_MACS_TEAD1_MA0090.3.damo.pwm.bed	1	28061
femaleBiased	1608	FOSL2	0.322711998472837	1.05383144960593	12	775	677	3461	3461	1640	130	1297	14807	FOSL2 A549 (lung carcinoma) FOSL2	A549 (lung carcinoma)	BTO:0000018	FOSL2	100nM dexamethasone (CHEBI:41879) for 12 hour	GTRD	EXP039800_A549--lung-carcinoma-_FOSL2_MACS_FOSL2_MA0478.1.damo.pwm.bed	1	7389
femaleBiased	2666	MAF	0.321921054965034	1.02756202348166	27	776	781	2909	2909	1490	300	1282	14637	MAF Th17-cells MAF	Th17-cells	BTO:0005655	MAF	CellType:pool of expanded Th17 clones; Tissue: primary Th17-IL-10+ lymphocytes; ActivationState: recently activeted;Day:5;	GTRD	EXP047557_Th17-cells_MAF_MACS_MAF_MA1520.1.damo.pwm.bed	1	6100
femaleBiased	3092	NR3C1	0.321067277263667	1.02088567420859	38	777	803	2663	2663	1410	425	1271	14512	NR3C1 IMR90 (lung fibroblasts) NR3C1	IMR90 (lung fibroblasts)	NULL	NR3C1		Array Express	ERP007093_nr3c1_imr90_MACS_NR3C1_MA0113.3.damo.pwm.bed	1	28830
femaleBiased	3818	TCF7L2	0.321067277263667	1.02088567420859	38	777	803	2663	2663	1410	425	1271	14512	TCF7L2 HUES64 (embryonic stem cells) TCF7L2	HUES64 (embryonic stem cells)	NULL	TCF7L2		GTRD	EXP036767_HUES64--embryonic-stem-cells-_TCF7L2_MACS_TCF7L2_MA0523.1.damo.pwm.bed	1	6720
femaleBiased	3158	NR3C1	0.320948129244036	1.07445859478466	8	779	612	3628	3628	1670	85	1301	14852	NR3C1 hMSC NR3C1	hMSC	NA	NR3C1	DMI	GEO	GSE68864_nr3c1_hmsc-dmi_MACS_NR3C1_MA0113.3.damo.pwm.bed	1	4529
femaleBiased	3248	POU5F1	0.320948129244036	1.07445859478466	8	779	612	3628	3628	1670	85	1301	14852	POU5F1 WA09 (embryonic stem cells) POU5F1	WA09 (embryonic stem cells)	NULL	POU5F1	NULL	GTRD	EXP000209_WA09--embryonic-stem-cells-_POU5F1_MACS_POU5F1_MA0142.1.damo.pwm.bed	1	2929
femaleBiased	3657	SPI1	0.320844636675112	1.00801797988022	160	781	863	877	877	840	1813	1149	13124	SPI1 MDM(monocyte derived macrophages) SPI1	MDM(monocyte derived macrophages)	NULL	SPI1	Treatment: H5N1-dNS1 IAV infected 6hr	GTRD	EXP047758_MDM-monocyte-derived-macrophages-_SPI1_MACS_SPI1_MA0080.5.damo.pwm.bed	1	73591
femaleBiased	1635	FOXA1	0.320214665131973	1.00983798454892	110	782	853	1471	1471	1040	1244	1199	13693	FOXA1 A549 (lung carcinoma) FOXA1	A549 (lung carcinoma)	BTO:0000018	FOXA1	1 h with 0.02% Ethanol (Myers)	ENCODE	ENCSR000BRD_A549_FOXA1_MACS_FOXA1_MA0148.4.damo.pwm.bed	1	35292
femaleBiased	3275	POU5F1	0.318129330504547	1.00962705791465	103	783	854	1552	1552	1060	1165	1206	13772	POU5F1 HUES8 (Embryonic stem cell, blastocyst stage) POU5F1	HUES8 (Embryonic stem cell, blastocyst stage)	NULL	POU5F1	Genotype: SOX17-GFP knockout;	GTRD	EXP057925_HUES8--Embryonic-stem-cell--blastocyst-stage-_POU5F1_MACS_POU5F1_MA0142.1.damo.pwm.bed	1	33539
femaleBiased	1747	FOXA1	0.317817849450028	1.00680199844028	180	784	873	672	873	776	2042	1129	12895	FOXA1 MCF7 (Invasive ductal breast carcinoma) FOXA1	MCF7 (Invasive ductal breast carcinoma)	BTO:0000093	FOXA1	Treatment: hormone-deprived cells treated with 10 nM estrogen for 45 mins;	GTRD	EXP058102_MCF7--Invasive-ductal-breast-carcinoma-_FOXA1_MACS_FOXA1_MA0148.4.damo.pwm.bed	1	100880
femaleBiased	1829	FOXA2	0.316986948551331	1.01230576865127	68	785	842	2101	2101	1240	767	1241	14170	FOXA2 liver FOXA2	liver	BTO:0000759	FOXA2		GTRD	EXP039847_liver_FOXA2_MACS_FOXA2_MA0047.3.damo.pwm.bed	1	25199
femaleBiased	1601	FOSL2	0.316780326026426	1.03783340117329	16	786	735	3284	3284	1600	176	1293	14761	FOSL2 A549 (lung carcinoma) FOSL2	A549 (lung carcinoma)	BTO:0000018	FOSL2	100nM dexamethasone (CHEBI:41879) for 4 hour	GTRD	EXP039732_A549--lung-carcinoma-_FOSL2_MACS_FOSL2_MA1130.1.damo.pwm.bed	1	9095
femaleBiased	1602	FOSL2	0.316780326026426	1.03783340117329	16	786	735	3284	3284	1600	176	1293	14761	FOSL2 A549 (lung carcinoma) FOSL2	A549 (lung carcinoma)	BTO:0000018	FOSL2	100nM dexamethasone (CHEBI:41879) for 4 hour	GTRD	EXP039732_A549--lung-carcinoma-_FOSL2_MACS_FOSL2_MA1138.1.damo.pwm.bed	1	9041
femaleBiased	1603	FOSL2	0.316780326026426	1.03783340117329	16	786	735	3284	3284	1600	176	1293	14761	FOSL2 A549 (lung carcinoma) FOSL2	A549 (lung carcinoma)	BTO:0000018	FOSL2	100nM dexamethasone (CHEBI:41879) for 4 hour	GTRD	EXP039732_A549--lung-carcinoma-_FOSL2_MACS_FOSL2_MA1144.1.damo.pwm.bed	1	9039
femaleBiased	3865	TFAP2A	0.316452862582623	1.00786144107119	130	789	864	1225	1225	959	1473	1179	13464	TFAP2A hiPSC TFAP2A	hiPSC	NULL	TFAP2A	Genotype: wildtype Treatment: hiPSC differentiation into hNCC (passage 2)	GTRD	EXP052981_hiPSC_TFAP2A_MACS_TFAP2A_MA0810.1.damo.pwm.bed	1	40654
femaleBiased	4135	YY1	0.315004164305818	1.01209290537554	64	790	843	2173	2173	1270	722	1245	14215	YY1 lymphoblastoid cells YY1	lymphoblastoid cells	NULL	YY1		GTRD	EXP038605_lymphoblastoid-cells_YY1_MACS_YY1_MA0095.2.damo.pwm.bed	1	4795
femaleBiased	2381	JUN	0.314976383819697	1.02892734820876	21	791	778	3088	3088	1550	233	1288	14704	JUN HUVEC-C (HUVEC, umbilical vein endothelial cells) JUN	HUVEC-C (HUVEC, umbilical vein endothelial cells)	BTO:0001949	JUN	Treatment: agent VEGF, timepoint 0 Passage: P3-6	GTRD	EXP048209_HUVEC-C--HUVEC--umbilical-vein-endothelial-cells-_JUN_MACS_JUN_MA0462.2.damo.pwm.bed	1	6611
femaleBiased	2510	JUNB	0.314506419980745	1.03260441575969	18	792	759	3195	3195	1580	199	1291	14738	JUNB A549 (lung carcinoma) JUNB	A549 (lung carcinoma)	BTO:0000018	JUNB	100nM dexamethasone (CHEBI:41879) for 5 hour	GTRD	EXP039614_A549--lung-carcinoma-_JUNB_MACS_JUNB_MA1135.1.damo.pwm.bed	1	12655
femaleBiased	2512	JUNB	0.314506419980745	1.03260441575969	18	792	759	3195	3195	1580	199	1291	14738	JUNB A549 (lung carcinoma) JUNB	A549 (lung carcinoma)	BTO:0000018	JUNB	100nM dexamethasone (CHEBI:41879) for 5 hour	GTRD	EXP039614_A549--lung-carcinoma-_JUNB_MACS_JUNB_MA1138.1.damo.pwm.bed	1	12656
femaleBiased	2549	JUNB	0.314506419980745	1.03260441575969	18	792	759	3195	3195	1580	199	1291	14738	JUNB A549 (lung carcinoma) JUNB	A549 (lung carcinoma)	BTO:0000018	JUNB	1 h with 100 nM Dexamethasone (Myers)	GTRD	EXP040036_A549--lung-carcinoma-_JUNB_MACS_JUNB_MA0490.2.damo.pwm.bed	1	12270
femaleBiased	2323	JUN	0.314154996362897	1.00713241075931	133	795	868	1186	1186	950	1508	1176	13429	JUN A549 (lung carcinoma) JUN	A549 (lung carcinoma)	BTO:0000018	JUN	100nM dexamethasone (CHEBI:41879) for 10 hour	GTRD	EXP039869_A549--lung-carcinoma-_JUN_MACS_JUN_MA1130.1.damo.pwm.bed	1	12958
femaleBiased	1663	FOXA1	0.3137964628621	1.01078592280821	71	796	850	2046	2046	1230	802	1238	14135	FOXA1 VCaP (prostate carcinoma) FOXA1	VCaP (prostate carcinoma)	BTO:0003215	FOXA1	none	GTRD	EXP036100_VCaP--prostate-carcinoma-_FOXA1_MACS_FOXA1_MA0148.4.damo.pwm.bed	1	25742
femaleBiased	3736	STAT3	0.313586295719915	1.00604467144841	168	797	878	796	878	824	1907	1141	13030	STAT3 HCC70 (ductal breast carcinoma) STAT3	HCC70 (ductal breast carcinoma)	NULL	STAT3	ethanol	GTRD	EXP037703_HCC70--ductal-breast-carcinoma-_STAT3_MACS_STAT3_MA0144.2.damo.pwm.bed	1	28028
femaleBiased	1431	ESR1	0.31316536847662	1.02566097471288	23	798	788	3027	3027	1540	256	1286	14681	ESR1 MCF7 (Invasive ductal breast carcinoma) ESR1	MCF7 (Invasive ductal breast carcinoma)	BTO:0000093	ESR1	E2	GEO	GSE72249_esr1_mcf7-e2_MACS_ESR1_MA0112.3.damo.pwm.bed	1	14015
femaleBiased	250	ATF3	0.312630050969997	1.01106029490273	65	799	849	2159	2159	1270	734	1244	14203	ATF3 liver ATF3	liver	BTO:0000759	ATF3		ENCODE	ENCSR205FOW_liver_ATF3_MACS_ATF3_MA0605.2.damo.pwm.bed	1	15186
femaleBiased	1156	ESR1	0.312534318336806	1.00922500538756	83	800	859	1842	1842	1170	939	1226	13998	ESR1 T47D (invasive ductal carcinoma) ESR1	T47D (invasive ductal carcinoma)	BTO:0001248	ESR1	1 h with 10 nM Estradiol (Myers)	ENCODE	ENCSR000BKN_T47D_ESR1_MACS_ESR1_MA0112.3.damo.pwm.bed	1	25282
femaleBiased	2777	MYB	0.312350857821645	1.26827704752401	2	801	299	3928	3928	1680	18	1307	14919	MYB MV-4-11 (Childhood acute monocytic leukemia) MYB	MV-4-11 (Childhood acute monocytic leukemia)	BTO:0004479	MYB	Treatment: none	GTRD	EXP049401_MV4-11--childhood-acute-monocytic-leukemia-_MYB_MACS_MYB_MA0100.3.damo.pwm.bed	1	214
femaleBiased	3372	RELA	0.311754665404458	1.01534246456315	41	802	831	2599	2599	1410	461	1268	14476	RELA HeLa-B2 RELA	HeLa-B2	NA	RELA	TA_TNFA	GEO	GSE24518_rela_helab2-ta-tnfa_MACS_RELA_MA0107.1.damo.pwm.bed	1	8311
femaleBiased	3131	NR3C1	0.310530538630736	1.04640960345657	11	803	702	3494	3494	1670	120	1298	14817	NR3C1 MCF10A (breast epithelial cells) NR3C1	MCF10A (breast epithelial cells)	BTO:0001939	NR3C1	Treatment: dexamethasone (DEX) 60 min;	GTRD	EXP047629_MCF10A--breast-epithelial-cells-_NR3C1_MACS_NR3C1_MA0113.3.damo.pwm.bed	1	4478
femaleBiased	3743	STAT3	0.310530538630736	1.04640960345657	11	803	702	3494	3494	1670	120	1298	14817	STAT3 JB6 (Human anaplastic large cell lymphoma) STAT3	JB6 (Human anaplastic large cell lymphoma)	BTO:0004831	STAT3	Treatment: 300 nM Crizotinib for 3 hrs	GTRD	EXP053278_JB6--Human-anaplastic-large-cell-lymphoma-_STAT3_MACS_STAT3_MA0144.2.damo.pwm.bed	1	601
femaleBiased	211	AR	0.3103245900887	1.63055263221094	1	805	139	3985	3985	1640	7	1308	14930	AR LNCaP (prostate carcinoma) AR	LNCaP (prostate carcinoma)	BTO:0001321	AR	DMSO	GEO	GSE83860_AR_lncap-dmso_MACS_AR_MA0007.3.damo.pwm.bed	1	663
femaleBiased	1412	ESR1	0.3103245900887	1.63055263221094	1	805	139	3985	3985	1640	7	1308	14930	ESR1 MCF7 (Invasive ductal breast carcinoma) ESR1	MCF7 (Invasive ductal breast carcinoma)	BTO:0000093	ESR1		GEO	GSE59530_esr1_mcf7_MACS_ESR1_MA0112.3.damo.pwm.bed	1	765
femaleBiased	1969	GATA3	0.309540079641603	1.01756708983407	32	807	818	2801	2801	1480	359	1277	14578	GATA3 MCF7 (Invasive ductal breast carcinoma) GATA3	MCF7 (Invasive ductal breast carcinoma)	BTO:0000093	GATA3	E2, DEX	GTRD	EXP037457_MCF7--Invasive-ductal-breast-carcinoma-_GATA3_MACS_GATA3_MA0037.3.damo.pwm.bed	1	18053
femaleBiased	3381	RELA	0.309120080212975	1.03189784615577	16	808	764	3284	3284	1620	177	1293	14760	RELA MCF7 (Invasive ductal breast carcinoma) RELA	MCF7 (Invasive ductal breast carcinoma)	BTO:0000093	RELA		GEO	GSE59530_rela_mcf7_MACS_RELA_MA0107.1.damo.pwm.bed	1	378
femaleBiased	1490	FLI1	0.308731725632522	1.00360071076833	285	809	893	149	893	617	3243	1024	11694	FLI1 Kasumi-1 (acute myeloblastic leukemia) FLI1	Kasumi-1 (acute myeloblastic leukemia)	BTO:0004136	FLI1		GTRD	EXP037191_Kasumi-1--acute-myeloblastic-leukemia-_FLI1_MACS_FLI1_MA0475.2.damo.pwm.bed	1	34336
femaleBiased	3744	STAT3	0.308440505532471	1.00770152170085	85	810	865	1805	1805	1160	963	1224	13974	STAT3 SU-DHL-1 (Anaplastic large cell lymphoma) STAT3	SU-DHL-1 (Anaplastic large cell lymphoma)	BTO:0005058	STAT3	Treatment: DMSO for 3 hrs	GTRD	EXP053281_SU-DHL-1--Anaplastic-large-cell-lymphoma-_STAT3_MACS_STAT3_MA0144.2.damo.pwm.bed	1	13426
femaleBiased	4153	YY1	0.308416679654088	1.01130450739606	52	811	846	2372	2372	1340	587	1257	14350	YY1 WA01 (H1, human embryonic stem cells) YY1	WA01 (H1, human embryonic stem cells)	NULL	YY1		GEO	GSE39096_yy1_esc-h1_MACS_YY1_MA0095.2.damo.pwm.bed	1	5935
femaleBiased	1730	FOXA1	0.308326433946371	1.0070531390059	95	812	869	1659	1659	1110	1077	1214	13860	FOXA1 T47D (invasive ductal carcinoma) FOXA1	T47D (invasive ductal carcinoma)	BTO:0001248	FOXA1	Passsage: <10	GTRD	EXP049901_T47D--invasive-ductal-carcinoma-_FOXA1_MACS_FOXA1_MA0148.4.damo.pwm.bed	1	25735
femaleBiased	2361	JUN	0.308166558122751	1.03774590088905	13	813	738	3413	3413	1650	143	1296	14794	JUN MCF7 (Invasive ductal breast carcinoma) JUN	MCF7 (Invasive ductal breast carcinoma)	BTO:0000093	JUN	Source: cJun - Tet cells; CellType: ERalpha-positive breast cancer cells; Treatment: ethanol 1hr;	GTRD	EXP047659_MCF7--Invasive-ductal-breast-carcinoma-_JUN_MACS_JUN_MA1128.1.damo.pwm.bed	1	5627
femaleBiased	2012	GATA4	0.307938440812172	1.00855914771001	72	814	860	2030	2030	1230	815	1237	14122	GATA4 HUES64 (embryonic stem cells) GATA4	HUES64 (embryonic stem cells)	NULL	GATA4	shGATA4	GTRD	EXP036791_HUES64--embryonic-stem-cells-_GATA4_MACS_GATA4_MA0482.2.damo.pwm.bed	1	50386
femaleBiased	2248	JUN	0.30766017541438	1.01153326167673	49	815	845	2444	2444	1370	553	1260	14384	JUN MDA-MB-231 (breast adenocarcinoma) JUN	MDA-MB-231 (breast adenocarcinoma)	BTO:0000815	JUN	dexametasone	GTRD	EXP033443_MDA-MB-231--breast-adenocarcinoma-_JUN_MACS_JUN_MA0099.3.damo.pwm.bed	1	17712
femaleBiased	3742	STAT3	0.307601757130603	1.00568658018815	122	816	881	1324	1324	1010	1385	1187	13552	STAT3 JB6 (Human anaplastic large cell lymphoma) STAT3	JB6 (Human anaplastic large cell lymphoma)	BTO:0004831	STAT3	Treatment: DMSO for 3 hrs	GTRD	EXP053277_JB6--Human-anaplastic-large-cell-lymphoma-_STAT3_MACS_STAT3_MA0144.2.damo.pwm.bed	1	17784
femaleBiased	277	BACH2	0.307098538589567	1.04725345250243	10	817	698	3536	3536	1680	109	1299	14828	BACH2 OCI-LY7 (diffuse large B-cell lymphoma) BACH2	OCI-LY7 (diffuse large B-cell lymphoma)	NULL	BACH2		GEO	GSE69558_bach2_ocily7_MACS_BACH2_MA1101.2.damo.pwm.bed	1	1889
femaleBiased	3597	SOX2	0.307098538589567	1.04725345250243	10	817	698	3536	3536	1680	109	1299	14828	SOX2 HUES64 (embryonic stem cells) SOX2	HUES64 (embryonic stem cells)	NULL	SOX2		GTRD	EXP036753_HUES64--embryonic-stem-cells-_SOX2_MACS_SOX2_MA0142.1.damo.pwm.bed	1	5679
femaleBiased	2110	HMBOX1	0.306101513658546	1.00448176951798	153	819	888	951	951	886	1739	1156	13198	HMBOX1 K562 (myelogenous leukemia) HMBOX1	K562 (myelogenous leukemia)	NULL	HMBOX1	NA	ENCODE	ENCSR757IIU_K562_HMBOX1_MACS_HMBOX1_MA0895.1.damo.pwm.bed	1	35650
femaleBiased	1483	ETV6	0.305811281115555	1.00610247964247	98	820	877	1616	1616	1100	1112	1211	13825	ETV6 GM12878 (female B-cells lymphoblastoid cell line) ETV6	GM12878 (female B-cells lymphoblastoid cell line)	NULL	ETV6		ENCODE	ENCSR626VUC_GM12878_ETV6_MACS_ETV6_MA0645.1.damo.pwm.bed	1	16719
femaleBiased	387	CEBPB	0.305777957927403	1.0072871272014	78	821	867	1924	1924	1200	884	1231	14053	CEBPB THP-1 (acute monocytic leukemia) CEBPB	THP-1 (acute monocytic leukemia)	BTO:0001370	CEBPB	Treatment: untreated, eGFP(EP mRNA)	GTRD	EXP047813_THP-1--acute-monocytic-leukemia-_CEBPB_MACS_CEBPB_MA0466.2.damo.pwm.bed	1	24461
femaleBiased	418	CREB1	0.304764959494635	1.00266354022945	317	822	901	99	901	607	3610	992	11327	CREB1 GM12878 (female B-cells lymphoblastoid cell line) CREB1	GM12878 (female B-cells lymphoblastoid cell line)	NULL	CREB1		ENCODE	ENCSR000BUF_GM12878_CREB1_MACS_CREB1_MA0018.4.damo.pwm.bed	1	31548
femaleBiased	1620	FOSL2	0.304534937624871	1.11359339993509	4	823	512	3825	3825	1720	41	1305	14896	FOSL2 A549 (lung carcinoma) FOSL2	A549 (lung carcinoma)	BTO:0000018	FOSL2	100nM dexamethasone (CHEBI:41879) for 2 hour	GTRD	EXP040181_A549--lung-carcinoma-_FOSL2_MACS_FOSL2_MA0478.1.damo.pwm.bed	1	3585
femaleBiased	1623	FOSL2	0.304534937624871	1.11359339993509	4	823	512	3825	3825	1720	41	1305	14896	FOSL2 A549 (lung carcinoma) FOSL2	A549 (lung carcinoma)	BTO:0000018	FOSL2	100nM dexamethasone (CHEBI:41879) for 2 hour	GTRD	EXP040181_A549--lung-carcinoma-_FOSL2_MACS_FOSL2_MA1144.1.damo.pwm.bed	1	3627
femaleBiased	1573	FOSL2	0.304204816207175	1.01038628430313	47	825	851	2473	2473	1380	531	1262	14406	FOSL2 MCF7 (Invasive ductal breast carcinoma) FOSL2	MCF7 (Invasive ductal breast carcinoma)	BTO:0000093	FOSL2		ENCODE	ENCSR000BUI_MCF-7_FOSL2_MACS_FOSL2_MA0478.1.damo.pwm.bed	1	24619
femaleBiased	3945	THAP11	0.303540686862645	1.00769193190527	64	826	866	2173	2173	1290	725	1245	14212	THAP11 HUES64 (embryonic stem cells) THAP11	HUES64 (embryonic stem cells)	NULL	THAP11	NA	GTRD	EXP036770_HUES64--embryonic-stem-cells-_THAP11_MACS_THAP11_MA1573.1.damo.pwm.bed	1	2156
femaleBiased	135	AR	0.303134041153123	1.03100748019668	14	827	766	3371	3371	1650	155	1295	14782	AR VCaP (prostate carcinoma) AR	VCaP (prostate carcinoma)	BTO:0003215	AR		GEO	GSE32892_AR_vcap_MACS_AR_MA0007.3.damo.pwm.bed	1	11909
femaleBiased	3646	SPI1	0.302303745045984	1.00268358941729	223	828	900	391	900	706	2539	1086	12398	SPI1 K562 (myelogenous leukemia) SPI1	K562 (myelogenous leukemia)	NULL	SPI1		ENCODE	ENCSR000BGW_K562_SPI1_MACS_SPI1_MA0080.5.damo.pwm.bed	1	56378
femaleBiased	1619	FOSL2	0.301787641339346	1.02002943921771	21	829	810	3088	3088	1580	235	1288	14702	FOSL2 A549 (lung carcinoma) FOSL2	A549 (lung carcinoma)	BTO:0000018	FOSL2		GTRD	EXP040159_A549--lung-carcinoma-_FOSL2_MACS_FOSL2_MA1144.1.damo.pwm.bed	1	12590
femaleBiased	2469	JUN	0.301787641339346	1.02002943921771	21	829	810	3088	3088	1580	235	1288	14702	JUN BT-549 (breast invasive ductal carcinoma) JUN	BT-549 (breast invasive ductal carcinoma)	BTO:0002548	JUN		GEO	GSE46166_jun_bt549_MACS_JUN_MA0488.1.damo.pwm.bed	1	12667
femaleBiased	1805	FOXA1	0.300876825571823	1.01462465428312	28	831	834	2877	2877	1510	315	1281	14622	FOXA1 T47D (invasive ductal carcinoma) FOXA1	T47D (invasive ductal carcinoma)	BTO:0001248	FOXA1	E2	GEO	GSE72249_foxa1_t47d-e2_MACS_FOXA1_MA0148.4.damo.pwm.bed	1	17954
femaleBiased	2562	JUNB	0.300876825571823	1.01462465428312	28	831	834	2877	2877	1510	315	1281	14622	JUNB A549 (lung carcinoma) JUNB	A549 (lung carcinoma)	BTO:0000018	JUNB	100nM dexamethasone (CHEBI:41879) for 8 hour	GTRD	EXP040135_A549--lung-carcinoma-_JUNB_MACS_JUNB_MA1140.2.damo.pwm.bed	1	15670
femaleBiased	3149	NR3C1	0.300639692617632	1.00629172348203	67	833	876	2122	2122	1280	760	1242	14177	NR3C1 HeLa-B2 NR3C1	HeLa-B2	NA	NR3C1	P65KD_TA_TNFA	GEO	GSE24518_nr3c1_helab2-p65kd-ta-tnfa_MACS_NR3C1_MA0113.3.damo.pwm.bed	1	14867
femaleBiased	202	AR	0.299849715479917	1.00841692440661	47	834	861	2473	2473	1390	532	1262	14405	AR VCaP (prostate carcinoma) AR	VCaP (prostate carcinoma)	BTO:0003215	AR	DHT	GEO	GSE79128_AR_vcap-dht_MACS_AR_MA0007.3.damo.pwm.bed	1	19055
femaleBiased	2114	HNF1A	0.299209664910964	1.04960350719311	8	835	690	3628	3628	1720	87	1301	14850	HNF1A NY15 (pancreatic cancer-derived cells) HNF1A	NY15 (pancreatic cancer-derived cells)	NULL	HNF1A		GTRD	EXP048083_NY15--pancreatic-cancer-derived-cells-_HNF1A_MACS_HNF1A_MA0046.2.damo.pwm.bed	1	2564
femaleBiased	2490	JUNB	0.299108513701445	1.01913317130299	20	836	814	3118	3118	1590	224	1289	14713	JUNB A549 (lung carcinoma) JUNB	A549 (lung carcinoma)	BTO:0000018	JUNB	100nM dexamethasone (CHEBI:41879) for 30 minute	GTRD	EXP039331_A549--lung-carcinoma-_JUNB_MACS_JUNB_MA1137.1.damo.pwm.bed	1	12835
femaleBiased	3205	OTX2	0.297436367773512	1.00286261557694	118	837	899	1367	1367	1030	1343	1191	13594	OTX2 D341 Med (medulloblastoma) OTX2	D341 Med (medulloblastoma)	NULL	OTX2	CRISPR.OTX2.2	GTRD	EXP038204_D341-Med--medulloblastoma-_OTX2_MACS_OTX2_MA0712.2.damo.pwm.bed	1	44120
femaleBiased	2414	JUN	0.296614491051859	1.00317776041826	98	838	897	1616	1616	1120	1115	1211	13822	JUN MCF10A-ER-Src JUN	MCF10A-ER-Src	NULL	JUN	Genotype: non-transformed	GTRD	EXP048571_MCF10A-ER-Src_JUN_MACS_JUN_MA0488.1.damo.pwm.bed	1	38020
femaleBiased	339	CEBPA	0.296377674889789	1.00327923354862	93	839	895	1690	1690	1140	1058	1216	13879	CEBPA THP-1 (acute monocytic leukemia) CEBPA	THP-1 (acute monocytic leukemia)	BTO:0001370	CEBPA	Treatment: 0.1 % EtOH for 8 hrs	GTRD	EXP053363_THP-1--acute-monocytic-leukemia-_CEBPA_MACS_CEBPA_MA0102.4.damo.pwm.bed	1	41763
femaleBiased	2222	JUN	0.296350748580911	1.00553784238999	57	840	883	2301	2301	1340	647	1252	14290	JUN HepG2 (hepatoblastoma) JUN	HepG2 (hepatoblastoma)	BTO:0000599	JUN		ENCODE	ENCSR000EEK_HepG2_JUN_MACS_JUN_MA0488.1.damo.pwm.bed	1	20853
femaleBiased	4045	TP63	0.296344852230916	1.02984202394581	12	841	775	3461	3461	1690	133	1297	14804	TP63 KYSE70 (esophageal squamous carcinoma) TP63	KYSE70 (esophageal squamous carcinoma)	NULL	TP63		GEO	GSE46837_tp63_kyse70_MACS_TP63_MA0525.2.damo.pwm.bed	1	2712
femaleBiased	348	CEBPA	0.294552196072717	1.05130141705873	7	842	688	3673	3673	1730	76	1302	14861	CEBPA SGBS (Simpson Golabi Behmel syndrome type 1 adipocytes) CEBPA	SGBS (Simpson Golabi Behmel syndrome type 1 adipocytes)	NULL	CEBPA		GEO	GSE41629_cebpa_sgbs_MACS_CEBPA_MA0102.4.damo.pwm.bed	1	8140
femaleBiased	3655	SPI1	0.294425829231726	1.00148797783735	149	843	908	1005	1005	919	1698	1160	13239	SPI1 MDM(monocyte derived macrophages) SPI1	MDM(monocyte derived macrophages)	NULL	SPI1	Treatment: mock infected 6hr	GTRD	EXP047756_MDM-monocyte-derived-macrophages-_SPI1_MACS_SPI1_MA0080.5.damo.pwm.bed	1	66089
femaleBiased	1245	ESR1	0.294373717497762	1.0063953008481	44	844	874	2533	2533	1420	499	1265	14438	ESR1 MCF7 (Invasive ductal breast carcinoma) ESR1	MCF7 (Invasive ductal breast carcinoma)	BTO:0000093	ESR1	NoTreat	GTRD	EXP038335_MCF7--Invasive-ductal-breast-carcinoma-_ESR1_MACS_ESR1_MA0112.3.damo.pwm.bed	1	13663
femaleBiased	270	BACH1	0.294263962150566	1.02022671211981	16	845	809	3284	3284	1650	179	1293	14758	BACH1 BACH1	NA	NA	BACH1	NA	NA	ENCSR699TNT_HepG2_BACH1_MACS_BACH1_MA0591.1.damo.pwm.bed	1	6555
femaleBiased	1795	FOXA1	0.294101426140495	1.00450612197124	58	846	887	2283	2283	1340	659	1251	14278	FOXA1 LNCaP (prostate carcinoma) FOXA1	LNCaP (prostate carcinoma)	BTO:0001321	FOXA1		GEO	GSE64656_foxa1_lncap_MACS_FOXA1_MA0148.4.damo.pwm.bed	1	72532
femaleBiased	193	AR	0.293686707585972	1.0118399836432	25	847	844	2964	2964	1550	282	1284	14655	AR MDA-MB-453 (breast adenocarcinoma) AR	MDA-MB-453 (breast adenocarcinoma)	BTO:0001908	AR	R1881_SICTR	GEO	GSE70161_AR_mdamb453-r1881-sictr_MACS_AR_MA0007.3.damo.pwm.bed	1	21354
femaleBiased	1670	FOXA1	0.293455042351682	1.00256478528599	86	848	902	1790	1790	1180	979	1223	13958	FOXA1 MCF7 (Invasive ductal breast carcinoma) FOXA1	MCF7 (Invasive ductal breast carcinoma)	BTO:0000093	FOXA1	No treatment	GTRD	EXP037433_MCF7--Invasive-ductal-breast-carcinoma-_FOXA1_MACS_FOXA1_MA0148.4.damo.pwm.bed	1	42289
femaleBiased	2022	GATA4	0.29323044446777	1.00174146371673	112	849	907	1442	1442	1070	1276	1197	13661	GATA4 BJ (fibroblasts) GATA4	BJ (fibroblasts)	NULL	GATA4	Genotype: V5-untarged	GTRD	EXP049304_BJ--fibroblasts-_GATA4_MACS_GATA4_MA0482.2.damo.pwm.bed	1	104447
femaleBiased	128	AR	0.293119762491223	1.00632940276926	41	850	875	2599	2599	1440	465	1268	14472	AR LNCaP (prostate carcinoma) AR	LNCaP (prostate carcinoma)	BTO:0001321	AR	1F5	GEO	GSE30623_ar_lncap1f5_MACS_AR_MA0007.3.damo.pwm.bed	1	13151
femaleBiased	1338	ESR1	0.292803043629471	1.0020378919451	95	851	905	1659	1659	1140	1082	1214	13855	ESR1 MCF7 (Invasive ductal breast carcinoma) ESR1	MCF7 (Invasive ductal breast carcinoma)	BTO:0000093	ESR1	Saturated H3B-5942	GTRD	EXP048584_MCF7--Invasive-ductal-breast-carcinoma-_ESR1_MACS_ESR1_MA0112.3.damo.pwm.bed	1	11647
femaleBiased	1404	ESR1	0.292554375254617	1.02910960239801	11	852	777	3494	3494	1710	122	1298	14815	ESR1 MCF7 (Invasive ductal breast carcinoma) ESR1	MCF7 (Invasive ductal breast carcinoma)	BTO:0000093	ESR1	E2_40M	GEO	GSE54855_esr1_mcf7-e2-40m_MACS_ESR1_MA0112.3.damo.pwm.bed	1	4274
femaleBiased	3647	SPI1	0.29188153091026	1.00040069908683	204	853	911	494	911	753	2327	1105	12610	SPI1 GM12891 (male B- cells lymphoblastoid cell line) SPI1	GM12891 (male B- cells lymphoblastoid cell line)	NULL	SPI1		ENCODE	ENCSR000BIJ_GM12891_SPI1_MACS_SPI1_MA0080.5.damo.pwm.bed	1	50900
femaleBiased	276	BACH2	0.291827837783254	1.0124762803245	22	854	841	3057	3057	1580	248	1287	14689	BACH2 DOHH2 (diffuse large B-cell lymphoma) BACH2	DOHH2 (diffuse large B-cell lymphoma)	NULL	BACH2		GEO	GSE69558_bach2_dohh2_MACS_BACH2_MA1101.2.damo.pwm.bed	1	4297
femaleBiased	1110	ELK4	0.290945562292539	1.00025251453516	191	855	912	589	912	785	2179	1118	12758	ELK4 HeLa S3 (cervical adenocarcinoma) ELK4	HeLa S3 (cervical adenocarcinoma)	BTO:0000568	ELK4	NULL	GTRD	EXP000581_HeLa-S3--cervical-adenocarcinoma-_ELK4_MACS_ELK4_MA0076.2.damo.pwm.bed	1	8307
femaleBiased	4139	YY1	0.28984273601953	1.0080846694004	28	856	862	2877	2877	1530	317	1281	14620	YY1 lymphoblastoid cells YY1	lymphoblastoid cells	NULL	YY1	YY1 hemizygous deletion	GTRD	EXP038609_lymphoblastoid-cells_YY1_MACS_YY1_MA0095.2.damo.pwm.bed	1	1033
femaleBiased	1621	FOSL2	0.28940479056244	1.08699152001157	4	857	576	3825	3825	1750	42	1305	14895	FOSL2 A549 (lung carcinoma) FOSL2	A549 (lung carcinoma)	BTO:0000018	FOSL2	100nM dexamethasone (CHEBI:41879) for 2 hour	GTRD	EXP040181_A549--lung-carcinoma-_FOSL2_MACS_FOSL2_MA1130.1.damo.pwm.bed	1	3665
femaleBiased	1622	FOSL2	0.28940479056244	1.08699152001157	4	857	576	3825	3825	1750	42	1305	14895	FOSL2 A549 (lung carcinoma) FOSL2	A549 (lung carcinoma)	BTO:0000018	FOSL2	100nM dexamethasone (CHEBI:41879) for 2 hour	GTRD	EXP040181_A549--lung-carcinoma-_FOSL2_MACS_FOSL2_MA1138.1.damo.pwm.bed	1	3683
femaleBiased	1528	FOS	0.289143246257367	1.00472072885792	39	859	886	2640	2640	1460	443	1270	14494	FOS K562 (myelogenous leukemia) FOS	K562 (myelogenous leukemia)	NULL	FOS	24 hours following induction with TPA	GTRD	EXP000589_K562--myelogenous-leukemia-_FOS_MACS_FOS_MA1134.1.damo.pwm.bed	1	13405
femaleBiased	2046	GFI1	0.288845903804057	1.03760096472966	8	860	739	3628	3628	1740	88	1301	14849	GFI1 AML (monocytes and acute myeloid leukemia) GFI1	AML (monocytes and acute myeloid leukemia)	NULL	GFI1	Treatment: LSD1 inhibitor OG86	GTRD	EXP049355_AML--monocytes-and-acute-myeloid-leukemia-_GFI1_MACS_GFI1_MA0038.2.damo.pwm.bed	1	1542
femaleBiased	2190	HSF1	0.288845903804057	1.03760096472966	8	860	739	3628	3628	1740	88	1301	14849	HSF1 ZR-75-1 (invasive ductal carcinoma) HSF1	ZR-75-1 (invasive ductal carcinoma)	BTO:0003136	HSF1		GEO	GSE38901_hsf1_zr751_MACS_HSF1_MA0486.2.damo.pwm.bed	1	795
femaleBiased	2223	JUN	0.287892215222767	1.00241340449617	52	862	903	2372	2372	1380	592	1257	14345	JUN HepG2 (hepatoblastoma) JUN	HepG2 (hepatoblastoma)	BTO:0000599	JUN		ENCODE	ENCSR000EEK_HepG2_JUN_MACS_JUN_MA0489.1.damo.pwm.bed	1	20528
femaleBiased	64	AR	0.286882638265714	1.00596494897549	29	863	879	2858	2858	1530	329	1280	14608	AR LNCaP (prostate carcinoma) AR	LNCaP (prostate carcinoma)	BTO:0001321	AR	dihydrotestosterone (DHT)	GTRD	EXP038192_LNCaP--prostate-carcinoma-_AR_MACS_AR_MA0007.3.damo.pwm.bed	1	4218
femaleBiased	344	CEBPA	0.286396995684953	0.999740730490505	104	864	915	1539	1539	1110	1187	1205	13750	CEBPA THP-1 (acute monocytic leukemia) CEBPA	THP-1 (acute monocytic leukemia)	BTO:0001370	CEBPA	Treatment: 100 nM 1,25(OH)2D3 for 24 hrs	GTRD	EXP053366_THP-1--acute-monocytic-leukemia-_CEBPA_MACS_CEBPA_MA0019.1.damo.pwm.bed	1	52197
femaleBiased	3568	SMAD3	0.285449928284285	1.00357544646966	35	865	894	2731	2731	1500	398	1274	14539	SMAD3 HMLE-Twist-ER (breast cancer) SMAD3	HMLE-Twist-ER (breast cancer)	NULL	SMAD3	CellType: immortalized human mammary epithelial cells Treatment:TGF--beta	GTRD	EXP047899_HMLE-Twist-ER--breast-cancer-_SMAD3_MACS_SMAD3_MA1622.1.damo.pwm.bed	1	14968
femaleBiased	378	CEBPB	0.285142991600711	1.00046248204484	64	866	910	2173	2173	1320	730	1245	14207	CEBPB A549 (lung carcinoma) CEBPB	A549 (lung carcinoma)	BTO:0000018	CEBPB	100nM dexamethasone (CHEBI:41879) for 12 hour	GTRD	EXP039935_A549--lung-carcinoma-_CEBPB_MACS_CEBPB_MA0466.2.damo.pwm.bed	1	19276
femaleBiased	4001	TP53	0.284999976742658	1.00295033121025	37	867	898	2679	2679	1480	421	1272	14516	TP53 MCF10A (breast epithelial cells) TP53	MCF10A (breast epithelial cells)	BTO:0001939	TP53	Treatment: 5 uM Nutlin3A for 6 hrs;	GTRD	EXP057964_MCF10A--breast-epithelial-cells-_TP53_MACS_TP53_MA0106.3.damo.pwm.bed	1	16776
femaleBiased	2558	JUNB	0.284864609123034	1.00583104498157	26	868	880	2935	2935	1560	295	1283	14642	JUNB A549 (lung carcinoma) JUNB	A549 (lung carcinoma)	BTO:0000018	JUNB	100nM dexamethasone (CHEBI:41879) for 8 hour	GTRD	EXP040135_A549--lung-carcinoma-_JUNB_MACS_JUNB_MA1134.1.damo.pwm.bed	1	14999
femaleBiased	1877	GABPA	0.284514768564916	0.998768960486865	163	869	922	839	922	877	1862	1146	13075	GABPA GM12878 (female B-cells lymphoblastoid cell line) GABPA	GM12878 (female B-cells lymphoblastoid cell line)	NULL	GABPA		ENCODE	ENCSR331HPA_GM12878_GABPA_MACS_GABPA_MA0062.3.damo.pwm.bed	1	9338
femaleBiased	2405	JUN	0.284448522455227	1.00484574226624	28	870	885	2877	2877	1540	318	1281	14619	JUN HUVEC-C (HUVEC, umbilical vein endothelial cells) JUN	HUVEC-C (HUVEC, umbilical vein endothelial cells)	BTO:0001949	JUN	Treatment: agent VEGF, timepoint 012Passage: P3-6	GTRD	EXP048212_HUVEC-C--HUVEC--umbilical-vein-endothelial-cells-_JUN_MACS_JUN_MA0462.2.damo.pwm.bed	1	11285
femaleBiased	2308	JUN	0.284092862257546	0.998903731321038	116	871	921	1393	1393	1060	1325	1193	13612	JUN A549 (lung carcinoma) JUN	A549 (lung carcinoma)	BTO:0000018	JUN	100nM dexamethasone (CHEBI:41879) for 12 hour	GTRD	EXP039416_A549--lung-carcinoma-_JUN_MACS_JUN_MA0488.1.damo.pwm.bed	1	17007
femaleBiased	1656	FOXA1	0.284040281179002	1.00399172286618	30	872	890	2831	2831	1530	341	1279	14596	FOXA1 CyT49-derived endodermal cells FOXA1	CyT49-derived endodermal cells	NULL	FOXA1	none	GTRD	EXP033208_CyT49-derived-endodermal-cells_FOXA1_MACS_FOXA1_MA0148.4.damo.pwm.bed	1	17166
femaleBiased	1924	GATA1	0.284040281179002	1.00399172286618	30	872	890	2831	2831	1530	341	1279	14596	GATA1 CD34+ cells GATA1	CD34+ cells	NULL	GATA1	ERYTH_BIO	GEO	GSE29194_gata1_CD34-eryth-bio_MACS_GATA1_MA0035.4.damo.pwm.bed	1	15915
femaleBiased	4000	TP53	0.283612169857644	1.03757211121446	7	874	742	3673	3673	1760	77	1302	14860	TP53 MCF10A (breast epithelial cells) TP53	MCF10A (breast epithelial cells)	BTO:0001939	TP53	Treatment: DMSO for 6 hrs;	GTRD	EXP057963_MCF10A--breast-epithelial-cells-_TP53_MACS_TP53_MA0106.3.damo.pwm.bed	1	4006
femaleBiased	3825	TEAD1	0.283522720878195	0.998530220985386	155	875	924	926	926	908	1771	1154	13166	TEAD1 MCF-7 C4-12 (invasive breast ductal carcinoma) TEAD1	MCF-7 C4-12 (invasive breast ductal carcinoma)	NULL	TEAD1	Genotype: wildtype	GTRD	EXP047969_MCF-7-C4-12--invasive-breast-ductal-carcinoma-_TEAD1_MACS_TEAD1_MA0090.3.damo.pwm.bed	1	48184
femaleBiased	3939	TFAP4	0.283500013312463	0.999474862055026	72	876	918	2030	2030	1270	822	1237	14115	TFAP4 Kasumi-1 (acute myeloblastic leukemia) TFAP4	Kasumi-1 (acute myeloblastic leukemia)	BTO:0004136	TFAP4	NA	GEO	GSE45738_tfap4_kasumi1_MACS_TFAP4_MA0691.1.damo.pwm.bed	1	12054
femaleBiased	1646	FOXA1	0.283164798024674	0.998711663487017	106	877	923	1520	1520	1110	1211	1203	13726	FOXA1 FOXA1	NA	NA	FOXA1	NA	Array Express	ERP003828_foxa1_mcf7_MACS_FOXA1_MA0148.4.damo.pwm.bed	1	66695
femaleBiased	1188	ESR1	0.282860868931568	1.05680805637812	5	878	665	3772	3772	1770	54	1304	14883	ESR1 ECC-1 (endometrial adenocarcinoma) ESR1	ECC-1 (endometrial adenocarcinoma)	BTO:0005365	ESR1	E2	GTRD	EXP000888_ECC-1--endometrial-adenocarcinoma-_ESR1_MACS_ESR1_MA0112.3.damo.pwm.bed	1	2084
femaleBiased	1343	ESR1	0.282860868931568	1.05680805637812	5	878	665	3772	3772	1770	54	1304	14883	ESR1 T47D (invasive ductal carcinoma) ESR1	T47D (invasive ductal carcinoma)	BTO:0001248	ESR1	CellSubtype: stable ESR1-PCDH11X fusion expressing model Treatment: Hormone-deprived media using RPMI1640 without phenol red and 10% charcoal-stripped FBS) for 5-7 days	GTRD	EXP048599_T47D--invasive-ductal-carcinoma-_ESR1_MACS_ESR1_MA0112.3.damo.pwm.bed	1	2300
femaleBiased	2014	GATA4	0.282557079490207	1.00566658522325	23	880	882	3027	3027	1600	261	1286	14676	GATA4 iPSC-derived cardiomyocytes GATA4	iPSC-derived cardiomyocytes	NULL	GATA4		GTRD	EXP037712_iPSC-derived-cardiomyocytes_GATA4_MACS_GATA4_MA0482.2.damo.pwm.bed	1	7746
femaleBiased	2256	JUN	0.282134270376597	0.999938450175417	51	881	914	2400	2400	1400	582	1258	14355	JUN MDA-MB-231 (breast adenocarcinoma) JUN	MDA-MB-231 (breast adenocarcinoma)	BTO:0000815	JUN	compaund A	GTRD	EXP033444_MDA-MB-231--breast-adenocarcinoma-_JUN_MACS_JUN_MA0462.2.damo.pwm.bed	1	17514
femaleBiased	2112	HNF1A	0.280902851741472	1.10450311258904	3	882	530	3884	3884	1770	31	1306	14906	HNF1A Caco-2 (colon adenocarcinoma) HNF1A	Caco-2 (colon adenocarcinoma)	BTO:0000195	HNF1A		GTRD	EXP034791_Caco-2--colon-adenocarcinoma-_HNF1A_MACS_HNF1A_MA0046.2.damo.pwm.bed	1	1796
femaleBiased	3343	RELA	0.280463540550005	0.997922903257099	97	883	930	1631	1631	1150	1109	1212	13828	RELA GM12892 (female B-cells lymphoblastoid cell line) RELA	GM12892 (female B-cells lymphoblastoid cell line)	NULL	RELA	TNF-alpha induced (6h)	GTRD	EXP000764_GM12892--female-B-cells-_RELA_MACS_RELA_MA0107.1.damo.pwm.bed	1	11424
femaleBiased	4082	USF2	0.280186320332197	0.997902620291694	90	884	931	1738	1738	1180	1029	1219	13908	USF2 HepG2 (hepatoblastoma) USF2	HepG2 (hepatoblastoma)	BTO:0000599	USF2		ENCODE	ENCSR000EEF_HepG2_USF2_MACS_USF2_MA0526.3.damo.pwm.bed	1	7970
femaleBiased	1953	GATA2	0.279964958977833	1.00694850918348	18	885	870	3195	3195	1650	204	1291	14733	GATA2 CD34+ cells GATA2	CD34+ cells	NULL	GATA2	DMSO	GEO	GSE60792_gata2_cd34-dmso_MACS_GATA2_MA0036.3.damo.pwm.bed	1	5479
femaleBiased	3596	SOX2	0.279964958977833	1.00694850918348	18	885	870	3195	3195	1650	204	1291	14733	SOX2 HUES64 (embryonic stem cells) SOX2	HUES64 (embryonic stem cells)	NULL	SOX2		GTRD	EXP036751_HUES64--embryonic-stem-cells-_SOX2_MACS_SOX2_MA0143.4.damo.pwm.bed	1	5728
femaleBiased	2215	IRF4	0.279723358306086	0.999646295534554	41	887	916	2599	2599	1470	468	1268	14469	IRF4 OCI-LY3 (diffuse large B-cell lymphoma) IRF4	OCI-LY3 (diffuse large B-cell lymphoma)	NULL	IRF4		GEO	GSE56857_irf4_ocily3_MACS_IRF4_MA1419.1.damo.pwm.bed	1	6603
femaleBiased	2496	JUNB	0.279718773858744	1.00423919638604	22	888	889	3057	3057	1610	250	1287	14687	JUNB A549 (lung carcinoma) JUNB	A549 (lung carcinoma)	BTO:0000018	JUNB	100nM dexamethasone (CHEBI:41879) for 10 hour	GTRD	EXP039341_A549--lung-carcinoma-_JUNB_MACS_JUNB_MA1135.1.damo.pwm.bed	1	14370
femaleBiased	1800	FOXA1	0.279622517182563	0.99818033561671	65	889	929	2159	2159	1330	743	1244	14194	FOXA1 LNCaP (prostate carcinoma) FOXA1	LNCaP (prostate carcinoma)	BTO:0001321	FOXA1	SHGATA2_R1881	GEO	GSE69043_foxa1_lncap-shgata2-r1881_MACS_FOXA1_MA0148.4.damo.pwm.bed	1	36554
femaleBiased	3326	RBPJ	0.279446257648718	0.997845154900468	76	890	932	1964	1964	1260	869	1233	14068	RBPJ NHEK RBPJ	NHEK	NA	RBPJ		GEO	GSE29498_rbpj_NHEK_MACS_RBPJ_MA1116.1.damo.pwm.bed	1	19869
femaleBiased	239	ATF2	0.279348461806311	1.00236449971306	26	891	904	2935	2935	1580	296	1283	14641	ATF2 GM12878 (female B-cells lymphoblastoid cell line) ATF2	GM12878 (female B-cells lymphoblastoid cell line)	NULL	ATF2	NA	GTRD	EXP039489_GM12878--female-B-cells-_ATF2_MACS_ATF2_MA1632.1.damo.pwm.bed	1	12052
femaleBiased	47	AR	0.278951859664446	0.99780461633033	69	892	933	2085	2085	1300	789	1240	14148	AR VCaP (prostate carcinoma) AR	VCaP (prostate carcinoma)	BTO:0003215	AR	siControl	GTRD	EXP036095_VCaP--prostate-carcinoma-_AR_MACS_AR_MA0007.3.damo.pwm.bed	1	33563
femaleBiased	2774	MYB	0.278658839292515	0.997420546151367	281	893	934	168	934	665	3213	1028	11724	MYB PF-382 (childhood T acute lymphoblastic leukemia) MYB	PF-382 (childhood T acute lymphoblastic leukemia)	NULL	MYB		GTRD	EXP038331_PF-382--childhood-T-acute-lymphoblastic-leukemia-_MYB_MACS_MYB_MA0100.3.damo.pwm.bed	1	40659
femaleBiased	2386	JUN	0.276732874941395	1.00380048377733	19	894	892	3153	3153	1650	216	1290	14721	JUN HUVEC-C (HUVEC, umbilical vein endothelial cells) JUN	HUVEC-C (HUVEC, umbilical vein endothelial cells)	BTO:0001949	JUN	Treatment: agent VEGF, timepoint 0 Passage: P3-6	GTRD	EXP048209_HUVEC-C--HUVEC--umbilical-vein-endothelial-cells-_JUN_MACS_JUN_MA1130.1.damo.pwm.bed	1	6340
femaleBiased	1586	FOSL2	0.276669668603623	1.00098371492054	25	895	909	2964	2964	1590	285	1284	14652	FOSL2 A549 (lung carcinoma) FOSL2	A549 (lung carcinoma)	BTO:0000018	FOSL2	100nM dexamethasone (CHEBI:41879) for 5 hour	GTRD	EXP039554_A549--lung-carcinoma-_FOSL2_MACS_FOSL2_MA1138.1.damo.pwm.bed	1	13614
femaleBiased	2507	JUNB	0.276627656808027	1.00518124152218	17	896	884	3240	3240	1670	193	1292	14744	JUNB A549 (lung carcinoma) JUNB	A549 (lung carcinoma)	BTO:0000018	JUNB	100nM dexamethasone (CHEBI:41879) for 5 hour	GTRD	EXP039614_A549--lung-carcinoma-_JUNB_MACS_JUNB_MA0490.2.damo.pwm.bed	1	12233
femaleBiased	3728	STAT2	0.2760635762445	1.00922786908589	13	897	857	3413	3413	1720	147	1296	14790	STAT2 K562 (myelogenous leukemia) STAT2	K562 (myelogenous leukemia)	NULL	STAT2	30 m of Interferon alpha (Snyder)	ENCODE	ENCSR000FAT_K562_STAT2_MACS_STAT2_MA0517.1.damo.pwm.bed	1	1182
femaleBiased	3753	STAT5A	0.2760635762445	1.00922786908589	13	897	857	3413	3413	1720	147	1296	14790	STAT5A CD4+ CD25+ CD45RA+ T-cells STAT5A	CD4+ CD25+ CD45RA+ T-cells	NULL	STAT5A		GTRD	EXP032562_CD4--CD25--CD45RA--T-cells_STAT5A_MACS_STAT5A_MA0519.1.damo.pwm.bed	1	1864
femaleBiased	251	ATF3	0.275324164314531	0.99625330451906	82	899	942	1858	1858	1230	939	1227	13998	ATF3 liver ATF3	liver	BTO:0000759	ATF3		ENCODE	ENCSR480LIS_liver_ATF3_MACS_ATF3_MA0605.2.damo.pwm.bed	1	24651
femaleBiased	10	AR	0.275254815564948	1.42665373862248	1	900	200	3985	3985	1700	8	1308	14929	AR LNCaP (prostate carcinoma) AR	LNCaP (prostate carcinoma)	BTO:0001321	AR	1nm R	GTRD	EXP000729_LNCaP--prostate-carcinoma-_AR_MACS_AR_MA0007.3.damo.pwm.bed	1	596
femaleBiased	173	AR	0.275254815564948	1.42665373862248	1	900	200	3985	3985	1700	8	1308	14929	AR VCaP (prostate carcinoma) AR	VCaP (prostate carcinoma)	BTO:0003215	AR	ETOH24H	GEO	GSE58428_AR_vcap-etoh24h_MACS_AR_MA0007.3.damo.pwm.bed	1	550
femaleBiased	1974	GATA3	0.275254815564948	1.42665373862248	1	900	200	3985	3985	1700	8	1308	14929	GATA3 WA09 (embryonic stem cells) GATA3	WA09 (embryonic stem cells)	NULL	GATA3	BMP4 for 3 day	GTRD	EXP040704_WA09--embryonic-stem-cells-_GATA3_MACS_GATA3_MA0037.3.damo.pwm.bed	1	488
femaleBiased	3335	RELA	0.275156184768953	0.997211468019818	43	903	936	2553	2553	1460	492	1266	14445	RELA GM18526 (B ‚Äì cells Lymphoblastoid Cell Lines) RELA	GM18526 (B ‚Äì cells Lymphoblastoid Cell Lines)	NULL	RELA	human recombinant TNF-alpha from eBioscience [product# 14-8329-62] (Snyder)	ENCODE	ENCSR000EBA_GM18526_RELA_MACS_RELA_MA0107.1.damo.pwm.bed	1	3221
femaleBiased	2231	JUN	0.275020028764727	1.06169673845821	4	904	640	3825	3825	1790	43	1305	14894	JUN MCF7 (Invasive ductal breast carcinoma) JUN	MCF7 (Invasive ductal breast carcinoma)	BTO:0000093	JUN		ENCODE	ENCSR176EXN_MCF-7_JUN_MACS_JUN_MA0489.1.damo.pwm.bed	1	2304
femaleBiased	2242	JUN	0.274941545141237	0.996973876115703	45	905	938	2512	2512	1450	515	1264	14422	JUN MDA-MB-231 (breast adenocarcinoma) JUN	MDA-MB-231 (breast adenocarcinoma)	BTO:0000815	JUN		GTRD	EXP033442_MDA-MB-231--breast-adenocarcinoma-_JUN_MACS_JUN_MA0462.2.damo.pwm.bed	1	16936
femaleBiased	2252	JUN	0.274722900067602	0.996755499794859	47	906	939	2473	2473	1440	538	1262	14399	JUN MDA-MB-231 (breast adenocarcinoma) JUN	MDA-MB-231 (breast adenocarcinoma)	BTO:0000815	JUN	dexametasone	GTRD	EXP033443_MDA-MB-231--breast-adenocarcinoma-_JUN_MACS_JUN_MA1128.1.damo.pwm.bed	1	17146
femaleBiased	2157	HOXA9	0.274566424279273	1.01693947355831	9	907	823	3580	3580	1770	101	1300	14836	HOXA9 SEM (childhood B acute lymphoblastic leukemia) HOXA9	SEM (childhood B acute lymphoblastic leukemia)	NULL	HOXA9		GEO	GSE38339_hoxa9_sem_MACS_HOXA9_MA0594.2.damo.pwm.bed	1	3503
femaleBiased	1286	ESR1	0.274193404738258	0.995823701782822	90	908	944	1738	1738	1200	1031	1219	13906	ESR1 MCF7 (Invasive ductal breast carcinoma) ESR1	MCF7 (Invasive ductal breast carcinoma)	BTO:0000093	ESR1	Cocktail_90	GTRD	EXP038789_MCF7--Invasive-ductal-breast-carcinoma-_ESR1_MACS_ESR1_MA0112.3.damo.pwm.bed	1	42050
femaleBiased	3702	SREBF1	0.273901379289608	0.998429056261786	28	909	928	2877	2877	1570	320	1281	14617	SREBF1 A549 (lung carcinoma) SREBF1	A549 (lung carcinoma)	BTO:0000018	SREBF1		ENCODE	ENCSR897MYK_A549_SREBF1_MACS_SREBF1_MA0595.1.damo.pwm.bed	1	1620
femaleBiased	1530	FOS	0.273819795311103	1.0001831390025	22	910	913	3057	3057	1630	251	1287	14686	FOS MCF7 (Invasive ductal breast carcinoma) FOS	MCF7 (Invasive ductal breast carcinoma)	BTO:0000093	FOS	E2	GTRD	EXP000619_MCF7--Invasive-ductal-breast-carcinoma-_FOS_MACS_FOS_MA0099.3.damo.pwm.bed	1	8690
femaleBiased	146	AR	0.273559298338944	0.996995271967661	36	911	937	2708	2708	1520	412	1273	14525	AR DU145 (prostate carcinoma) AR	DU145 (prostate carcinoma)	BTO:0001332	AR	ARQ6540X	GEO	GSE47987_AR_du145-arq6540x_MACS_AR_MA0007.3.damo.pwm.bed	1	17439
femaleBiased	3618	SOX2	0.273449099647949	1.00196851063826	18	912	906	3195	3195	1670	205	1291	14732	SOX2 hiPSC SOX2	hiPSC	NULL	SOX2	KDP53_INHI	GEO	GSE67282_sox2_ipsc-kdp53-inhi_MACS_SOX2_MA0143.4.damo.pwm.bed	1	5053
femaleBiased	1737	FOXA1	0.273283446287755	0.996486794687129	40	913	940	2620	2620	1490	458	1269	14479	FOXA1 LNCaP (prostate carcinoma) FOXA1	LNCaP (prostate carcinoma)	BTO:0001321	FOXA1	Treatment: FA (control)	GTRD	EXP053226_LNCaP--prostate-carcinoma-_FOXA1_MACS_FOXA1_MA0148.4.damo.pwm.bed	1	31696
femaleBiased	1844	FOXA2	0.27325563977253	0.995777503559208	161	914	945	866	945	908	1844	1148	13093	FOXA2 BJ (fibroblasts) FOXA2	BJ (fibroblasts)	NULL	FOXA2	Treatment: addition of 200 uM mimosine over night Genotype: Clonal FOXA2 doxycycline inducible cells	GTRD	EXP049379_BJ--fibroblasts-_FOXA2_MACS_FOXA2_MA0047.3.damo.pwm.bed	1	79400
femaleBiased	2212	IRF4	0.273128630111551	0.996267199684135	42	915	941	2577	2577	1480	481	1267	14456	IRF4 IRF4	NA	NA	IRF4	NA	GEO	GSE56857_irf4_ocily10_MACS_IRF4_MA1419.1.damo.pwm.bed	1	10104
femaleBiased	1754	FOXA1	0.272285533814601	0.995308086509039	124	916	949	1292	1292	1050	1421	1185	13516	FOXA1 MCF7 (Invasive ductal breast carcinoma) FOXA1	MCF7 (Invasive ductal breast carcinoma)	BTO:0000093	FOXA1	E2	GEO	GSE23852_foxa1_mcf7-e2_MACS_FOXA1_MA0148.4.damo.pwm.bed	1	60110
femaleBiased	2423	JUN	0.272285533814601	0.995308086509039	124	916	949	1292	1292	1050	1421	1185	13516	JUN MCF10A-ER-Src JUN	MCF10A-ER-Src	NULL	JUN	Genotype: transformed	GTRD	EXP048572_MCF10A-ER-Src_JUN_MACS_JUN_MA1127.1.damo.pwm.bed	1	63694
femaleBiased	198	AR	0.272243947739994	0.995408519723637	52	918	948	2372	2372	1410	596	1257	14341	AR AR	NA	NA	AR	NA	GEO	GSE71704_AR_c42_MACS_AR_MA0007.3.damo.pwm.bed	1	11087
femaleBiased	3034	NFYC	0.272204041978377	0.995622693055282	185	919	946	632	946	832	2119	1124	12818	NFYC HepG2 (hepatoblastoma) NFYC	HepG2 (hepatoblastoma)	BTO:0000599	NFYC	NA	GTRD	EXP039903_HepG2--hepatoblastoma-_NFYC_MACS_NFYC_MA1644.1.damo.pwm.bed	1	10909
femaleBiased	1358	ESR1	0.271340843931663	0.996100389709659	33	920	943	2782	2782	1550	378	1276	14559	ESR1 MCF7 (Invasive ductal breast carcinoma) ESR1	MCF7 (Invasive ductal breast carcinoma)	BTO:0000093	ESR1	Treatment: 15 mins of 10nM Estradiol and then 10nM Estradiol + 10 nM Dexamethasone for 60 mins Genotype: ER+/PR+	GTRD	EXP049941_MCF7--Invasive-ductal-breast-carcinoma-_ESR1_MACS_ESR1_MA0112.3.damo.pwm.bed	1	22831
femaleBiased	1585	FOSL2	0.271177813146267	0.997415899667978	25	921	935	2964	2964	1610	286	1284	14651	FOSL2 A549 (lung carcinoma) FOSL2	A549 (lung carcinoma)	BTO:0000018	FOSL2	100nM dexamethasone (CHEBI:41879) for 5 hour	GTRD	EXP039554_A549--lung-carcinoma-_FOSL2_MACS_FOSL2_MA1130.1.damo.pwm.bed	1	13660
femaleBiased	3737	STAT3	0.27079159708165	0.994722299496481	105	922	952	1532	1532	1140	1204	1204	13733	STAT3 MDA-MB-468 (breast adenocarcinoma) STAT3	MDA-MB-468 (breast adenocarcinoma)	BTO:0001570	STAT3	ethanol	GTRD	EXP037704_MDA-MB-468--breast-adenocarcinoma-_STAT3_MACS_STAT3_MA0144.2.damo.pwm.bed	1	14315
femaleBiased	2387	JUN	0.270780266171051	0.998437594233775	21	923	926	3088	3088	1650	240	1288	14697	JUN HUVEC-C (HUVEC, umbilical vein endothelial cells) JUN	HUVEC-C (HUVEC, umbilical vein endothelial cells)	BTO:0001949	JUN	Treatment: agent VEGF, timepoint 0 Passage: P3-6	GTRD	EXP048209_HUVEC-C--HUVEC--umbilical-vein-endothelial-cells-_JUN_MACS_JUN_MA1132.1.damo.pwm.bed	1	6727
femaleBiased	2494	JUNB	0.270780266171051	0.998437594233775	21	923	926	3088	3088	1650	240	1288	14697	JUNB A549 (lung carcinoma) JUNB	A549 (lung carcinoma)	BTO:0000018	JUNB	100nM dexamethasone (CHEBI:41879) for 10 hour	GTRD	EXP039341_A549--lung-carcinoma-_JUNB_MACS_JUNB_MA1132.1.damo.pwm.bed	1	14029
femaleBiased	3984	TP53	0.2707564999634	1.00989886569805	10	925	852	3536	3536	1770	113	1299	14824	TP53 PHA-simulated human T-lynphocytes TP53	PHA-simulated human T-lynphocytes	NULL	TP53	Treatment: 0.1% DMSO for 24 hrs Source: healthy volunteer#116	GTRD	EXP048275_PHA-simulated-human-T-lynphocytes_TP53_MACS_TP53_MA0106.3.damo.pwm.bed	1	1899
femaleBiased	1551	FOS	0.270449019063546	0.999106973943159	19	926	919	3153	3153	1670	217	1290	14720	FOS THP-1 (acute monocytic leukemia) FOS	THP-1 (acute monocytic leukemia)	BTO:0001370	FOS	Treatment: Pam3csk4 treated 4hr, eGFP(EP mRNA)	GTRD	EXP047824_THP-1--acute-monocytic-leukemia-_FOS_MACS_FOS_MA0476.1.damo.pwm.bed	1	7757
femaleBiased	3102	NR3C1	0.270449019063546	0.999106973943159	19	926	919	3153	3153	1670	217	1290	14720	NR3C1 A549 (lung carcinoma) NR3C1	A549 (lung carcinoma)	BTO:0000018	NR3C1	etoh	GTRD	EXP036230_A549--lung-carcinoma-_NR3C1_MACS_NR3C1_MA0113.3.damo.pwm.bed	1	11080
femaleBiased	323	CEBPA	0.269050791941488	0.99388366686311	67	928	956	2122	2122	1340	769	1242	14168	CEBPA SKH1 (chronic myelogenous leukemia, BCR-ABL1 positive) CEBPA	SKH1 (chronic myelogenous leukemia, BCR-ABL1 positive)	NULL	CEBPA	Treatment: estradiol; Genotype: inducible version of CEBPA (C/EBPalpha-ER);	GTRD	EXP047669_SKH1--chronic-myelogenous-leukemia--BCR-ABL1-positive-_CEBPA_MACS_CEBPA_MA0019.1.damo.pwm.bed	1	10812
femaleBiased	2246	JUN	0.268901189503121	0.994131590519912	42	929	953	2577	2577	1490	482	1267	14455	JUN MDA-MB-231 (breast adenocarcinoma) JUN	MDA-MB-231 (breast adenocarcinoma)	BTO:0000815	JUN		GTRD	EXP033442_MDA-MB-231--breast-adenocarcinoma-_JUN_MACS_JUN_MA1130.1.damo.pwm.bed	1	16365
femaleBiased	140	AR	0.268495151465194	1.14130551705973	2	930	465	3928	3928	1770	20	1307	14917	AR AR	NA	NA	AR	NA	GEO	GSE40050_AR_lncap-dht_MACS_AR_MA0007.3.damo.pwm.bed	1	1373
femaleBiased	1176	ESR1	0.268495151465194	1.14130551705973	2	930	465	3928	3928	1770	20	1307	14917	ESR1 MCF7 (Invasive ductal breast carcinoma) ESR1	MCF7 (Invasive ductal breast carcinoma)	BTO:0000093	ESR1	MRNAHIST	Array Express	ERP002305_esr1_mcf7-mrnahist_MACS_ESR1_MA0112.3.damo.pwm.bed	1	988
femaleBiased	1644	FOXA1	0.267791417929686	0.994101676603116	140	932	954	1112	1112	999	1606	1169	13331	FOXA1 liver FOXA1	liver	BTO:0000759	FOXA1		Array Express	ERP002306_foxa1_liver_MACS_FOXA1_MA0148.4.damo.pwm.bed	1	37943
femaleBiased	3519	RXRA	0.267791417929686	0.994101676603116	140	932	954	1112	1112	999	1606	1169	13331	RXRA monocyte-derived macrophages RXRA	monocyte-derived macrophages	NULL	RXRA	untreated	GTRD	EXP036837_monocyte-derived-macrophages_RXRA_MACS_RXRA_MA1146.1.damo.pwm.bed	1	13103
femaleBiased	1943	GATA2	0.26745245549282	0.993228915346063	66	934	959	2142	2142	1340	758	1243	14179	GATA2 endometrial stromal cells GATA2	endometrial stromal cells	NULL	GATA2		GTRD	EXP040835_endometrial-stromal-cells_GATA2_MACS_GATA2_MA0036.3.damo.pwm.bed	1	52185
femaleBiased	1825	FOXA2	0.26676993079972	0.993237513802514	37	935	958	2679	2679	1520	425	1272	14512	FOXA2 endometrioid adenocarcinoma FOXA2	endometrioid adenocarcinoma	NULL	FOXA2	tumor E	GTRD	EXP036414_endometrioid-adenocarcinoma_FOXA2_MACS_FOXA2_MA0047.3.damo.pwm.bed	1	8621
femaleBiased	2241	JUN	0.266767592600833	0.992979588690028	45	936	962	2512	2512	1470	517	1264	14420	JUN MDA-MB-231 (breast adenocarcinoma) JUN	MDA-MB-231 (breast adenocarcinoma)	BTO:0000815	JUN		GTRD	EXP033442_MDA-MB-231--breast-adenocarcinoma-_JUN_MACS_JUN_MA0099.3.damo.pwm.bed	1	17019
femaleBiased	3235	PKNOX1	0.266482040601133	0.993732438041929	141	937	957	1095	1095	996	1618	1168	13319	PKNOX1 K562 (myelogenous leukemia) PKNOX1	K562 (myelogenous leukemia)	NULL	PKNOX1	NA	ENCODE	ENCSR115SMW_K562_PKNOX1_MACS_PKNOX1_MA0782.2.damo.pwm.bed	1	27587
femaleBiased	284	BCL6	0.266353743086784	1.02198372668926	6	938	799	3724	3724	1820	67	1303	14870	BCL6 OCI-LY1 (diffuse large B-cell lymphoma) BCL6	OCI-LY1 (diffuse large B-cell lymphoma)	NULL	BCL6		GTRD	EXP040595_OCI-LY1--diffuse-large-B-cell-lymphoma-_BCL6_MACS_BCL6_MA0463.2.damo.pwm.bed	1	618
femaleBiased	3234	PHOX2B	0.265944658512894	0.993044201971779	99	939	961	1606	1606	1170	1137	1210	13800	PHOX2B Kelly (neuroblastoma) PHOX2B	Kelly (neuroblastoma)	NULL	PHOX2B	Treatment: untreated	GTRD	EXP049489_Kelly--neuroblastoma-_PHOX2B_MACS_PHOX2B_MA0681.2.damo.pwm.bed	1	116523
femaleBiased	1863	FOXP1	0.26538164143752	0.998446039877677	14	940	925	3371	3371	1750	160	1295	14777	FOXP1 HepG2 (hepatoblastoma) FOXP1	HepG2 (hepatoblastoma)	BTO:0000599	FOXP1	NA	GTRD	EXP039780_HepG2--hepatoblastoma-_FOXP1_MACS_FOXP1_MA0481.3.damo.pwm.bed	1	5018
femaleBiased	34	AR	0.264740946606668	0.991966765351323	48	941	966	2458	2458	1460	552	1261	14385	AR LNCaP (prostate carcinoma) AR	LNCaP (prostate carcinoma)	BTO:0001321	AR	Bicalutamide	GTRD	EXP033082_LNCaP--prostate-carcinoma-_AR_MACS_AR_MA0007.3.damo.pwm.bed	1	42973
femaleBiased	2332	JUN	0.264392480702185	0.991889568068527	60	942	968	2251	2251	1390	690	1249	14247	JUN A549 (lung carcinoma) JUN	A549 (lung carcinoma)	BTO:0000018	JUN	100nM dexamethasone (CHEBI:41879) for 10 minute	GTRD	EXP040248_A549--lung-carcinoma-_JUN_MACS_JUN_MA1130.1.damo.pwm.bed	1	16703
femaleBiased	3153	NR3C1	0.264085972207133	0.999482650530349	12	943	917	3461	3461	1770	137	1297	14800	NR3C1 LNCaP (prostate carcinoma) NR3C1	LNCaP (prostate carcinoma)	BTO:0001321	NR3C1	1F5	GEO	GSE30623_nr3c1_lncap-1f5_MACS_NR3C1_MA0113.3.damo.pwm.bed	1	8269
femaleBiased	3589	SOX13	0.263562823770282	0.993205932668065	167	944	960	806	960	903	1917	1142	13020	SOX13 HepG2 (hepatoblastoma) SOX13	HepG2 (hepatoblastoma)	BTO:0000599	SOX13	NA	GTRD	EXP040100_HepG2--hepatoblastoma-_SOX13_MACS_SOX13_MA1120.1.damo.pwm.bed	1	45807
femaleBiased	2553	JUNB	0.26348971904357	0.994737145440543	17	945	951	3240	3240	1710	195	1292	14742	JUNB A549 (lung carcinoma) JUNB	A549 (lung carcinoma)	BTO:0000018	JUNB	1 h with 100 nM Dexamethasone (Myers)	GTRD	EXP040036_A549--lung-carcinoma-_JUNB_MACS_JUNB_MA1137.1.damo.pwm.bed	1	11993
femaleBiased	3160	NR3C1	0.262837581179468	1.0111613240213	7	946	848	3673	3673	1820	79	1302	14858	NR3C1 MCF7 (Invasive ductal breast carcinoma) NR3C1	MCF7 (Invasive ductal breast carcinoma)	BTO:0000093	NR3C1	DEX	GEO	GSE72249_nr3c1_mcf7-dex_MACS_NR3C1_MA0113.3.damo.pwm.bed	1	7546
femaleBiased	73	AR	0.262789036656204	0.991021956063652	47	947	971	2473	2473	1460	541	1262	14396	AR LNCaP-abl (Prostate carcinoma) AR	LNCaP-abl (Prostate carcinoma)	NULL	AR	Treatment: vehicle (DMSO) of 5 uM for 4-5 days Passages: 61-64 Phenotype: AR-positive, EZH2 inhibitor -sensitive	GTRD	EXP048900_LNCaP-abl--Prostate-carcinoma-_AR_MACS_AR_MA0007.3.damo.pwm.bed	1	18604
femaleBiased	3750	STAT5A	0.262611709036377	0.990926056715066	41	948	972	2599	2599	1510	472	1268	14465	STAT5A T-cells STAT5A	T-cells	NULL	STAT5A	IL-2	GTRD	EXP000397_T-cells_STAT5A_MACS_STAT5A_MA1624.1.damo.pwm.bed	1	5122
femaleBiased	1484	ETV6	0.262191193801217	0.991662543662369	94	949	969	1677	1677	1200	1081	1215	13856	ETV6 GM12878 (female B-cells lymphoblastoid cell line) ETV6	GM12878 (female B-cells lymphoblastoid cell line)	NULL	ETV6		GTRD	EXP038554_GM12878--female-B-cells-_ETV6_MACS_ETV6_MA0645.1.damo.pwm.bed	1	15761
femaleBiased	2683	MAFK	0.26209946187318	0.991178747612075	73	950	970	2011	2011	1310	840	1236	14097	MAFK K562 (myelogenous leukemia) MAFK	K562 (myelogenous leukemia)	NULL	MAFK	NA	ENCODE	ENCSR000EGX_K562_MAFK_MACS_MAFK_MA0496.3.damo.pwm.bed	1	21126
femaleBiased	1654	FOXA1	0.261113283194397	0.995546701526521	13	951	947	3413	3413	1770	149	1296	14788	FOXA1 CyT49-derived endodermal cells FOXA1	CyT49-derived endodermal cells	NULL	FOXA1	none	GTRD	EXP033206_CyT49-derived-endodermal-cells_FOXA1_MACS_FOXA1_MA0148.4.damo.pwm.bed	1	10034
femaleBiased	3749	STAT5A	0.260945346357089	0.990216207127781	52	952	973	2372	2372	1430	599	1257	14338	STAT5A T-cells STAT5A	T-cells	NULL	STAT5A	IL-2	GTRD	EXP000397_T-cells_STAT5A_MACS_STAT5A_MA0519.1.damo.pwm.bed	1	5920
femaleBiased	4031	TP63	0.259716268925527	0.992165607716544	16	953	965	3284	3284	1730	184	1293	14753	TP63 HaCaT (keratinocytes) TP63	HaCaT (keratinocytes)	BTO:0000552	TP63	Ad-LacZ and 3 ng/ml of TGF-beta3 for 1.5 hrs	GTRD	EXP033937_HaCaT--keratinocytes-_TP63_MACS_TP63_MA0525.2.damo.pwm.bed	1	6048
femaleBiased	2087	HIF1A	0.259661681856288	1.00318425149809	8	954	896	3628	3628	1830	91	1301	14846	HIF1A RCC4 (kidney cancer cell line) HIF1A	RCC4 (kidney cancer cell line)	BTO:0005691	HIF1A	Treatment: degree of hypoxia - normoxia	GTRD	EXP048723_RCC4--kidney-cancer-cell-line-_HIF1A_MACS_HIF1A_MA0259.1.damo.pwm.bed	1	592
femaleBiased	1354	ESR1	0.259132083771247	0.990051738150023	21	955	974	3088	3088	1670	242	1288	14695	ESR1 T47D (invasive ductal carcinoma) ESR1	T47D (invasive ductal carcinoma)	BTO:0001248	ESR1	Passsage: <10 Genotype: wt/R330fs mutant with CRISPR	GTRD	EXP049894_T47D--invasive-ductal-carcinoma-_ESR1_MACS_ESR1_MA0112.3.damo.pwm.bed	1	5860
femaleBiased	2384	JUN	0.259116796413505	0.989144898410941	30	956	979	2831	2831	1590	346	1279	14591	JUN HUVEC-C (HUVEC, umbilical vein endothelial cells) JUN	HUVEC-C (HUVEC, umbilical vein endothelial cells)	BTO:0001949	JUN	Treatment: agent VEGF, timepoint 0 Passage: P3-6	GTRD	EXP048209_HUVEC-C--HUVEC--umbilical-vein-endothelial-cells-_JUN_MACS_JUN_MA1127.1.damo.pwm.bed	1	7175
femaleBiased	308	CEBPA	0.259060499789053	0.989854381144981	69	957	977	2085	2085	1340	795	1240	14142	CEBPA U937 (adult acute monocytic leukemia) CEBPA	U937 (adult acute monocytic leukemia)	BTO:0001412	CEBPA		Array Express	ERP008568_cebpa_u937_MACS_CEBPA_MA0102.4.damo.pwm.bed	1	26296
femaleBiased	2312	JUN	0.258947633380134	0.989929984626598	73	958	976	2011	2011	1320	841	1236	14096	JUN A549 (lung carcinoma) JUN	A549 (lung carcinoma)	BTO:0000018	JUN	100nM dexamethasone (CHEBI:41879) for 6 hour	GTRD	EXP039496_A549--lung-carcinoma-_JUN_MACS_JUN_MA0099.3.damo.pwm.bed	1	10989
femaleBiased	1648	FOXA1	0.258670907964041	0.988953185869616	28	959	980	2877	2877	1610	323	1281	14614	FOXA1 MCF7 (Invasive ductal breast carcinoma) FOXA1	MCF7 (Invasive ductal breast carcinoma)	BTO:0000093	FOXA1	E2	GTRD	EXP000617_MCF7--Invasive-ductal-breast-carcinoma-_FOXA1_MACS_FOXA1_MA0148.4.damo.pwm.bed	1	12259
femaleBiased	1722	FOXA1	0.257408374498299	0.991934480159261	196	960	967	550	967	826	2252	1113	12685	FOXA1 LNCaP (prostate carcinoma) FOXA1	LNCaP (prostate carcinoma)	BTO:0001321	FOXA1	Treatment: Cells were harvested in log phase growth Genotype: wildtype	GTRD	EXP048988_LNCaP--prostate-carcinoma-_FOXA1_MACS_FOXA1_MA0148.4.damo.pwm.bed	1	102672
femaleBiased	2167	HOXB13	0.256955147527234	0.98781546052896	31	961	985	2816	2816	1590	358	1278	14579	HOXB13 LNCaP (prostate carcinoma) HOXB13	LNCaP (prostate carcinoma)	BTO:0001321	HOXB13	Treatment: treated with 10nM vehicle for 4 hours	GTRD	EXP049580_LNCaP--prostate-carcinoma-_HOXB13_MACS_HOXB13_MA0901.2.damo.pwm.bed	1	38217
femaleBiased	1114	EOMES	0.255903374584878	0.987227634630891	27	962	991	2909	2909	1620	312	1282	14625	EOMES HUES64 (embryonic stem cells) EOMES	HUES64 (embryonic stem cells)	NULL	EOMES	NA	GTRD	EXP036786_HUES64--embryonic-stem-cells-_EOMES_MACS_EOMES_MA0800.1.damo.pwm.bed	1	12216
femaleBiased	1425	ESR1	0.255795241503417	0.987779343704391	20	963	986	3118	3118	1690	231	1289	14706	ESR1 MCF7 (Invasive ductal breast carcinoma) ESR1	MCF7 (Invasive ductal breast carcinoma)	BTO:0000093	ESR1	E2	GEO	GSE68356_ESR1_mcf7-e2_MACS_ESR1_MA0112.3.damo.pwm.bed	1	11742
femaleBiased	2498	JUNB	0.255795241503417	0.987779343704391	20	963	986	3118	3118	1690	231	1289	14706	JUNB A549 (lung carcinoma) JUNB	A549 (lung carcinoma)	BTO:0000018	JUNB	100nM dexamethasone (CHEBI:41879) for 10 hour	GTRD	EXP039341_A549--lung-carcinoma-_JUNB_MACS_JUNB_MA1138.1.damo.pwm.bed	1	13418
femaleBiased	2346	JUN	0.253575127920516	0.989957964767561	142	965	975	1083	1083	1010	1635	1167	13302	JUN A549 (lung carcinoma) JUN	A549 (lung carcinoma)	BTO:0000018	JUN	100nM dexamethasone (CHEBI:41879) for 20 minute	GTRD	EXP040320_A549--lung-carcinoma-_JUN_MACS_JUN_MA0489.1.damo.pwm.bed	1	22588
femaleBiased	2402	JUN	0.253231850070363	0.986735915949199	16	966	993	3284	3284	1750	185	1293	14752	JUN HUVEC-C (HUVEC, umbilical vein endothelial cells) JUN	HUVEC-C (HUVEC, umbilical vein endothelial cells)	BTO:0001949	JUN	Treatment: agent VEGF, timepoint 4 Passage: P3-6	GTRD	EXP048211_HUVEC-C--HUVEC--umbilical-vein-endothelial-cells-_JUN_MACS_JUN_MA1130.1.damo.pwm.bed	1	7746
femaleBiased	1759	FOXA1	0.252420536027518	0.986716327280613	61	967	994	2232	2232	1400	705	1248	14232	FOXA1 LNCaP (prostate carcinoma) FOXA1	LNCaP (prostate carcinoma)	BTO:0001321	FOXA1	1F5	GEO	GSE30623_foxa1_lncap1f5_MACS_FOXA1_MA0148.4.damo.pwm.bed	1	33623
femaleBiased	3144	NR3C1	0.252009317283499	0.988507472527669	107	968	982	1505	1505	1150	1234	1202	13703	NR3C1 HASM2 (Human airway smooth muscle 2) NR3C1	HASM2 (Human airway smooth muscle 2)	NULL	NR3C1	Treatment: dexamethasone for 4 hr Genotype: Ad-KLF15 transduction	GTRD	EXP049659_HASM2--Human-airway-smooth-muscle-2-_NR3C1_MACS_NR3C1_MA0113.3.damo.pwm.bed	1	38863
femaleBiased	2249	JUN	0.250988592427267	0.985082906792719	45	969	1002	2512	2512	1490	521	1264	14416	JUN MDA-MB-231 (breast adenocarcinoma) JUN	MDA-MB-231 (breast adenocarcinoma)	BTO:0000815	JUN	dexametasone	GTRD	EXP033443_MDA-MB-231--breast-adenocarcinoma-_JUN_MACS_JUN_MA0462.2.damo.pwm.bed	1	17016
femaleBiased	2250	JUN	0.250988592427267	0.985082906792719	45	969	1002	2512	2512	1490	521	1264	14416	JUN MDA-MB-231 (breast adenocarcinoma) JUN	MDA-MB-231 (breast adenocarcinoma)	BTO:0000815	JUN	dexametasone	GTRD	EXP033443_MDA-MB-231--breast-adenocarcinoma-_JUN_MACS_JUN_MA0489.1.damo.pwm.bed	1	17206
femaleBiased	2511	JUNB	0.250876016075019	0.984505185626631	17	971	1006	3240	3240	1740	197	1292	14740	JUNB A549 (lung carcinoma) JUNB	A549 (lung carcinoma)	BTO:0000018	JUNB	100nM dexamethasone (CHEBI:41879) for 5 hour	GTRD	EXP039614_A549--lung-carcinoma-_JUNB_MACS_JUNB_MA1137.1.damo.pwm.bed	1	12398
femaleBiased	3947	THAP11	0.250689538514491	0.985895927565989	60	972	998	2251	2251	1410	694	1249	14243	THAP11 HUES64 (embryonic stem cells) THAP11	HUES64 (embryonic stem cells)	NULL	THAP11	NA	GTRD	EXP036773_HUES64--embryonic-stem-cells-_THAP11_MACS_THAP11_MA1573.1.damo.pwm.bed	1	2021
femaleBiased	4044	TP63	0.250539065969905	0.992213787725003	8	973	964	3628	3628	1860	92	1301	14845	TP63 HCC95 (squamous cell lung carcinoma) TP63	HCC95 (squamous cell lung carcinoma)	NULL	TP63		GEO	GSE46837_tp63_hcc95_MACS_TP63_MA0525.2.damo.pwm.bed	1	2893
femaleBiased	1105	ELK1	0.250449551722585	0.988216727751025	114	974	984	1415	1415	1120	1315	1195	13622	ELK1 HeLa S3 (cervical adenocarcinoma) ELK1	HeLa S3 (cervical adenocarcinoma)	BTO:0000568	ELK1	NULL	GTRD	EXP000576_HeLa-S3--cervical-adenocarcinoma-_ELK1_MACS_ELK1_MA0028.2.damo.pwm.bed	1	4076
femaleBiased	3656	SPI1	0.249811847156551	0.989350918354535	164	975	978	828	978	927	1889	1145	13048	SPI1 MDM(monocyte derived macrophages) SPI1	MDM(monocyte derived macrophages)	NULL	SPI1	Treatment: H5N1 IAV infected 6hr	GTRD	EXP047757_MDM-monocyte-derived-macrophages-_SPI1_MACS_SPI1_MA0080.5.damo.pwm.bed	1	79054
femaleBiased	345	CEBPA	0.249606108613503	0.987464584361244	101	976	988	1575	1575	1180	1166	1208	13771	CEBPA THP-1 (acute monocytic leukemia) CEBPA	THP-1 (acute monocytic leukemia)	BTO:0001370	CEBPA	Treatment: 100 nM 1,25(OH)2D3 for 24 hrs	GTRD	EXP053366_THP-1--acute-monocytic-leukemia-_CEBPA_MACS_CEBPA_MA0102.4.damo.pwm.bed	1	51032
femaleBiased	1749	FOXA1	0.249443300838973	0.985771682449688	67	977	999	2122	2122	1370	775	1242	14162	FOXA1 ZR-75-1 (invasive ductal carcinoma) FOXA1	ZR-75-1 (invasive ductal carcinoma)	BTO:0003136	FOXA1	Treatment: hormone-deprived cells treated with vehicle;	GTRD	EXP058104_ZR-75-1--invasive-ductal-carcinoma-_FOXA1_MACS_FOXA1_MA0148.4.damo.pwm.bed	1	38746
femaleBiased	2474	JUN	0.249353288929258	1.03745713946401	3	978	743	3884	3884	1870	33	1306	14904	JUN BT-549 (breast invasive ductal carcinoma) JUN	BT-549 (breast invasive ductal carcinoma)	BTO:0002548	JUN		GEO	GSE71976_jun_bt549_MACS_JUN_MA0488.1.damo.pwm.bed	1	3138
femaleBiased	1862	FOXP1	0.249193976823808	1.08685853906996	2	979	578	3928	3928	1830	21	1307	14916	FOXP1 OCI-LY19 (diffuse large B-cell lymphoma) FOXP1	OCI-LY19 (diffuse large B-cell lymphoma)	NULL	FOXP1	NA	GTRD	EXP034311_OCI-LY19--diffuse-large-B-cell-lymphoma-_FOXP1_MACS_FOXP1_MA0481.3.damo.pwm.bed	1	889
femaleBiased	3674	SPI1	0.249193976823808	1.08685853906996	2	979	578	3928	3928	1830	21	1307	14916	SPI1 OCI-LY3 (diffuse large B-cell lymphoma) SPI1	OCI-LY3 (diffuse large B-cell lymphoma)	NULL	SPI1	SHCTR	GEO	GSE56857_spi1_ocily3-shctr_MACS_SPI1_MA0080.5.damo.pwm.bed	1	2094
femaleBiased	2996	NFE2L2	0.249083706856497	0.982666350028987	23	981	1018	3027	3027	1680	267	1286	14670	NFE2L2 HepG2 (hepatoblastoma) NFE2L2	HepG2 (hepatoblastoma)	BTO:0000599	NFE2L2		ENCODE	ENCSR488EES_HepG2_NFE2L2_MACS_NFE2L2_MA0150.2.damo.pwm.bed	1	10584
femaleBiased	3701	SREBF1	0.248900800363002	0.982733043538397	28	982	1017	2877	2877	1630	325	1281	14612	SREBF1 MCF7 (Invasive ductal breast carcinoma) SREBF1	MCF7 (Invasive ductal breast carcinoma)	BTO:0000093	SREBF1		ENCODE	ENCSR197DJH_MCF-7_SREBF1_MACS_SREBF1_MA0829.2.damo.pwm.bed	1	3673
femaleBiased	2245	JUN	0.248525820481739	0.983584957824716	42	983	1012	2577	2577	1520	487	1267	14450	JUN MDA-MB-231 (breast adenocarcinoma) JUN	MDA-MB-231 (breast adenocarcinoma)	BTO:0000815	JUN		GTRD	EXP033442_MDA-MB-231--breast-adenocarcinoma-_JUN_MACS_JUN_MA1128.1.damo.pwm.bed	1	16330
femaleBiased	3769	TAL1	0.248403401276066	0.986656219034036	92	984	995	1703	1703	1230	1063	1217	13874	TAL1 MOLT3 (adult T acute lymphoblastic leukemia) TAL1	MOLT3 (adult T acute lymphoblastic leukemia)	NULL	TAL1	NA	GEO	GSE59657_tal1_molt3_MACS_TAL1_MA0091.1.damo.pwm.bed	1	26905
femaleBiased	3804	TCF7	0.248228167051922	0.987404518147575	9	985	989	3580	3580	1850	104	1300	14833	TCF7 DLD-1 (colon adenocarcinoma) TCF7	DLD-1 (colon adenocarcinoma)	BTO:0000391	TCF7	1 ug/mL Doxycycline	GTRD	EXP033180_DLD-1--colon-adenocarcinoma-_TCF7_MACS_TCF7_MA0769.2.damo.pwm.bed	1	1881
femaleBiased	3222	PBX1	0.248031297319253	0.982048290223536	26	986	1022	2935	2935	1650	302	1283	14635	PBX1 MCF7 (Invasive ductal breast carcinoma) PBX1	MCF7 (Invasive ductal breast carcinoma)	BTO:0000093	PBX1	NA	GTRD	EXP031466_MCF7--Invasive-ductal-breast-carcinoma-_PBX1_MACS_PBX1_MA0070.1.damo.pwm.bed	1	776
femaleBiased	3375	RELA	0.247161739227604	0.984177570370252	58	987	1007	2283	2283	1430	672	1251	14265	RELA HUVEC-C (HUVEC, umbilical vein endothelial cells) RELA	HUVEC-C (HUVEC, umbilical vein endothelial cells)	BTO:0001949	RELA	TNF	GEO	GSE43070_rela_huvec-tnf_MACS_RELA_MA0107.1.damo.pwm.bed	1	6568
femaleBiased	1587	FOSL2	0.247017665887708	0.981248513638858	24	988	1026	2999	2999	1670	279	1285	14658	FOSL2 A549 (lung carcinoma) FOSL2	A549 (lung carcinoma)	BTO:0000018	FOSL2	100nM dexamethasone (CHEBI:41879) for 5 hour	GTRD	EXP039554_A549--lung-carcinoma-_FOSL2_MACS_FOSL2_MA1144.1.damo.pwm.bed	1	13473
femaleBiased	3030	NFYB	0.246825535753558	0.988432364164202	161	989	983	866	989	946	1856	1148	13081	NFYB GM12878 (female B-cells lymphoblastoid cell line) NFYB	GM12878 (female B-cells lymphoblastoid cell line)	NULL	NFYB	NA	ENCODE	ENCSR000DNM_GM12878_NFYB_MACS_NFYB_MA0502.2.damo.pwm.bed	1	7167
femaleBiased	4013	TP53	0.246769517926052	0.982746636559818	43	990	1016	2553	2553	1520	499	1266	14438	TP53 U2OS (osteosarcoma) TP53	U2OS (osteosarcoma)	BTO:0001938	TP53	NUT	GEO	GSE46641_tp53_u2os-nut_MACS_TP53_MA0106.3.damo.pwm.bed	1	12520
femaleBiased	1770	FOXA1	0.245975942505976	0.984016300848384	63	991	1009	2201	2201	1400	730	1246	14207	FOXA1 DU145 (prostate carcinoma) FOXA1	DU145 (prostate carcinoma)	BTO:0001332	FOXA1	FOXA1_ARC562S	GEO	GSE47987_foxa1_du145-foxa1-arc562s_MACS_FOXA1_MA0148.4.damo.pwm.bed	1	62786
femaleBiased	3441	RFX1	0.245975942505976	0.984016300848384	63	991	1009	2201	2201	1400	730	1246	14207	RFX1 K562 (myelogenous leukemia) RFX1	K562 (myelogenous leukemia)	NULL	RFX1	NA	GTRD	EXP039819_K562--myelogenous-leukemia-_RFX1_MACS_RFX1_MA0509.2.damo.pwm.bed	1	10739
femaleBiased	1185	ESR1	0.245332583176108	1.26807193605434	1	993	300	3985	3985	1760	9	1308	14928	ESR1 T47D (invasive ductal carcinoma) ESR1	T47D (invasive ductal carcinoma)	BTO:0001248	ESR1	ETOH (ethanol)	GTRD	EXP000883_T47D--invasive-ductal-carcinoma-_ESR1_MACS_ESR1_MA0112.3.damo.pwm.bed	1	346
femaleBiased	1389	ESR1	0.245332583176108	1.26807193605434	1	993	300	3985	3985	1760	9	1308	14928	ESR1 ZR-75-1 (invasive ductal carcinoma) ESR1	ZR-75-1 (invasive ductal carcinoma)	BTO:0003136	ESR1	SICTR_E2	GEO	GSE40129_esr1_zr751-sictr-e2_MACS_ESR1_MA0112.3.damo.pwm.bed	1	548
femaleBiased	1411	ESR1	0.245332583176108	1.26807193605434	1	993	300	3985	3985	1760	9	1308	14928	ESR1 MCF7 (Invasive ductal breast carcinoma) ESR1	MCF7 (Invasive ductal breast carcinoma)	BTO:0000093	ESR1	TNF	GEO	GSE59530_esr1_mcf7-tnf_MACS_ESR1_MA0112.3.damo.pwm.bed	1	441
femaleBiased	3324	RBPJ	0.245332583176108	1.26807193605434	1	993	300	3985	3985	1760	9	1308	14928	RBPJ SP-49 (Mantle cell lymphoma) RBPJ	SP-49 (Mantle cell lymphoma)	NULL	RBPJ	Treatment: untreated	GTRD	EXP049779_SP-49--Mantle-cell-lymphoma-_RBPJ_MACS_RBPJ_MA1116.1.damo.pwm.bed	1	377
femaleBiased	4004	TP53	0.245332583176108	1.26807193605434	1	993	300	3985	3985	1760	9	1308	14928	TP53 U2OS (osteosarcoma) TP53	U2OS (osteosarcoma)	BTO:0001938	TP53	ACTD	GEO	GSE21939_tp53_u2os-actd-ps15_MACS_TP53_MA0106.3.damo.pwm.bed	1	411
femaleBiased	3668	SPI1	0.244961708629434	0.987048500300484	132	998	992	1200	1200	1060	1524	1177	13413	SPI1 GM12878 (female B-cells lymphoblastoid cell line) SPI1	GM12878 (female B-cells lymphoblastoid cell line)	NULL	SPI1		GTRD	EXP054623_GM12878--female-B-cells-lymphoblastoid-cell-line-_SPI1_MACS_SPI1_MA0080.5.damo.pwm.bed	1	47436
femaleBiased	1378	ESR1	0.244704540000727	0.979871625008476	14	999	1030	3371	3371	1800	163	1295	14774	ESR1 MCF7L-P(immortalized breast epithelial cell line) ESR1	MCF7L-P(immortalized breast epithelial cell line)	NULL	ESR1	Treatment: treated with E2 for 16 hrs;	GTRD	EXP057863_MCF7L-P-immortalized-breast-epithelial-cell-line-_ESR1_MACS_ESR1_MA0112.3.damo.pwm.bed	1	7751
femaleBiased	1476	ETV1	0.244524417488631	0.988827395120622	210	1000	981	461	1000	814	2419	1099	12518	ETV1 COLO800 (human melanoma cells) ETV1	COLO800 (human melanoma cells)	NULL	ETV1	Treatment: cells were harvested in log phase growth	GTRD	EXP048912_COLO800--human-melanoma-cells-_ETV1_MACS_ETV1_MA0761.2.damo.pwm.bed	1	24050
femaleBiased	2331	JUN	0.244523157896203	0.982355519051746	51	1001	1020	2400	2400	1470	592	1258	14345	JUN A549 (lung carcinoma) JUN	A549 (lung carcinoma)	BTO:0000018	JUN	100nM dexamethasone (CHEBI:41879) for 10 minute	GTRD	EXP040248_A549--lung-carcinoma-_JUN_MACS_JUN_MA1128.1.damo.pwm.bed	1	15925
femaleBiased	3249	POU5F1	0.24393014516274	0.980469698471345	11	1002	1029	3494	3494	1840	128	1298	14809	POU5F1 WA09 (embryonic stem cells) POU5F1	WA09 (embryonic stem cells)	NULL	POU5F1	NULL	GTRD	EXP000209_WA09--embryonic-stem-cells-_POU5F1_MACS_POU5F1_MA1115.1.damo.pwm.bed	1	3311
femaleBiased	3562	SMAD2	0.243458957790453	0.986062065665127	7	1003	996	3673	3673	1890	81	1302	14856	SMAD2 endoderm SMAD2	endoderm	NA	SMAD2	NA	GEO	GSE29422_smad2_endoderm_MACS_SMAD2_MA0513.1.damo.pwm.bed	1	5064
femaleBiased	3592	SOX17	0.243172079732707	0.979405162166634	31	1004	1034	2816	2816	1620	361	1278	14576	SOX17 HUES64 (embryonic stem cells) SOX17	HUES64 (embryonic stem cells)	NULL	SOX17	NA	GTRD	EXP036750_HUES64--embryonic-stem-cells-_SOX17_MACS_SOX17_MA0078.1.damo.pwm.bed	1	14803
femaleBiased	337	CEBPA	0.242986264200293	0.984661373202619	92	1005	1004	1703	1703	1240	1065	1217	13872	CEBPA THP-1 (acute monocytic leukemia) CEBPA	THP-1 (acute monocytic leukemia)	BTO:0001370	CEBPA	Treatment: 100 nM 1,25(OH)2D3 for 2 hrs	GTRD	EXP053362_THP-1--acute-monocytic-leukemia-_CEBPA_MACS_CEBPA_MA0102.4.damo.pwm.bed	1	42883
femaleBiased	2508	JUNB	0.242725582731588	0.977781239321334	18	1006	1050	3195	3195	1750	210	1291	14727	JUNB A549 (lung carcinoma) JUNB	A549 (lung carcinoma)	BTO:0000018	JUNB	100nM dexamethasone (CHEBI:41879) for 5 hour	GTRD	EXP039614_A549--lung-carcinoma-_JUNB_MACS_JUNB_MA1132.1.damo.pwm.bed	1	12976
femaleBiased	1072	EHF	0.242432604302716	0.977729468935156	21	1007	1051	3088	3088	1720	245	1288	14692	EHF epidermal keratinocytes EHF	epidermal keratinocytes	NULL	EHF	day3 of differentiation	GTRD	EXP037599_epidermal-keratinocytes_EHF_MACS_EHF_MA0598.3.damo.pwm.bed	1	1139
femaleBiased	3128	NR3C1	0.242432604302716	0.977729468935156	21	1007	1051	3088	3088	1720	245	1288	14692	NR3C1 MCF10A (breast epithelial cells) NR3C1	MCF10A (breast epithelial cells)	BTO:0001939	NR3C1	Treatment: dexamethasone (DEX) 20 min;	GTRD	EXP047626_MCF10A--breast-epithelial-cells-_NR3C1_MACS_NR3C1_MA0113.3.damo.pwm.bed	1	9131
femaleBiased	336	CEBPA	0.241616928774015	0.984094938545543	91	1009	1008	1721	1721	1250	1054	1218	13883	CEBPA THP-1 (acute monocytic leukemia) CEBPA	THP-1 (acute monocytic leukemia)	BTO:0001370	CEBPA	Treatment: 100 nM 1,25(OH)2D3 for 2 hrs	GTRD	EXP053362_THP-1--acute-monocytic-leukemia-_CEBPA_MACS_CEBPA_MA0019.1.damo.pwm.bed	1	42489
femaleBiased	1792	FOXA1	0.241557517350821	0.985938375159433	131	1010	997	1216	1216	1070	1514	1178	13423	FOXA1 LNCaP-abl (Prostate carcinoma) FOXA1	LNCaP-abl (Prostate carcinoma)	NULL	FOXA1		GEO	GSE63034_foxa1_lncap-abl_MACS_FOXA1_MA0148.4.damo.pwm.bed	1	67466
femaleBiased	3709	SRF	0.24137419803862	0.978433509651562	32	1011	1038	2801	2801	1620	373	1277	14564	SRF HCT-116 (colon carcinoma) SRF	HCT-116 (colon carcinoma)	BTO:0001109	SRF		ENCODE	ENCSR000BSC_HCT116_SRF_MACS_SRF_MA0083.3.damo.pwm.bed	1	4979
femaleBiased	2385	JUN	0.240769789405074	0.976273822703731	19	1012	1058	3153	3153	1740	222	1290	14715	JUN HUVEC-C (HUVEC, umbilical vein endothelial cells) JUN	HUVEC-C (HUVEC, umbilical vein endothelial cells)	BTO:0001949	JUN	Treatment: agent VEGF, timepoint 0 Passage: P3-6	GTRD	EXP048209_HUVEC-C--HUVEC--umbilical-vein-endothelial-cells-_JUN_MACS_JUN_MA1128.1.damo.pwm.bed	1	6447
femaleBiased	3346	RELA	0.240486299575758	0.981119630533844	58	1013	1027	2283	2283	1440	674	1251	14263	RELA GM18526 (B ‚Äì cells Lymphoblastoid Cell Lines) RELA	GM18526 (B ‚Äì cells Lymphoblastoid Cell Lines)	NULL	RELA	TNF-alpha induced (6h)	GTRD	EXP000770_GM18526--B-cells-_RELA_MACS_RELA_MA0107.1.damo.pwm.bed	1	5127
femaleBiased	1172	ESR1	0.240438087574826	0.978305663272148	35	1014	1040	2731	2731	1600	408	1274	14529	ESR1 ZR-75-1 (invasive ductal carcinoma) ESR1	ZR-75-1 (invasive ductal carcinoma)	BTO:0003136	ESR1		Array Express	ERP000783_esr1_zr751_MACS_ESR1_MA0112.3.damo.pwm.bed	1	25666
femaleBiased	2187	HSF1	0.239959902525415	0.977935111398795	9	1015	1048	3580	3580	1880	105	1300	14832	HSF1 MCF7 (Invasive ductal breast carcinoma) HSF1	MCF7 (Invasive ductal breast carcinoma)	BTO:0000093	HSF1		GEO	GSE38901_hsf1_mcf7_MACS_HSF1_MA0486.2.damo.pwm.bed	1	821
femaleBiased	3330	RELA	0.239573510196261	0.982443921657173	78	1016	1019	1924	1924	1320	905	1231	14032	RELA GM12878 (female B-cells lymphoblastoid cell line) RELA	GM12878 (female B-cells lymphoblastoid cell line)	NULL	RELA	human recombinant TNF-alpha from eBioscience [product# 14-8329-62] (Snyder)	ENCODE	ENCSR000EAG_GM12878_RELA_MACS_RELA_MA0107.1.damo.pwm.bed	1	13302
femaleBiased	3866	TFAP2A	0.239416484303512	0.984660981588091	117	1017	1005	1383	1383	1140	1354	1192	13583	TFAP2A hiPSC TFAP2A	hiPSC	NULL	TFAP2A	Genotype: wildtype Treatment: hiPSC differentiation into hNCC (passage 2)	GTRD	EXP052981_hiPSC_TFAP2A_MACS_TFAP2A_MA0872.1.damo.pwm.bed	1	38441
femaleBiased	2424	JUN	0.239095116769592	0.983395723423066	95	1018	1013	1659	1659	1230	1101	1214	13836	JUN MCF10A-ER-Src JUN	MCF10A-ER-Src	NULL	JUN	Genotype: transformed	GTRD	EXP048572_MCF10A-ER-Src_JUN_MACS_JUN_MA1128.1.damo.pwm.bed	1	59515
femaleBiased	2497	JUNB	0.238885613556891	0.974917020989339	20	1019	1064	3118	3118	1730	234	1289	14703	JUNB A549 (lung carcinoma) JUNB	A549 (lung carcinoma)	BTO:0000018	JUNB	100nM dexamethasone (CHEBI:41879) for 10 hour	GTRD	EXP039341_A549--lung-carcinoma-_JUNB_MACS_JUNB_MA1137.1.damo.pwm.bed	1	13466
femaleBiased	2604	JUND	0.238769979516778	0.974478750231294	17	1020	1067	3240	3240	1780	199	1292	14738	JUND GM12878 (female B-cells lymphoblastoid cell line) JUND	GM12878 (female B-cells lymphoblastoid cell line)	NULL	JUND	NULL	GTRD	EXP000436_GM12878--female-B-cells-_JUND_MACS_JUND_MA1142.1.damo.pwm.bed	1	10087
femaleBiased	2605	JUND	0.238769979516778	0.974478750231294	17	1020	1067	3240	3240	1780	199	1292	14738	JUND GM12878 (female B-cells lymphoblastoid cell line) JUND	GM12878 (female B-cells lymphoblastoid cell line)	NULL	JUND	NULL	GTRD	EXP000436_GM12878--female-B-cells-_JUND_MACS_JUND_MA1144.1.damo.pwm.bed	1	10101
femaleBiased	3733	STAT3	0.238769979516778	0.974478750231294	17	1020	1067	3240	3240	1780	199	1292	14738	STAT3 Th17-cells STAT3	Th17-cells	BTO:0005655	STAT3		GTRD	EXP036973_Th17-cells_STAT3_MACS_STAT3_MA0144.2.damo.pwm.bed	1	831
femaleBiased	48	AR	0.237201261962658	0.979597446629158	58	1023	1032	2283	2283	1450	675	1251	14262	AR VCaP (prostate carcinoma) AR	VCaP (prostate carcinoma)	BTO:0003215	AR	siOCT1	GTRD	EXP036096_VCaP--prostate-carcinoma-_AR_MACS_AR_MA0007.3.damo.pwm.bed	1	30214
femaleBiased	1257	ESR1	0.237023969367828	0.978420693358523	49	1024	1039	2444	2444	1500	571	1260	14366	ESR1 endometrioid adenocarcinoma ESR1	endometrioid adenocarcinoma	NULL	ESR1		GTRD	EXP038352_endometrioid-adenocarcinoma_ESR1_MACS_ESR1_MA0112.3.damo.pwm.bed	1	21233
femaleBiased	1045	E2F6	0.23653193285615	0.981047396765443	76	1025	1028	1964	1964	1340	883	1233	14054	E2F6 HeLa S3 (cervical adenocarcinoma) E2F6	HeLa S3 (cervical adenocarcinoma)	BTO:0000568	E2F6		ENCODE	ENCSR000EVK_HeLa-S3_E2F6_MACS_E2F6_MA0471.2.damo.pwm.bed	1	2946
femaleBiased	2243	JUN	0.236221642808936	0.976675751383517	40	1026	1056	2620	2620	1570	467	1269	14470	JUN MDA-MB-231 (breast adenocarcinoma) JUN	MDA-MB-231 (breast adenocarcinoma)	BTO:0000815	JUN		GTRD	EXP033442_MDA-MB-231--breast-adenocarcinoma-_JUN_MACS_JUN_MA0489.1.damo.pwm.bed	1	16172
femaleBiased	2674	MAFF	0.235993171582354	0.978300480890805	52	1027	1041	2372	2372	1480	606	1257	14331	MAFF K562 (myelogenous leukemia) MAFF	K562 (myelogenous leukemia)	NULL	MAFF	NA	ENCODE	ENCSR000EGI_K562_MAFF_MACS_MAFF_MA0495.3.damo.pwm.bed	1	24504
femaleBiased	999	CUX1	0.235958157004793	0.992237655938392	4	1028	963	3825	3825	1940	46	1305	14891	CUX1 K562 (myelogenous leukemia) CUX1	K562 (myelogenous leukemia)	NULL	CUX1	NA	GTRD	EXP038272_K562--myelogenous-leukemia-_CUX1_MACS_CUX1_MA0754.1.damo.pwm.bed	1	1947
femaleBiased	1115	EOMES	0.235330637984337	0.976670779221436	43	1029	1057	2553	2553	1550	502	1266	14435	EOMES hESC-1 (Embryonic stem cells) EOMES	hESC-1 (Embryonic stem cells)	NULL	EOMES	NA	GEO	GSE26097_eomes_esc_MACS_EOMES_MA0800.1.damo.pwm.bed	1	31879
femaleBiased	1674	FOXA1	0.235209926762902	0.977985928034217	6	1030	1044	3724	3724	1930	70	1303	14867	FOXA1 MCF7 (Invasive ductal breast carcinoma) FOXA1	MCF7 (Invasive ductal breast carcinoma)	BTO:0000093	FOXA1	control; 100 nM 17-beta-estradiol for 0h	GTRD	EXP037652_MCF7--Invasive-ductal-breast-carcinoma-_FOXA1_MACS_FOXA1_MA0148.4.damo.pwm.bed	1	3552
femaleBiased	2184	HSF1	0.235209926762902	0.977985928034217	6	1030	1044	3724	3724	1930	70	1303	14867	HSF1 HCT-15 (colon carcinoma) HSF1	HCT-15 (colon carcinoma)	BTO:0002201	HSF1		GEO	GSE38901_hsf1_hct15_MACS_HSF1_MA0486.2.damo.pwm.bed	1	380
femaleBiased	3096	NR3C1	0.235209926762902	0.977985928034217	6	1030	1044	3724	3724	1930	70	1303	14867	NR3C1 embryonic kidney NR3C1	embryonic kidney	NULL	NR3C1	dexamethasone	GTRD	EXP032209_embryonic-kidney_NR3C1_MACS_NR3C1_MA0113.3.damo.pwm.bed	1	3085
femaleBiased	2400	JUN	0.235170159613444	0.97182997399006	19	1033	1086	3153	3153	1760	223	1290	14714	JUN HUVEC-C (HUVEC, umbilical vein endothelial cells) JUN	HUVEC-C (HUVEC, umbilical vein endothelial cells)	BTO:0001949	JUN	Treatment: agent VEGF, timepoint 4 Passage: P3-6	GTRD	EXP048211_HUVEC-C--HUVEC--umbilical-vein-endothelial-cells-_JUN_MACS_JUN_MA1127.1.damo.pwm.bed	1	8273
femaleBiased	1416	ESR1	0.234967994123489	1.00686871706982	3	1034	872	3884	3884	1930	34	1306	14903	ESR1 MCF7 (Invasive ductal breast carcinoma) ESR1	MCF7 (Invasive ductal breast carcinoma)	BTO:0000093	ESR1	SHFOXA1_E2	GEO	GSE60270_esr1_mcf7-shfoxa1-e2_MACS_ESR1_MA0112.3.damo.pwm.bed	1	1039
femaleBiased	2362	JUN	0.234894058926046	0.970883295516752	12	1035	1092	3461	3461	1860	141	1297	14796	JUN MCF7 (Invasive ductal breast carcinoma) JUN	MCF7 (Invasive ductal breast carcinoma)	BTO:0000093	JUN	Source: cJun - Tet cells; CellType: ERalpha-positive breast cancer cells; Treatment: ethanol 1hr;	GTRD	EXP047659_MCF7--Invasive-ductal-breast-carcinoma-_JUN_MACS_JUN_MA1130.1.damo.pwm.bed	1	5750
femaleBiased	1207	ESR1	0.234650084634216	0.975078033892654	36	1036	1062	2708	2708	1600	421	1273	14516	ESR1 T47D (invasive ductal carcinoma) ESR1	T47D (invasive ductal carcinoma)	BTO:0001248	ESR1		GTRD	EXP035789_T47D--invasive-ductal-carcinoma-_ESR1_MACS_ESR1_MA0112.3.damo.pwm.bed	1	7588
femaleBiased	2147	HNF4A	0.234265376044674	0.973971809641897	7	1037	1072	3673	3673	1930	82	1302	14855	HNF4A HCT-116 (colon carcinoma) HNF4A	HCT-116 (colon carcinoma)	BTO:0001109	HNF4A	TCF4	GEO	GSE62890_hnf4a_hct166-tcf4_MACS_HNF4A_MA0114.4.damo.pwm.bed	1	1987
femaleBiased	3654	SPI1	0.23291532194781	0.981442209161205	100	1038	1025	1589	1589	1220	1161	1209	13776	SPI1 monocyte-derived macrophages SPI1	monocyte-derived macrophages	NULL	SPI1	LPS	GTRD	EXP040651_monocyte-derived-macrophages_SPI1_MACS_SPI1_MA0080.5.damo.pwm.bed	1	29563
femaleBiased	1410	ESR1	0.232902269855104	0.96954068054212	17	1039	1098	3240	3240	1790	200	1292	14737	ESR1 MCF7 (Invasive ductal breast carcinoma) ESR1	MCF7 (Invasive ductal breast carcinoma)	BTO:0000093	ESR1	SHFOXA1_E2_TNF	GEO	GSE59530_esr1_mcf7-shfoxa1-e2-tnf_MACS_ESR1_MA0112.3.damo.pwm.bed	1	9552
femaleBiased	2554	JUNB	0.232902269855104	0.96954068054212	17	1039	1098	3240	3240	1790	200	1292	14737	JUNB A549 (lung carcinoma) JUNB	A549 (lung carcinoma)	BTO:0000018	JUNB	1 h with 100 nM Dexamethasone (Myers)	GTRD	EXP040036_A549--lung-carcinoma-_JUNB_MACS_JUNB_MA1138.1.damo.pwm.bed	1	12490
femaleBiased	3508	RUNX3	0.232489485805442	0.987334915285631	304	1041	990	118	1041	716	3503	1005	11434	RUNX3 GM12878 (female B-cells lymphoblastoid cell line) RUNX3	GM12878 (female B-cells lymphoblastoid cell line)	NULL	RUNX3	NA	ENCODE	ENCSR000BRI_GM12878_RUNX3_MACS_RUNX3_MA0684.2.damo.pwm.bed	1	82726
femaleBiased	1503	FLI1	0.232301065828228	0.975380758402603	45	1042	1061	2512	2512	1540	526	1264	14411	FLI1 A-673 clone Asp114 (Ewing sarcoma) FLI1	A-673 clone Asp114 (Ewing sarcoma)	NULL	FLI1	Passage: 15-19	GTRD	EXP049962_A-673-clone-Asp114--Ewing-sarcoma-_FLI1_MACS_FLI1_MA0475.2.damo.pwm.bed	1	6792
femaleBiased	2495	JUNB	0.231798540783158	0.969680794611791	21	1043	1097	3088	3088	1740	247	1288	14690	JUNB A549 (lung carcinoma) JUNB	A549 (lung carcinoma)	BTO:0000018	JUNB	100nM dexamethasone (CHEBI:41879) for 10 hour	GTRD	EXP039341_A549--lung-carcinoma-_JUNB_MACS_JUNB_MA1134.1.damo.pwm.bed	1	14257
femaleBiased	1113	EOMES	0.231611683741451	0.974661582007193	43	1044	1065	2553	2553	1550	503	1266	14434	EOMES HUES64 (embryonic stem cells) EOMES	HUES64 (embryonic stem cells)	NULL	EOMES	NA	GTRD	EXP036785_HUES64--embryonic-stem-cells-_EOMES_MACS_EOMES_MA0800.1.damo.pwm.bed	1	19498
femaleBiased	1963	GATA3	0.231611683741451	0.974661582007193	43	1044	1065	2553	2553	1550	503	1266	14434	GATA3 Th2-cells GATA3	Th2-cells	BTO:0001679	GATA3		GTRD	EXP031084_Th2-cells_GATA3_MACS_GATA3_MA0037.3.damo.pwm.bed	1	13453
femaleBiased	164	AR	0.231007315947764	0.985552775265421	222	1046	1000	398	1046	815	2564	1087	12373	AR PLHSAR AR	PLHSAR	NA	AR	FOXA1_HOXB13	GEO	GSE56288_AR_plhsar-foxa1-hoxb13_MACS_AR_MA0007.3.damo.pwm.bed	1	165694
femaleBiased	51	AR	0.230613287914606	0.972700437717315	36	1047	1079	2708	2708	1610	422	1273	14515	AR LNCaP (prostate carcinoma) AR	LNCaP (prostate carcinoma)	BTO:0001321	AR	treated for 24 hours with 0.5ŒºM PD-0332991 +3 hour 10nm DHT	GTRD	EXP036466_LNCaP--prostate-carcinoma-_AR_MACS_AR_MA0007.3.damo.pwm.bed	1	34769
femaleBiased	338	CEBPA	0.229471563086949	0.979237400842681	88	1048	1036	1762	1762	1280	1024	1221	13913	CEBPA THP-1 (acute monocytic leukemia) CEBPA	THP-1 (acute monocytic leukemia)	BTO:0001370	CEBPA	Treatment: 0.1 % EtOH for 8 hrs	GTRD	EXP053363_THP-1--acute-monocytic-leukemia-_CEBPA_MACS_CEBPA_MA0019.1.damo.pwm.bed	1	40326
femaleBiased	3663	SPI1	0.229270511873003	0.983320229193257	162	1049	1014	854	1049	972	1876	1147	13061	SPI1 THP-1 (acute monocytic leukemia) SPI1	THP-1 (acute monocytic leukemia)	BTO:0001370	SPI1	Treatment: DMSO for 24 hr in RPMI with 10% fetal bovine serum	GTRD	EXP048337_THP-1--acute-monocytic-leukemia-_SPI1_MACS_SPI1_MA0080.5.damo.pwm.bed	1	85137
femaleBiased	3679	SPI1	0.228865456867674	0.985173115005032	230	1050	1001	358	1050	803	2657	1079	12280	SPI1 Kasumi-1 (acute myeloblastic leukemia) SPI1	Kasumi-1 (acute myeloblastic leukemia)	BTO:0004136	SPI1	SIRUNX1ETO	GEO	GSE60130_spi1_kasumi1-sirunx1eto_MACS_SPI1_MA0080.5.damo.pwm.bed	1	47350
femaleBiased	3771	TBX21	0.228624554019003	0.974319018624331	50	1051	1070	2417	2417	1510	585	1259	14352	TBX21 Th1-cells TBX21	Th1-cells	BTO:0001678	TBX21		GTRD	EXP031082_Th1-cells_TBX21_MACS_TBX21_MA0690.1.damo.pwm.bed	1	13777
femaleBiased	4040	TP63	0.228389199947146	0.97500821845481	55	1052	1063	2326	2326	1480	643	1254	14294	TP63 MCF10A (breast epithelial cells) TP63	MCF10A (breast epithelial cells)	BTO:0001939	TP63	Treatment: 5 uM Nutlin3A for 6 hrs;	GTRD	EXP057962_MCF10A--breast-epithelial-cells-_TP63_MACS_TP63_MA0525.2.damo.pwm.bed	1	35495
femaleBiased	3684	SPI1	0.228315067752476	0.9822413268514	143	1053	1021	1071	1071	1050	1658	1166	13279	SPI1 OCI-LY7 (diffuse large B-cell lymphoma) SPI1	OCI-LY7 (diffuse large B-cell lymphoma)	NULL	SPI1		GEO	GSE69558_spi1_ocily7_MACS_SPI1_MA0080.5.damo.pwm.bed	1	31725
femaleBiased	3443	RFX3	0.228180744314015	0.983253369845244	169	1054	1015	778	1054	949	1957	1140	12980	RFX3 HepG2 (hepatoblastoma) RFX3	HepG2 (hepatoblastoma)	BTO:0000599	RFX3	NA	GTRD	EXP039359_HepG2--hepatoblastoma-_RFX3_MACS_RFX3_MA0798.2.damo.pwm.bed	1	11404
femaleBiased	4148	YY1	0.2281329349464	0.9665236827476	20	1055	1125	3118	3118	1770	236	1289	14701	YY1 lymphoblastoid cells YY1	lymphoblastoid cells	NULL	YY1	YY1 hemizygous deletion	GTRD	EXP038618_lymphoblastoid-cells_YY1_MACS_YY1_MA0095.2.damo.pwm.bed	1	752
femaleBiased	4155	YY2	0.228056690557689	0.978594498282045	87	1056	1037	1774	1774	1290	1013	1222	13924	YY2 HeLa (cervical adenocarcinoma) YY2	HeLa (cervical adenocarcinoma)	BTO:0000567	YY2	NA	GTRD	EXP048879_HeLa--cervical-adenocarcinoma-_YY2_MACS_YY2_MA0748.2.damo.pwm.bed	1	5606
femaleBiased	2091	HIF1A	0.227939078557447	0.97266034943824	43	1057	1080	2553	2553	1560	504	1266	14433	HIF1A HepG2 (hepatoblastoma) HIF1A	HepG2 (hepatoblastoma)	BTO:0000599	HIF1A	Treatment: degree of hypoxia 0.5%, duration of hypoxia 16 hours	GTRD	EXP048737_HepG2--hepatoblastoma-_HIF1A_MACS_HIF1A_MA0259.1.damo.pwm.bed	1	3131
femaleBiased	1909	GATA1	0.227638333267593	0.971408641040747	38	1058	1088	2663	2663	1600	446	1271	14491	GATA1 K562 (myelogenous leukemia) GATA1	K562 (myelogenous leukemia)	NULL	GATA1	bio	GTRD	EXP000939_K562--myelogenous-leukemia-_GATA1_MACS_GATA1_MA0140.2.damo.pwm.bed	1	22135
femaleBiased	1604	FOSL2	0.227155446924785	0.964651714118959	17	1059	1140	3240	3240	1810	201	1292	14736	FOSL2 A549 (lung carcinoma) FOSL2	A549 (lung carcinoma)	BTO:0000018	FOSL2	100nM dexamethasone (CHEBI:41879) for 30 minute	GTRD	EXP039757_A549--lung-carcinoma-_FOSL2_MACS_FOSL2_MA0478.1.damo.pwm.bed	1	10801
femaleBiased	1134	ERG	0.22621668487389	0.981575268491531	143	1060	1023	1071	1071	1050	1659	1166	13278	ERG HUVEC-C (HUVEC, umbilical vein endothelial cells) ERG	HUVEC-C (HUVEC, umbilical vein endothelial cells)	BTO:0001949	ERG	Treatment: agent VEGF, timepoint 4 Passage: P3-6	GTRD	EXP048203_HUVEC-C--HUVEC--umbilical-vein-endothelial-cells-_ERG_MACS_ERG_MA0474.2.damo.pwm.bed	1	13500
femaleBiased	2422	JUN	0.225892377612214	0.978101552639521	91	1061	1043	1721	1721	1280	1060	1218	13877	JUN MCF10A-ER-Src JUN	MCF10A-ER-Src	NULL	JUN	Genotype: transformed	GTRD	EXP048572_MCF10A-ER-Src_JUN_MACS_JUN_MA0489.1.damo.pwm.bed	1	58612
femaleBiased	2409	JUN	0.225769095594507	0.967512273762986	28	1062	1115	2877	2877	1680	330	1281	14607	JUN HUVEC-C (HUVEC, umbilical vein endothelial cells) JUN	HUVEC-C (HUVEC, umbilical vein endothelial cells)	BTO:0001949	JUN	Treatment: agent VEGF, timepoint 012Passage: P3-6	GTRD	EXP048212_HUVEC-C--HUVEC--umbilical-vein-endothelial-cells-_JUN_MACS_JUN_MA1128.1.damo.pwm.bed	1	11437
femaleBiased	3378	RELA	0.225769095594507	0.967512273762986	28	1062	1115	2877	2877	1680	330	1281	14607	RELA AC16 (normal cardiomyocytes) RELA	AC16 (normal cardiomyocytes)	NULL	RELA	TNFA	GEO	GSE51169_rela_ac16-tnfa_MACS_RELA_MA0107.1.damo.pwm.bed	1	3000
femaleBiased	4062	TP73	0.225709244673395	0.963813585157092	18	1064	1144	3195	3195	1800	213	1291	14724	TP73 TP73	NA	NA	TP73	NA	GEO	GSE15780_tp73_saos-rep1_MACS_TP73_MA0861.1.damo.pwm.bed	1	15365
femaleBiased	2746	MEIS1	0.22569665605324	0.971211085254507	42	1065	1091	2577	2577	1580	493	1267	14444	MEIS1 CHRF28811 MEIS1	CHRF28811	NA	MEIS1	NA	Array Express	ERR063469_meis1_chrf28811_MACS_MEIS1_MA0498.2.damo.pwm.bed	1	19457
femaleBiased	176	AR	0.225602291054549	0.964147014826757	6	1066	1141	3724	3724	1980	71	1303	14866	AR LNCaP C4-2B (prostate carcinoma) AR	LNCaP C4-2B (prostate carcinoma)	BTO:0004959	AR	R1881_SHCTR	GEO	GSE61268_AR_c42b-r1881-shctr_MACS_AR_MA0007.3.damo.pwm.bed	1	3114
femaleBiased	4047	TP63	0.225602291054549	0.964147014826757	6	1066	1141	3724	3724	1980	71	1303	14866	TP63 keratinocytes TP63	keratinocytes	NULL	TP63	ADRIA	GEO	GSE56674_tp63_keratinocyte-adria_MACS_TP63_MA0525.2.damo.pwm.bed	1	4088
femaleBiased	3979	TP53	0.225388221759147	0.962172724178929	7	1068	1160	3673	3673	1970	83	1302	14854	TP53 PHA-simulated human T-lynphocytes TP53	PHA-simulated human T-lynphocytes	NULL	TP53	Treatment: 10 uM Nutlin-3 for 24 hrs Source: healthy volunteer #45	GTRD	EXP048268_PHA-simulated-human-T-lynphocytes_TP53_MACS_TP53_MA0106.3.damo.pwm.bed	1	2351
femaleBiased	4020	TP53	0.225321192217275	0.966908946590769	5	1069	1123	3772	3772	1990	59	1304	14878	TP53 HCT-116 (colon carcinoma) TP53	HCT-116 (colon carcinoma)	BTO:0001109	TP53	5FU	GEO	GSE58506_tp53_hct166-5fu_MACS_TP53_MA0106.3.damo.pwm.bed	1	2600
femaleBiased	1552	FOS	0.224293961005492	0.963060699685441	19	1070	1153	3153	3153	1790	225	1290	14712	FOS THP-1 (acute monocytic leukemia) FOS	THP-1 (acute monocytic leukemia)	BTO:0001370	FOS	Treatment: Pam3csk4 treated 4hr, eGFP(EP mRNA)	GTRD	EXP047824_THP-1--acute-monocytic-leukemia-_FOS_MACS_FOS_MA1134.1.damo.pwm.bed	1	7915
femaleBiased	1880	GABPA	0.22428285568665	0.981517968077035	155	1071	1024	926	1071	1010	1798	1154	13139	GABPA liver GABPA	liver	BTO:0000759	GABPA		GTRD	EXP039904_liver_GABPA_MACS_GABPA_MA0062.3.damo.pwm.bed	1	5654
femaleBiased	2503	JUNB	0.22428231085203	0.967786524521796	32	1072	1113	2801	2801	1660	377	1277	14560	JUNB A549 (lung carcinoma) JUNB	A549 (lung carcinoma)	BTO:0000018	JUNB	100nM dexamethasone (CHEBI:41879) for 6 hour	GTRD	EXP039540_A549--lung-carcinoma-_JUNB_MACS_JUNB_MA1135.1.damo.pwm.bed	1	19139
femaleBiased	1827	FOXA2	0.2241582815188	0.965724287901522	26	1073	1134	2935	2935	1710	307	1283	14630	FOXA2 HUES64 (embryonic stem cells) FOXA2	HUES64 (embryonic stem cells)	NULL	FOXA2		GTRD	EXP036706_HUES64--embryonic-stem-cells-_FOXA2_MACS_FOXA2_MA0047.3.damo.pwm.bed	1	6521
femaleBiased	159	AR	0.224150412291948	0.959526988604147	9	1074	1174	3580	3580	1940	107	1300	14830	AR AR	NA	NA	AR	NA	GEO	GSE55062_AR_vcap_MACS_AR_MA0007.3.damo.pwm.bed	1	8080
femaleBiased	3989	TP53	0.223302042641108	0.958592750112481	10	1075	1181	3536	3536	1930	119	1299	14818	TP53 UO31 TP53	UO31	BTO:0004234	TP53	Treatment: 4GY for 2hrs;	GTRD	EXP051015_UO31_TP53_MACS_TP53_MA0106.3.damo.pwm.bed	1	3050
femaleBiased	2492	JUNB	0.222908267921388	0.962380100135812	20	1076	1157	3118	3118	1780	237	1289	14700	JUNB A549 (lung carcinoma) JUNB	A549 (lung carcinoma)	BTO:0000018	JUNB	100nM dexamethasone (CHEBI:41879) for 30 minute	GTRD	EXP039331_A549--lung-carcinoma-_JUNB_MACS_JUNB_MA1140.2.damo.pwm.bed	1	13231
femaleBiased	1321	ESR1	0.222324657319387	0.963644520323072	24	1077	1146	2999	2999	1740	284	1285	14653	ESR1 MCF7 (Invasive ductal breast carcinoma) ESR1	MCF7 (Invasive ductal breast carcinoma)	BTO:0000093	ESR1	Treatment: 500 nM AZD201 2 hr; Passage: p20;	GTRD	EXP047704_MCF7--Invasive-ductal-breast-carcinoma-_ESR1_MACS_ESR1_MA0112.3.damo.pwm.bed	1	11644
femaleBiased	1761	FOXA1	0.221665765850858	0.979454472955932	131	1078	1033	1216	1216	1110	1523	1178	13414	FOXA1 LNCaP (prostate carcinoma) FOXA1	LNCaP (prostate carcinoma)	BTO:0001321	FOXA1	SHFOXA1_R1881	GEO	GSE37345_foxa1_lncap-shfoxa1-r1881_MACS_FOXA1_MA0148.4.damo.pwm.bed	1	74518
femaleBiased	2360	JUN	0.221527551875102	0.959811122835569	17	1079	1170	3240	3240	1830	202	1292	14735	JUN MCF7 (Invasive ductal breast carcinoma) JUN	MCF7 (Invasive ductal breast carcinoma)	BTO:0000093	JUN	Source: cJun - Tet cells; CellType: ERalpha-positive breast cancer cells; Treatment: ethanol 1hr;	GTRD	EXP047659_MCF7--Invasive-ductal-breast-carcinoma-_JUN_MACS_JUN_MA1127.1.damo.pwm.bed	1	6787
femaleBiased	2550	JUNB	0.221527551875102	0.959811122835569	17	1079	1170	3240	3240	1830	202	1292	14735	JUNB A549 (lung carcinoma) JUNB	A549 (lung carcinoma)	BTO:0000018	JUNB	1 h with 100 nM Dexamethasone (Myers)	GTRD	EXP040036_A549--lung-carcinoma-_JUNB_MACS_JUNB_MA1132.1.damo.pwm.bed	1	12431
femaleBiased	2552	JUNB	0.221527551875102	0.959811122835569	17	1079	1170	3240	3240	1830	202	1292	14735	JUNB A549 (lung carcinoma) JUNB	A549 (lung carcinoma)	BTO:0000018	JUNB	1 h with 100 nM Dexamethasone (Myers)	GTRD	EXP040036_A549--lung-carcinoma-_JUNB_MACS_JUNB_MA1135.1.damo.pwm.bed	1	12529
femaleBiased	3478	RUNX1	0.221369937461784	0.957175335468612	12	1082	1191	3461	3461	1910	143	1297	14794	RUNX1 NALM-6 (adult B acute lymphoblastic leukemia) RUNX1	NALM-6 (adult B acute lymphoblastic leukemia)	BTO:0003288	RUNX1	Tissue: Peripheral blood	GTRD	EXP048189_NALM-6--adult-B-acute-lymphoblastic-leukemia-_RUNX1_MACS_RUNX1_MA0002.2.damo.pwm.bed	1	3423
femaleBiased	3760	STAT6	0.221369937461784	0.957175335468612	12	1082	1191	3461	3461	1910	143	1297	14794	STAT6 monocyte-derived macrophages STAT6	monocyte-derived macrophages	NULL	STAT6	IL-4	GTRD	EXP036840_monocyte-derived-macrophages_STAT6_MACS_STAT6_MA0520.1.damo.pwm.bed	1	3624
femaleBiased	2260	JUN	0.221135205783343	0.970051574338935	48	1084	1095	2458	2458	1550	564	1261	14373	JUN MDA-MB-231 (breast adenocarcinoma) JUN	MDA-MB-231 (breast adenocarcinoma)	BTO:0000815	JUN	compaund A	GTRD	EXP033444_MDA-MB-231--breast-adenocarcinoma-_JUN_MACS_JUN_MA1130.1.damo.pwm.bed	1	17368
femaleBiased	3762	T	0.220421651555035	0.972925230797151	66	1085	1078	2142	2142	1440	773	1243	14164	T H9 T	H9	NULL	T	MESODERM	GEO	GSE60606_t_hes-mesoderm_MACS_T_MA0009.2.damo.pwm.bed	1	18454
femaleBiased	4030	TP63	0.220334317023666	0.956622289869278	13	1086	1194	3413	3413	1900	155	1296	14782	TP63 HaCaT (keratinocytes) TP63	HaCaT (keratinocytes)	BTO:0000552	TP63	Ad-LacZ	GTRD	EXP033936_HaCaT--keratinocytes-_TP63_MACS_TP63_MA0525.2.damo.pwm.bed	1	5594
femaleBiased	2092	HIF1A	0.220316747756817	0.96916878657504	46	1087	1101	2495	2495	1560	541	1263	14396	HIF1A HepG2 (hepatoblastoma) HIF1A	HepG2 (hepatoblastoma)	BTO:0000599	HIF1A	Treatment: degree of hypoxia 0.5%, duration of hypoxia 16 hours	GTRD	EXP048737_HepG2--hepatoblastoma-_HIF1A_MACS_HIF1A_MA1106.1.damo.pwm.bed	1	3126
femaleBiased	2044	GATA6	0.220262602488992	0.959244670018723	18	1088	1175	3195	3195	1820	214	1291	14723	GATA6 HUG1N GATA6	HUG1N	NA	GATA6		GEO	GSE51936_gata6_hug1n_MACS_GATA6_MA1104.2.damo.pwm.bed	1	5077
femaleBiased	1592	FOSL2	0.220220528882375	0.961195843331903	22	1089	1163	3057	3057	1770	261	1287	14676	FOSL2 A549 (lung carcinoma) FOSL2	A549 (lung carcinoma)	BTO:0000018	FOSL2	100nM dexamethasone (CHEBI:41879) for 6 hour	GTRD	EXP039658_A549--lung-carcinoma-_FOSL2_MACS_FOSL2_MA0478.1.damo.pwm.bed	1	12868
femaleBiased	3376	RELA	0.220220528882375	0.961195843331903	22	1089	1163	3057	3057	1770	261	1287	14676	RELA IMR90 (lung fibroblasts) RELA	IMR90 (lung fibroblasts)	NULL	RELA	TNF	GEO	GSE43070_rela_imr90-tnf_MACS_RELA_MA0107.1.damo.pwm.bed	1	9008
femaleBiased	78	AR	0.220152615933882	0.966129291387077	35	1091	1130	2731	2731	1650	413	1274	14524	AR LNCaP (prostate carcinoma) AR	LNCaP (prostate carcinoma)	BTO:0001321	AR	Treatment: Cells were harvested in log phase growth Genotype: wildtype	GTRD	EXP048986_LNCaP--prostate-carcinoma-_AR_MACS_AR_MA0007.3.damo.pwm.bed	1	24009
femaleBiased	3227	PDX1	0.220139287610229	0.977273868467147	107	1092	1054	1505	1505	1220	1247	1202	13690	PDX1 pancreatic islets PDX1	pancreatic islets	NULL	PDX1		Array Express	ERP001456_pdx1_islet_MACS_PDX1_MA0132.2.damo.pwm.bed	1	47872
femaleBiased	1857	FOXP1	0.219529249881639	1.14119748253417	1	1093	467	3985	3985	1850	10	1308	14927	FOXP1 SU-DHL-4 (diffuse large B-cell lymphoma) FOXP1	SU-DHL-4 (diffuse large B-cell lymphoma)	NULL	FOXP1	NA	Array Express	ERP010999_foxp1_sudhl4_MACS_FOXP1_MA0481.3.damo.pwm.bed	1	225
femaleBiased	3623	SOX9	0.219529249881639	1.14119748253417	1	1093	467	3985	3985	1850	10	1308	14927	SOX9 hES-PRE SOX9	hES-PRE	NULL	SOX9	CellType: ES-derived RPE cells	GTRD	EXP048488_hES-PRE_SOX9_MACS_SOX9_MA0077.1.damo.pwm.bed	1	19
femaleBiased	3971	TP53	0.219529249881639	1.14119748253417	1	1093	467	3985	3985	1850	10	1308	14927	TP53 MCF7 (Invasive ductal breast carcinoma) TP53	MCF7 (Invasive ductal breast carcinoma)	BTO:0000093	TP53	DMSO	GTRD	EXP037748_MCF7--Invasive-ductal-breast-carcinoma-_TP53_MACS_TP53_MA0106.3.damo.pwm.bed	1	417
femaleBiased	2247	JUN	0.219429566569402	0.968206313410729	44	1096	1111	2533	2533	1580	518	1265	14419	JUN MDA-MB-231 (breast adenocarcinoma) JUN	MDA-MB-231 (breast adenocarcinoma)	BTO:0000815	JUN		GTRD	EXP033442_MDA-MB-231--breast-adenocarcinoma-_JUN_MACS_JUN_MA1132.1.damo.pwm.bed	1	16922
femaleBiased	1375	ESR1	0.219272601445354	0.956143174201937	14	1097	1197	3371	3371	1890	167	1295	14770	ESR1 MCF7L-P(immortalized breast epithelial cell line) ESR1	MCF7L-P(immortalized breast epithelial cell line)	NULL	ESR1	Treatment: untreated;	GTRD	EXP057857_MCF7L-P-immortalized-breast-epithelial-cell-line-_ESR1_MACS_ESR1_MA0112.3.damo.pwm.bed	1	6875
femaleBiased	1468	ETS1	0.219192849206255	0.983694776402461	277	1098	1011	184	1098	764	3202	1032	11735	ETS1 HUVEC-C (HUVEC, umbilical vein endothelial cells) ETS1	HUVEC-C (HUVEC, umbilical vein endothelial cells)	BTO:0001949	ETS1	Treatment: agent VEGF, timepoint 12 Passage: P3-6	GTRD	EXP048200_HUVEC-C--HUVEC--umbilical-vein-endothelial-cells-_ETS1_MACS_ETS1_MA0098.3.damo.pwm.bed	1	30436
femaleBiased	1956	GATA2	0.218207787896009	0.973209153677632	75	1099	1075	1972	1972	1380	878	1234	14059	GATA2 TF-1 (erythroleukemia) GATA2	TF-1 (erythroleukemia)	BTO:0004760	GATA2		GEO	GSE73207_gata2_tf1_MACS_GATA2_MA0036.3.damo.pwm.bed	1	50857
femaleBiased	1488	FLI1	0.218193367875157	0.977964556735523	126	1100	1047	1269	1269	1140	1467	1183	13470	FLI1 megakaryocytes FLI1	megakaryocytes	NULL	FLI1	NULL	GTRD	EXP000354_megakaryocytes_FLI1_MACS_FLI1_MA0475.2.damo.pwm.bed	1	7348
femaleBiased	2493	JUNB	0.217782772695213	0.95827131466905	20	1101	1183	3118	3118	1800	238	1289	14699	JUNB A549 (lung carcinoma) JUNB	A549 (lung carcinoma)	BTO:0000018	JUNB	100nM dexamethasone (CHEBI:41879) for 10 hour	GTRD	EXP039341_A549--lung-carcinoma-_JUNB_MACS_JUNB_MA0490.2.damo.pwm.bed	1	13575
femaleBiased	3487	RUNX1	0.217538954473735	0.965165089312644	37	1102	1138	2679	2679	1640	437	1272	14500	RUNX1 Jurkat (T-cells) RUNX1	Jurkat (T-cells)	BTO:0000661	RUNX1		GEO	GSE29180_runx1_jurkat_MACS_RUNX1_MA0002.2.damo.pwm.bed	1	6978
femaleBiased	1217	ESR1	0.216358277853936	0.950692319471941	6	1103	1234	3724	3724	2020	72	1303	14865	ESR1 MCF7 (Invasive ductal breast carcinoma) ESR1	MCF7 (Invasive ductal breast carcinoma)	BTO:0000093	ESR1	DMSO	GTRD	EXP036387_MCF7--Invasive-ductal-breast-carcinoma-_ESR1_MACS_ESR1_MA0112.3.damo.pwm.bed	1	308
femaleBiased	3121	NR3C1	0.216156449465902	0.965556378775165	41	1104	1136	2599	2599	1610	484	1268	14453	NR3C1 A549 (lung carcinoma) NR3C1	A549 (lung carcinoma)	BTO:0000018	NR3C1	100nM dexamethasone (CHEBI:41879) for 15 minute	GTRD	EXP040273_A549--lung-carcinoma-_NR3C1_MACS_NR3C1_MA0113.3.damo.pwm.bed	1	28099
femaleBiased	3373	RELA	0.215947975406364	0.966273755148739	44	1105	1129	2533	2533	1590	519	1265	14418	RELA HeLa-B2 RELA	HeLa-B2	NA	RELA	TNFA	GEO	GSE24518_rela_helab2-tnfa_MACS_RELA_MA0107.1.damo.pwm.bed	1	8991
femaleBiased	407	CEBPD	0.215710643177538	0.971393984897375	70	1106	1089	2067	2067	1420	821	1239	14116	CEBPD HAEC (human aortic endothelial cells) CEBPD	HAEC (human aortic endothelial cells)	NULL	CEBPD	IL1b, 4h	GTRD	EXP038037_HAEC--human-aortic-endothelial-cells-_CEBPD_MACS_CEBPD_MA0836.2.damo.pwm.bed	1	22798
femaleBiased	3124	NR3C1	0.215554773346135	0.950502257058531	11	1107	1235	3494	3494	1950	132	1298	14805	NR3C1 MCF-7 C4-12 (invasive breast ductal carcinoma) NR3C1	MCF-7 C4-12 (invasive breast ductal carcinoma)	NULL	NR3C1	Female	GTRD	EXP040662_MCF-7-C4-12--invasive-breast-ductal-carcinoma-_NR3C1_MACS_NR3C1_MA0113.3.damo.pwm.bed	1	7915
femaleBiased	3611	SOX2	0.215554773346135	0.950502257058531	11	1107	1235	3494	3494	1950	132	1298	14805	SOX2 H9 SOX2	H9	NULL	SOX2		GEO	GSE46837_sox2_h9_MACS_SOX2_MA0143.4.damo.pwm.bed	1	2116
femaleBiased	3967	TP53	0.21523127317011	0.950730155690343	5	1109	1233	3772	3772	2040	60	1304	14877	TP53 MCF-7 C4-12 (invasive breast ductal carcinoma) TP53	MCF-7 C4-12 (invasive breast ductal carcinoma)	NULL	TP53	400 ng/mL neocarzinostatin for 3 h	GTRD	EXP036874_MCF-7-C4-12--invasive-breast-ductal-carcinoma-_TP53_MACS_TP53_MA0106.3.damo.pwm.bed	1	2695
femaleBiased	2006	GATA3	0.214862826856225	0.950464067314535	12	1110	1237	3461	3461	1940	144	1297	14793	GATA3 CD4 GATA3	CD4	NA	GATA3	TH2	GEO	GSE72266_gata3_cd4-th2_MACS_GATA3_MA0037.3.damo.pwm.bed	1	4444
femaleBiased	1972	GATA3	0.214097212101138	0.950425818148939	13	1111	1238	3413	3413	1920	156	1296	14781	GATA3 WA09 (embryonic stem cells) GATA3	WA09 (embryonic stem cells)	NULL	GATA3	BMP4 for 3 day	GTRD	EXP040702_WA09--embryonic-stem-cells-_GATA3_MACS_GATA3_MA0037.3.damo.pwm.bed	1	9231
femaleBiased	3231	PDX1	0.214097212101138	0.950425818148939	13	1111	1238	3413	3413	1920	156	1296	14781	PDX1 hESC-1 (Embryonic stem cells) PDX1	hESC-1 (Embryonic stem cells)	NULL	PDX1		GEO	GSE58685_pdx1_esc_MACS_PDX1_MA0132.2.damo.pwm.bed	1	9220
femaleBiased	130	AR	0.213837838999548	0.95444585042388	19	1113	1209	3153	3153	1820	227	1290	14710	AR VCaP (prostate carcinoma) AR	VCaP (prostate carcinoma)	BTO:0003215	AR	R1881_10C26	GEO	GSE32892_AR_vcap-r1881-10c26_MACS_AR_MA0007.3.damo.pwm.bed	1	16533
femaleBiased	1766	FOXA1	0.213277555923109	0.950387509417461	14	1114	1241	3371	3371	1910	168	1295	14769	FOXA1 LNCaP C4-2B (prostate carcinoma) FOXA1	LNCaP C4-2B (prostate carcinoma)	BTO:0004959	FOXA1		GEO	GSE40050_foxa1_c42b_MACS_FOXA1_MA0148.4.damo.pwm.bed	1	10874
femaleBiased	2671	MAF	0.213277555923109	0.950387509417461	14	1114	1241	3371	3371	1910	168	1295	14769	MAF keratinocytes MAF	keratinocytes	NULL	MAF	epidermal_PROLIF	GEO	GSE52953_maf_epidermal-keratinocytes-prolif_MACS_MAF_MA0501.1.damo.pwm.bed	1	2965
femaleBiased	3077	NR2F2	0.213277555923109	0.950387509417461	14	1114	1241	3371	3371	1910	168	1295	14769	NR2F2 VA13 (transformed lung fibroblasts) NR2F2	VA13 (transformed lung fibroblasts)	NULL	NR2F2		GEO	GSE46237_nr2f2_wi38va13_MACS_NR2F2_MA1111.1.damo.pwm.bed	1	3581
femaleBiased	3946	THAP11	0.213247777288881	0.973852176057892	98	1117	1073	1616	1616	1270	1146	1211	13791	THAP11 HUES64 (embryonic stem cells) THAP11	HUES64 (embryonic stem cells)	NULL	THAP11	NA	GTRD	EXP036772_HUES64--embryonic-stem-cells-_THAP11_MACS_THAP11_MA1573.1.damo.pwm.bed	1	3160
femaleBiased	1255	ESR1	0.212755010188251	0.954196890243972	20	1118	1212	3118	3118	1820	239	1289	14698	ESR1 endometrioid adenocarcinoma ESR1	endometrioid adenocarcinoma	NULL	ESR1	Tamoxifen-associated	GTRD	EXP038345_endometrioid-adenocarcinoma_ESR1_MACS_ESR1_MA0112.3.damo.pwm.bed	1	11177
femaleBiased	349	CEBPA	0.212744302045748	0.958599038954266	28	1119	1180	2877	2877	1730	333	1281	14604	CEBPA Kasumi-1 (acute myeloblastic leukemia) CEBPA	Kasumi-1 (acute myeloblastic leukemia)	BTO:0004136	CEBPA	SIRUNX1ETO	GEO	GSE60130_cebpa_kasumi1-sirunx1eto_MACS_CEBPA_MA0102.4.damo.pwm.bed	1	8240
femaleBiased	1865	FOXP1	0.21241823456711	0.950349140975349	15	1120	1244	3340	3340	1900	180	1294	14757	FOXP1 LNCaP (prostate carcinoma) FOXP1	LNCaP (prostate carcinoma)	BTO:0001321	FOXP1	NA	GEO	GSE62492_foxp1_lncap-dht_MACS_FOXP1_MA0481.3.damo.pwm.bed	1	6538
femaleBiased	2259	JUN	0.212332933370838	0.965084050353872	47	1121	1139	2473	2473	1580	555	1262	14382	JUN MDA-MB-231 (breast adenocarcinoma) JUN	MDA-MB-231 (breast adenocarcinoma)	BTO:0000815	JUN	compaund A	GTRD	EXP033444_MDA-MB-231--breast-adenocarcinoma-_JUN_MACS_JUN_MA1128.1.damo.pwm.bed	1	17103
femaleBiased	3137	NR3C1	0.211228979619226	0.968310332557302	64	1122	1108	2173	2173	1470	753	1245	14184	NR3C1 Ishikawa (endometrial adenocarcinoma) NR3C1	Ishikawa (endometrial adenocarcinoma)	BTO:0003041	NR3C1	Treatment: 100 nM Dexamethasone for 1 hour	GTRD	EXP048234_Ishikawa--endometrial-adenocarcinoma-_NR3C1_MACS_NR3C1_MA0113.3.damo.pwm.bed	1	10171
femaleBiased	2420	JUN	0.210957962819596	0.972175478506142	91	1123	1083	1721	1721	1310	1066	1218	13871	JUN MCF10A-ER-Src JUN	MCF10A-ER-Src	NULL	JUN	Genotype: transformed	GTRD	EXP048572_MCF10A-ER-Src_JUN_MACS_JUN_MA0099.3.damo.pwm.bed	1	58529
femaleBiased	1607	FOSL2	0.21062082923558	0.95027222437788	17	1124	1245	3240	3240	1870	204	1292	14733	FOSL2 A549 (lung carcinoma) FOSL2	A549 (lung carcinoma)	BTO:0000018	FOSL2	100nM dexamethasone (CHEBI:41879) for 30 minute	GTRD	EXP039757_A549--lung-carcinoma-_FOSL2_MACS_FOSL2_MA1144.1.damo.pwm.bed	1	10955
femaleBiased	2515	JUNB	0.210180456592018	0.963623181749746	46	1125	1147	2495	2495	1590	544	1263	14393	JUNB A549 (lung carcinoma) JUNB	A549 (lung carcinoma)	BTO:0000018	JUNB	100nM dexamethasone (CHEBI:41879) for 12 hour	GTRD	EXP039744_A549--lung-carcinoma-_JUNB_MACS_JUNB_MA1132.1.damo.pwm.bed	1	23241
femaleBiased	1960	GATA3	0.209697036573992	0.950233675930666	18	1126	1246	3195	3195	1860	216	1291	14721	GATA3 MCF7 (Invasive ductal breast carcinoma) GATA3	MCF7 (Invasive ductal breast carcinoma)	BTO:0000093	GATA3		ENCODE	ENCSR000EWS_MCF-7_GATA3_MACS_GATA3_MA0037.3.damo.pwm.bed	1	10588
femaleBiased	2403	JUN	0.209697036573992	0.950233675930666	18	1126	1246	3195	3195	1860	216	1291	14721	JUN HUVEC-C (HUVEC, umbilical vein endothelial cells) JUN	HUVEC-C (HUVEC, umbilical vein endothelial cells)	BTO:0001949	JUN	Treatment: agent VEGF, timepoint 4 Passage: P3-6	GTRD	EXP048211_HUVEC-C--HUVEC--umbilical-vein-endothelial-cells-_JUN_MACS_JUN_MA1132.1.damo.pwm.bed	1	8558
femaleBiased	281	BATF3	0.209268418236516	0.941794040443577	9	1128	1320	3580	3580	2010	109	1300	14828	BATF3 GM12878 (female B-cells lymphoblastoid cell line) BATF3	GM12878 (female B-cells lymphoblastoid cell line)	NULL	BATF3		GTRD	EXP038551_GM12878--female-B-cells-_BATF3_MACS_BATF3_MA0835.2.damo.pwm.bed	1	8257
femaleBiased	2254	JUN	0.209043647096534	0.963281270530615	47	1129	1149	2473	2473	1580	556	1262	14381	JUN MDA-MB-231 (breast adenocarcinoma) JUN	MDA-MB-231 (breast adenocarcinoma)	BTO:0000815	JUN	dexametasone	GTRD	EXP033443_MDA-MB-231--breast-adenocarcinoma-_JUN_MACS_JUN_MA1132.1.damo.pwm.bed	1	17637
femaleBiased	121	AR	0.208891560813365	0.964024147793786	50	1130	1143	2417	2417	1560	591	1259	14346	AR LNCaP (prostate carcinoma) AR	LNCaP (prostate carcinoma)	BTO:0001321	AR	Treatment: 10 nm DHT;	GTRD	EXP054343_LNCaP--prostate-carcinoma-_AR_MACS_AR_MA0007.3.damo.pwm.bed	1	26289
femaleBiased	126	AR	0.208679637937873	0.950805652994108	3	1131	1232	3884	3884	2080	36	1306	14901	AR VCaP (prostate carcinoma) AR	VCaP (prostate carcinoma)	BTO:0003215	AR		GEO	GSE28950_AR_vcap_MACS_AR_MA0007.3.damo.pwm.bed	1	3623
femaleBiased	1765	FOXA1	0.208540244517813	0.955663515675563	28	1132	1203	2877	2877	1740	334	1281	14603	FOXA1 LNCaP C4-2B (prostate carcinoma) FOXA1	LNCaP C4-2B (prostate carcinoma)	BTO:0004959	FOXA1	DHT	GEO	GSE40050_foxa1_c42b-dht_MACS_FOXA1_MA0148.4.damo.pwm.bed	1	17925
femaleBiased	2725	MEF2A	0.208520907913637	0.943845319472002	12	1133	1306	3461	3461	1970	145	1297	14792	MEF2A SK-N-SH (neuroblastoma) MEF2A	SK-N-SH (neuroblastoma)	BTO:0001620	MEF2A	NA	ENCODE	ENCSR000BVC_SK-N-SH_MEF2A_MACS_MEF2A_MA0052.4.damo.pwm.bed	1	9469
femaleBiased	3417	REST	0.208391037982433	0.966957877676041	64	1134	1122	2173	2173	1480	754	1245	14183	REST liver REST	liver	BTO:0000759	REST		GTRD	EXP039414_liver_REST_MACS_REST_MA0138.2.damo.pwm.bed	1	12400
femaleBiased	3438	RFX1	0.208057218255847	0.968256651789667	72	1135	1109	2030	2030	1420	847	1237	14090	RFX1 MCF7 (Invasive ductal breast carcinoma) RFX1	MCF7 (Invasive ductal breast carcinoma)	BTO:0000093	RFX1	NA	GTRD	EXP039737_MCF7--Invasive-ductal-breast-carcinoma-_RFX1_MACS_RFX1_MA0509.2.damo.pwm.bed	1	11335
femaleBiased	283	BATF3	0.208011551838309	0.944308239867504	13	1136	1302	3413	3413	1950	157	1296	14780	BATF3 KK1 (Adult T acute lymphoblastic leukemia) BATF3	KK1 (Adult T acute lymphoblastic leukemia)	NULL	BATF3	Treatment: BirA enzyme were transduced with N-terminally tagged BATF3 (pRCMV/TO-flag-BIOTIN-BATF3-puro)	GTRD	EXP049476_KK1--Adult-T-acute-lymphoblastic-leukemia-_BATF3_MACS_BATF3_MA0835.2.damo.pwm.bed	1	10506
femaleBiased	2071	GRHL2	0.208011193983131	0.973032633891075	110	1137	1077	1471	1471	1230	1287	1199	13650	GRHL2 HBE GRHL2	HBE	NA	GRHL2		GEO	GSE46194_grhl2_hbe_MACS_GRHL2_MA1105.2.damo.pwm.bed	1	40252
femaleBiased	3621	SOX4	0.207820681068053	0.959994720544275	39	1138	1168	2640	2640	1650	463	1270	14474	SOX4 HMLE-Twist-ER (breast cancer) SOX4	HMLE-Twist-ER (breast cancer)	NULL	SOX4	Treatment:doxycicline and TGF-beta CellType: Immortalized human mammary epithelial cells	GTRD	EXP047893_HMLE-Twist-ER--breast-cancer-_SOX4_MACS_SOX4_MA0867.2.damo.pwm.bed	1	6514
femaleBiased	3388	RELB	0.207784140911561	0.979854213228475	241	1139	1031	313	1139	828	2796	1068	12141	RELB GM12878 (female B-cells lymphoblastoid cell line) RELB	GM12878 (female B-cells lymphoblastoid cell line)	NULL	RELB	NA	GTRD	EXP054686_GM12878--female-B-cells-lymphoblastoid-cell-line-_RELB_MACS_RELB_MA1117.1.damo.pwm.bed	1	43442
femaleBiased	1810	FOXA1	0.207773276373656	0.970368546525532	87	1140	1094	1774	1774	1340	1021	1222	13916	FOXA1 MCF7 (Invasive ductal breast carcinoma) FOXA1	MCF7 (Invasive ductal breast carcinoma)	BTO:0000093	FOXA1		GEO	GSE80808_foxa1_mcf7_MACS_FOXA1_MA0148.4.damo.pwm.bed	1	34605
femaleBiased	2567	JUNB	0.20742225058822	0.94469992162383	14	1141	1293	3371	3371	1940	169	1295	14768	JUNB A549 (lung carcinoma) JUNB	A549 (lung carcinoma)	BTO:0000018	JUNB	100nM dexamethasone (CHEBI:41879) for 3 hour	GTRD	EXP040136_A549--lung-carcinoma-_JUNB_MACS_JUNB_MA1137.1.damo.pwm.bed	1	9751
femaleBiased	3691	SPI1	0.206889780204694	0.967010707711613	68	1142	1121	2101	2101	1450	801	1241	14136	SPI1 K562 (myelogenous leukemia) SPI1	K562 (myelogenous leukemia)	NULL	SPI1	SAHA	GEO	GSE74999_spi1_k562-saha_MACS_SPI1_MA0080.5.damo.pwm.bed	1	9337
femaleBiased	2191	HSF1	0.206771493423145	0.94503452177538	15	1143	1289	3340	3340	1920	181	1294	14756	HSF1 MCF7 (Invasive ductal breast carcinoma) HSF1	MCF7 (Invasive ductal breast carcinoma)	BTO:0000093	HSF1	CHX_10UM	GEO	GSE45852_hsf1_mcf7-chx-10um_MACS_HSF1_MA0486.2.damo.pwm.bed	1	882
femaleBiased	1352	ESR1	0.206684199545441	0.963378349899426	52	1144	1148	2372	2372	1550	615	1257	14322	ESR1 T47D (invasive ductal carcinoma) ESR1	T47D (invasive ductal carcinoma)	BTO:0001248	ESR1	Passsage: <10	GTRD	EXP049892_T47D--invasive-ductal-carcinoma-_ESR1_MACS_ESR1_MA0112.3.damo.pwm.bed	1	11209
femaleBiased	156	AR	0.206574291682573	0.97145383180609	100	1145	1087	1589	1589	1270	1172	1209	13765	AR PC3(bone mets prostate adenocarcinoma) AR	PC3(bone mets prostate adenocarcinoma)	NULL	AR	R1881	GEO	GSE54110_AR_pc3-r1881_MACS_AR_MA0007.3.damo.pwm.bed	1	60594
femaleBiased	3352	RELA	0.206463670886455	0.968974157776221	81	1146	1104	1873	1873	1370	952	1228	13985	RELA SW480 (colon adenocarcinoma) RELA	SW480 (colon adenocarcinoma)	BTO:0000038	RELA	TNF-alpha 16 h	GTRD	EXP036903_SW480--colon-adenocarcinoma-_RELA_MACS_RELA_MA0107.1.damo.pwm.bed	1	14544
femaleBiased	3220	PAX5	0.205412410753632	0.95289007631034	27	1147	1221	2909	2909	1760	323	1282	14614	PAX5 OCI-LY7 (diffuse large B-cell lymphoma) PAX5	OCI-LY7 (diffuse large B-cell lymphoma)	NULL	PAX5		GEO	GSE69558_pax5_ocily7_MACS_PAX5_MA0014.3.damo.pwm.bed	1	3918
femaleBiased	381	CEBPB	0.205410222597677	0.963729832737447	56	1148	1145	2312	2312	1540	662	1253	14275	CEBPB A549 (lung carcinoma) CEBPB	A549 (lung carcinoma)	BTO:0000018	CEBPB	1 h with 100 nM Dexamethasone (Myers)	GTRD	EXP040177_A549--lung-carcinoma-_CEBPB_MACS_CEBPB_MA0466.2.damo.pwm.bed	1	17090
femaleBiased	16	AR	0.205338202175214	0.945572531108075	17	1149	1282	3240	3240	1890	205	1292	14732	AR LNCaP (prostate carcinoma) AR	LNCaP (prostate carcinoma)	BTO:0001321	AR	100 nM DHT	GTRD	EXP030500_LNCaP--prostate-carcinoma-_AR_MACS_AR_MA0007.3.damo.pwm.bed	1	12326
femaleBiased	1606	FOSL2	0.205338202175214	0.945572531108075	17	1149	1282	3240	3240	1890	205	1292	14732	FOSL2 A549 (lung carcinoma) FOSL2	A549 (lung carcinoma)	BTO:0000018	FOSL2	100nM dexamethasone (CHEBI:41879) for 30 minute	GTRD	EXP039757_A549--lung-carcinoma-_FOSL2_MACS_FOSL2_MA1138.1.damo.pwm.bed	1	10994
femaleBiased	2602	JUND	0.205338202175214	0.945572531108075	17	1149	1282	3240	3240	1890	205	1292	14732	JUND GM12878 (female B-cells lymphoblastoid cell line) JUND	GM12878 (female B-cells lymphoblastoid cell line)	NULL	JUND	NULL	GTRD	EXP000436_GM12878--female-B-cells-_JUND_MACS_JUND_MA0491.2.damo.pwm.bed	1	10418
femaleBiased	2221	JUN	0.205334468697786	0.954991883679504	31	1152	1206	2816	2816	1720	370	1278	14567	JUN HeLa S3 (cervical adenocarcinoma) JUN	HeLa S3 (cervical adenocarcinoma)	BTO:0000568	JUN		ENCODE	ENCSR000EDG_HeLa-S3_JUN_MACS_JUN_MA0489.1.damo.pwm.bed	1	19799
femaleBiased	3104	NR3C1	0.204849133420188	0.973530594754085	129	1153	1074	1232	1232	1150	1508	1180	13429	NR3C1 BEAS-2B (bronchial epithelium) NR3C1	BEAS-2B (bronchial epithelium)	NULL	NR3C1	dexamethasone + TNF	GTRD	EXP036258_BEAS-2B--bronchial-epithelium-_NR3C1_MACS_NR3C1_MA0113.3.damo.pwm.bed	1	26852
femaleBiased	2487	JUNB	0.204574686457917	0.945790429721418	18	1154	1272	3195	3195	1870	217	1291	14720	JUNB A549 (lung carcinoma) JUNB	A549 (lung carcinoma)	BTO:0000018	JUNB	100nM dexamethasone (CHEBI:41879) for 30 minute	GTRD	EXP039331_A549--lung-carcinoma-_JUNB_MACS_JUNB_MA1132.1.damo.pwm.bed	1	12608
femaleBiased	2489	JUNB	0.204574686457917	0.945790429721418	18	1154	1272	3195	3195	1870	217	1291	14720	JUNB A549 (lung carcinoma) JUNB	A549 (lung carcinoma)	BTO:0000018	JUNB	100nM dexamethasone (CHEBI:41879) for 30 minute	GTRD	EXP039331_A549--lung-carcinoma-_JUNB_MACS_JUNB_MA1135.1.damo.pwm.bed	1	12489
femaleBiased	2491	JUNB	0.204574686457917	0.945790429721418	18	1154	1272	3195	3195	1870	217	1291	14720	JUNB A549 (lung carcinoma) JUNB	A549 (lung carcinoma)	BTO:0000018	JUNB	100nM dexamethasone (CHEBI:41879) for 30 minute	GTRD	EXP039331_A549--lung-carcinoma-_JUNB_MACS_JUNB_MA1138.1.damo.pwm.bed	1	12490
femaleBiased	2590	JUND	0.204552836970638	0.959134481240764	42	1157	1176	2577	2577	1640	499	1267	14438	JUND SK-N-SH (neuroblastoma) JUND	SK-N-SH (neuroblastoma)	BTO:0001620	JUND		ENCODE	ENCSR000BSK_SK-N-SH_JUND_MACS_JUND_MA0491.2.damo.pwm.bed	1	35878
femaleBiased	3463	RUNX1	0.20454058770834	0.962774765341802	54	1158	1155	2341	2341	1550	639	1255	14298	RUNX1 CD4+ CD25- T-cells RUNX1	CD4+ CD25- T-cells	NULL	RUNX1		GTRD	EXP032572_CD4--CD25--T-cells_RUNX1_MACS_RUNX1_MA0002.2.damo.pwm.bed	1	3418
femaleBiased	311	CEBPA	0.204442337277683	0.973059307250472	125	1159	1076	1279	1279	1170	1462	1184	13475	CEBPA U937 (adult acute monocytic leukemia) CEBPA	U937 (adult acute monocytic leukemia)	BTO:0001412	CEBPA	bio	GTRD	EXP000946_U937--adult-acute-monocytic-leukemia-_CEBPA_MACS_CEBPA_MA0019.1.damo.pwm.bed	1	61348
femaleBiased	1495	FLI1	0.203489261773018	0.979344450406379	264	1160	1035	221	1160	805	3063	1045	11874	FLI1 A-673 clone Asp114 (Ewing sarcoma) FLI1	A-673 clone Asp114 (Ewing sarcoma)	NULL	FLI1		GTRD	EXP047963_A-673-clone-Asp114--Ewing-sarcoma-_FLI1_MACS_FLI1_MA0475.2.damo.pwm.bed	1	59048
femaleBiased	2751	MGA	0.203241695093568	0.957613125404456	40	1161	1188	2620	2620	1660	476	1269	14461	MGA K562 (myelogenous leukemia) MGA	K562 (myelogenous leukemia)	NULL	MGA	NA	GTRD	EXP040079_K562--myelogenous-leukemia-_MGA_MACS_MGA_MA0801.1.damo.pwm.bed	1	5244
femaleBiased	364	CEBPB	0.202886511615438	0.975569117777047	170	1162	1059	765	1162	995	1982	1139	12955	CEBPB SUM159PT (Triple negative breast cancer) CEBPB	SUM159PT (Triple negative breast cancer)	NULL	CEBPB	DMSO	GTRD	EXP037879_SUM159PT--pleiomorphic-breast-carcinoma-_CEBPB_MACS_CEBPB_MA0466.2.damo.pwm.bed	1	71597
femaleBiased	2357	JUN	0.202340680570907	0.937317193393274	12	1163	1344	3461	3461	1990	146	1297	14791	JUN MCF7 (Invasive ductal breast carcinoma) JUN	MCF7 (Invasive ductal breast carcinoma)	BTO:0000093	JUN	Source: cJun - Tet cells; CellType: ERalpha-positive breast cancer cells; Treatment: ethanol 1hr;	GTRD	EXP047659_MCF7--Invasive-ductal-breast-carcinoma-_JUN_MACS_JUN_MA0462.2.damo.pwm.bed	1	5792
femaleBiased	68	AR	0.202331638861529	0.931301959586444	4	1164	1384	3825	3825	2120	49	1305	14888	AR MCF-7 C4-12 (invasive breast ductal carcinoma) AR	MCF-7 C4-12 (invasive breast ductal carcinoma)	NULL	AR	Female	GTRD	EXP040661_MCF-7-C4-12--invasive-breast-ductal-carcinoma-_AR_MACS_AR_MA0007.3.damo.pwm.bed	1	1516
femaleBiased	1570	FOSL1	0.202172148163005	0.946297772980602	21	1165	1270	3088	3088	1840	253	1288	14684	FOSL1 BT-549 (breast invasive ductal carcinoma) FOSL1	BT-549 (breast invasive ductal carcinoma)	BTO:0002548	FOSL1	NA	GEO	GSE46166_fosl1_bt549_MACS_FOSL1_MA0477.2.damo.pwm.bed	1	16372
femaleBiased	4109	VDR	0.202160111032324	0.933169263366678	9	1166	1370	3580	3580	2040	110	1300	14827	VDR LX-2 (hepatic stellate cells) VDR	LX-2 (hepatic stellate cells)	BTO:0003516	VDR		GEO	GSE38103_vdr_lx2_MACS_VDR_MA0693.2.damo.pwm.bed	1	1303
femaleBiased	1758	FOXA1	0.201704040149034	0.939079211119209	14	1167	1334	3371	3371	1960	170	1295	14767	FOXA1 LNCaP (prostate carcinoma) FOXA1	LNCaP (prostate carcinoma)	BTO:0001321	FOXA1	1F5_SIFOXA1	GEO	GSE30623_foxa1_lncap1f5-sifoxa1_MACS_FOXA1_MA0148.4.damo.pwm.bed	1	8900
femaleBiased	2425	JUN	0.201292955637781	0.968865251122931	96	1168	1105	1643	1643	1310	1128	1213	13809	JUN MCF10A-ER-Src JUN	MCF10A-ER-Src	NULL	JUN	Genotype: transformed	GTRD	EXP048572_MCF10A-ER-Src_JUN_MACS_JUN_MA1130.1.damo.pwm.bed	1	59771
femaleBiased	162	AR	0.201252076132209	0.939778273314846	15	1169	1328	3340	3340	1950	182	1294	14755	AR LHSAR (prostate epithelial cells) AR	LHSAR (prostate epithelial cells)	NULL	AR	HOXB13	GEO	GSE56288_AR_lhsar-hoxb13_MACS_AR_MA0007.3.damo.pwm.bed	1	19730
femaleBiased	1529	FOS	0.200809919501334	0.955733541767935	39	1170	1202	2640	2640	1670	465	1270	14472	FOS K562 (myelogenous leukemia) FOS	K562 (myelogenous leukemia)	NULL	FOS	24 hours following induction with TPA	GTRD	EXP000589_K562--myelogenous-leukemia-_FOS_MACS_FOS_MA1141.1.damo.pwm.bed	1	13741
femaleBiased	1813	FOXA1	0.200669547379291	0.978180927636824	250	1171	1042	279	1171	831	2904	1059	12033	FOXA1 LNCaP (prostate carcinoma) FOXA1	LNCaP (prostate carcinoma)	BTO:0001321	FOXA1	DMSO	GEO	GSE83860_foxa1_lncap-dmso_MACS_FOXA1_MA0148.4.damo.pwm.bed	1	177567
femaleBiased	3981	TP53	0.200555897405484	0.928421054531008	7	1172	1402	3673	3673	2080	86	1302	14851	TP53 PHA-simulated human T-lynphocytes TP53	PHA-simulated human T-lynphocytes	NULL	TP53	Treatment: 10 uM Nutlin-3 for 24 hrs Source: healthy volunteer #90	GTRD	EXP048271_PHA-simulated-human-T-lynphocytes_TP53_MACS_TP53_MA0106.3.damo.pwm.bed	1	3055
femaleBiased	3028	NFYA	0.199188670582226	0.972555498180344	142	1173	1081	1083	1173	1110	1661	1167	13276	NFYA HeLa S3 (cervical adenocarcinoma) NFYA	HeLa S3 (cervical adenocarcinoma)	BTO:0000568	NFYA	NA	ENCODE	ENCSR000DNS_HeLa-S3_NFYA_MACS_NFYA_MA0060.3.damo.pwm.bed	1	4589
femaleBiased	1889	GABPA	0.199170056441014	0.976956057570934	226	1174	1055	381	1174	870	2629	1083	12308	GABPA VCaP (prostate carcinoma) GABPA	VCaP (prostate carcinoma)	BTO:0003215	GABPA		GEO	GSE49091_gabpa_vcap_MACS_GABPA_MA0062.3.damo.pwm.bed	1	32492
femaleBiased	1550	FOS	0.198913880061467	0.941804324500487	19	1175	1318	3153	3153	1880	230	1290	14707	FOS THP-1 (acute monocytic leukemia) FOS	THP-1 (acute monocytic leukemia)	BTO:0001370	FOS	Treatment: Pam3csk4 treated 4hr, eGFP(EP mRNA)	GTRD	EXP047824_THP-1--acute-monocytic-leukemia-_FOS_MACS_FOS_MA0099.3.damo.pwm.bed	1	8181
femaleBiased	2380	JUN	0.198913880061467	0.941804324500487	19	1175	1318	3153	3153	1880	230	1290	14707	JUN HUVEC-C (HUVEC, umbilical vein endothelial cells) JUN	HUVEC-C (HUVEC, umbilical vein endothelial cells)	BTO:0001949	JUN	Treatment: agent VEGF, timepoint 0 Passage: P3-6	GTRD	EXP048209_HUVEC-C--HUVEC--umbilical-vein-endothelial-cells-_JUN_MACS_JUN_MA0099.3.damo.pwm.bed	1	6534
femaleBiased	2407	JUN	0.198844523615878	0.946741379441887	25	1177	1267	2964	2964	1800	301	1284	14636	JUN HUVEC-C (HUVEC, umbilical vein endothelial cells) JUN	HUVEC-C (HUVEC, umbilical vein endothelial cells)	BTO:0001949	JUN	Treatment: agent VEGF, timepoint 012Passage: P3-6	GTRD	EXP048212_HUVEC-C--HUVEC--umbilical-vein-endothelial-cells-_JUN_MACS_JUN_MA0489.1.damo.pwm.bed	1	11204
femaleBiased	312	CEBPA	0.198827600157815	0.97138034749273	129	1178	1090	1232	1232	1170	1511	1180	13426	CEBPA U937 (adult acute monocytic leukemia) CEBPA	U937 (adult acute monocytic leukemia)	BTO:0001412	CEBPA	bio	GTRD	EXP000946_U937--adult-acute-monocytic-leukemia-_CEBPA_MACS_CEBPA_MA0102.4.damo.pwm.bed	1	63716
femaleBiased	1118	ERG	0.198680552024599	0.969030508420204	106	1179	1103	1520	1520	1270	1245	1203	13692	ERG VCaP (prostate carcinoma) ERG	VCaP (prostate carcinoma)	BTO:0003215	ERG	NT	GTRD	EXP000724_VCaP--prostate-carcinoma-_ERG_MACS_ERG_MA0474.2.damo.pwm.bed	1	6799
femaleBiased	1642	FOXA1	0.198602777985102	0.966025733519314	84	1180	1132	1826	1826	1380	990	1225	13947	FOXA1 MCF7 (Invasive ductal breast carcinoma) FOXA1	MCF7 (Invasive ductal breast carcinoma)	BTO:0000093	FOXA1		Array Express	ERP001226_foxa1_mcf7_MACS_FOXA1_MA0148.4.damo.pwm.bed	1	62934
femaleBiased	1491	FLI1	0.198315326504589	0.97780764644963	259	1181	1049	237	1181	822	3009	1050	11928	FLI1 A-673 clone Asp114 (Ewing sarcoma) FLI1	A-673 clone Asp114 (Ewing sarcoma)	NULL	FLI1	no doxycycline, serum-induction	GTRD	EXP038248_A-673-clone-Asp114--Ewing-sarcoma-_FLI1_MACS_FLI1_MA0475.2.damo.pwm.bed	1	64968
femaleBiased	2000	GATA3	0.197864421547244	0.955173163944668	42	1182	1205	2577	2577	1650	501	1267	14436	GATA3 Kelly (neuroblastoma) GATA3	Kelly (neuroblastoma)	NULL	GATA3		GEO	GSE65664_gata3_kelly_MACS_GATA3_MA0037.3.damo.pwm.bed	1	23550
femaleBiased	3116	NR3C1	0.197085870667635	1.03739991755513	1	1183	744	3985	3985	1970	11	1308	14926	NR3C1 A549 (lung carcinoma) NR3C1	A549 (lung carcinoma)	BTO:0000018	NR3C1	100nM dexamethasone (CHEBI:41879) for 10 hour	GTRD	EXP039836_A549--lung-carcinoma-_NR3C1_MACS_NR3C1_MA0113.3.damo.pwm.bed	1	845
femaleBiased	3257	POU5F1	0.197085870667635	1.03739991755513	1	1183	744	3985	3985	1970	11	1308	14926	POU5F1 WA09 (embryonic stem cells) POU5F1	WA09 (embryonic stem cells)	NULL	POU5F1		GTRD	EXP038693_WA09--embryonic-stem-cells-_POU5F1_MACS_POU5F1_MA1115.1.damo.pwm.bed	1	956
femaleBiased	3282	PPARG	0.197085870667635	1.03739991755513	1	1183	744	3985	3985	1970	11	1308	14926	PPARG macrophages PPARG	macrophages	NULL	PPARG		Array Express	ERP008801_pparg_macrophage_MACS_PPARG_MA0066.1.damo.pwm.bed	1	253
femaleBiased	3994	TP53	0.197085870667635	1.03739991755513	1	1183	744	3985	3985	1970	11	1308	14926	TP53 UACC62 TP53	UACC62	BTO:0004152	TP53	Treatment: 4GY for 2hrs;	GTRD	EXP051023_UACC62_TP53_MACS_TP53_MA0106.3.damo.pwm.bed	1	333
femaleBiased	1390	ESR1	0.196671851880527	0.925046086509998	3	1187	1435	3884	3884	2170	37	1306	14900	ESR1 ZR-75-1 (invasive ductal carcinoma) ESR1	ZR-75-1 (invasive ductal carcinoma)	BTO:0003136	ESR1	SIGATA_E2	GEO	GSE40129_esr1_zr751-sigata-e2_MACS_ESR1_MA0112.3.damo.pwm.bed	1	1095
femaleBiased	2349	JUN	0.196523447692631	0.960699323555293	62	1188	1165	2219	2219	1520	735	1247	14202	JUN A549 (lung carcinoma) JUN	A549 (lung carcinoma)	BTO:0000018	JUN	100nM dexamethasone (CHEBI:41879) for 5 minute	GTRD	EXP040322_A549--lung-carcinoma-_JUN_MACS_JUN_MA0099.3.damo.pwm.bed	1	18128
femaleBiased	1000	CUX1	0.196314871001437	0.919937573564264	5	1189	1476	3772	3772	2150	62	1304	14875	CUX1 K562 (myelogenous leukemia) CUX1	K562 (myelogenous leukemia)	NULL	CUX1	NA	GTRD	EXP038273_K562--myelogenous-leukemia-_CUX1_MACS_CUX1_MA0754.1.damo.pwm.bed	1	1663
femaleBiased	3051	NR2C2	0.195865330434837	0.92716851344432	10	1190	1417	3536	3536	2050	123	1299	14814	NR2C2 K562 (myelogenous leukemia) NR2C2	K562 (myelogenous leukemia)	NULL	NR2C2		ENCODE	ENCSR000EWH_K562_NR2C2_MACS_NR2C2_MA0504.1.damo.pwm.bed	1	309
femaleBiased	3339	RELA	0.195426394076064	0.966317285183923	95	1191	1128	1659	1659	1330	1119	1214	13818	RELA GM19193 (female B-cells Lymphoblastoid Cell Lines) RELA	GM19193 (female B-cells Lymphoblastoid Cell Lines)	NULL	RELA	TNF-alpha induced (6h)	GTRD	EXP000756_GM19193--female-B-cells-_RELA_MACS_RELA_MA0107.1.damo.pwm.bed	1	10237
femaleBiased	3097	NR3C1	0.195341749440644	0.955951719600933	48	1192	1198	2458	2458	1620	572	1261	14365	NR3C1 embryonic kidney NR3C1	embryonic kidney	NULL	NR3C1	dexamethasone, stably expressing wt GR	GTRD	EXP032210_embryonic-kidney_NR3C1_MACS_NR3C1_MA0113.3.damo.pwm.bed	1	20349
femaleBiased	3541	RXRA	0.195341749440644	0.955951719600933	48	1192	1198	2458	2458	1620	572	1261	14365	RXRA JMSU-1 (Bladder carcinoma) RXRA	JMSU-1 (Bladder carcinoma)	NULL	RXRA	genotype: RXRA S427F	GTRD	EXP040816_JMSU-1--Bladder-carcinoma-_RXRA_MACS_RXRA_MA1148.1.damo.pwm.bed	1	8106
femaleBiased	1781	FOXA1	0.195109305236469	0.968091139744181	110	1194	1112	1471	1471	1260	1293	1199	13644	FOXA1 LNCaP (prostate carcinoma) FOXA1	LNCaP (prostate carcinoma)	BTO:0001321	FOXA1	ETOH24H	GEO	GSE58428_foxa1_lncap-etoh24h_MACS_FOXA1_MA0148.4.damo.pwm.bed	1	65389
femaleBiased	2509	JUNB	0.195105090447863	0.936309291434039	17	1195	1352	3240	3240	1930	207	1292	14730	JUNB A549 (lung carcinoma) JUNB	A549 (lung carcinoma)	BTO:0000018	JUNB	100nM dexamethasone (CHEBI:41879) for 5 hour	GTRD	EXP039614_A549--lung-carcinoma-_JUNB_MACS_JUNB_MA1134.1.damo.pwm.bed	1	12847
femaleBiased	2396	JUN	0.194642431324365	0.937025600567828	18	1196	1347	3195	3195	1910	219	1291	14718	JUN HUVEC-C (HUVEC, umbilical vein endothelial cells) JUN	HUVEC-C (HUVEC, umbilical vein endothelial cells)	BTO:0001949	JUN	Treatment: agent VEGF, timepoint 4 Passage: P3-6	GTRD	EXP048211_HUVEC-C--HUVEC--umbilical-vein-endothelial-cells-_JUN_MACS_JUN_MA0099.3.damo.pwm.bed	1	8636
femaleBiased	286	BCL6	0.194492541528756	0.963160407554233	78	1197	1151	1924	1924	1420	922	1231	14015	BCL6 OCI-LY1 (diffuse large B-cell lymphoma) BCL6	OCI-LY1 (diffuse large B-cell lymphoma)	NULL	BCL6	Treatment: untreated (control siRNA)	GTRD	EXP052976_OCI-LY1--diffuse-large-B-cell-lymphoma-_BCL6_MACS_BCL6_MA0463.2.damo.pwm.bed	1	10792
femaleBiased	1842	FOXA2	0.194078911533639	0.965611224928331	94	1198	1135	1677	1677	1340	1108	1215	13829	FOXA2 BJ (fibroblasts) FOXA2	BJ (fibroblasts)	NULL	FOXA2	Treatment: to induce FOXA2, doxycycline was added at 5ug/mL Genotype: FOXA2 mimo released	GTRD	EXP049307_BJ--fibroblasts-_FOXA2_MACS_FOXA2_MA0047.3.damo.pwm.bed	1	79019
femaleBiased	1911	GATA1	0.193898995667972	0.943743436538635	26	1199	1307	2935	2935	1810	314	1283	14623	GATA1 K562 (myelogenous leukemia) GATA1	K562 (myelogenous leukemia)	NULL	GATA1	bmp	GTRD	EXP000940_K562--myelogenous-leukemia-_GATA1_MACS_GATA1_MA0140.2.damo.pwm.bed	1	18842
femaleBiased	3237	PKNOX1	0.193884546496132	0.967494429461053	109	1200	1117	1490	1490	1270	1282	1200	13655	PKNOX1 HEK293T (embryonic kidney) PKNOX1	HEK293T (embryonic kidney)	BTO:0002181	PKNOX1	NA	GTRD	EXP039342_HEK293T--embryonic-kidney-_PKNOX1_MACS_PKNOX1_MA0782.2.damo.pwm.bed	1	28993
femaleBiased	3644	SPDEF	0.192956740452814	0.962266469487032	77	1201	1158	1942	1942	1430	911	1232	14026	SPDEF A549 (lung carcinoma) SPDEF	A549 (lung carcinoma)	BTO:0000018	SPDEF	NA	GTRD	EXP037793_A549--lung-carcinoma-_SPDEF_MACS_SPDEF_MA0686.1.damo.pwm.bed	1	6933
femaleBiased	372	CEBPB	0.192911424997868	0.958343236599654	60	1202	1182	2251	2251	1540	713	1249	14224	CEBPB A549 (lung carcinoma) CEBPB	A549 (lung carcinoma)	BTO:0000018	CEBPB	100nM dexamethasone (CHEBI:41879) for 30 minute	GTRD	EXP039499_A549--lung-carcinoma-_CEBPB_MACS_CEBPB_MA0466.2.damo.pwm.bed	1	18104
femaleBiased	1271	ESR1	0.192884535745086	0.959119504284913	63	1203	1177	2201	2201	1530	748	1246	14189	ESR1 MCF7 (Invasive ductal breast carcinoma) ESR1	MCF7 (Invasive ductal breast carcinoma)	BTO:0000093	ESR1	none	GTRD	EXP038384_MCF7--Invasive-ductal-breast-carcinoma-_ESR1_MACS_ESR1_MA0112.3.damo.pwm.bed	1	12869
femaleBiased	114	AR	0.192846631686741	0.917687541166888	7	1204	1495	3673	3673	2120	87	1302	14850	AR LNCaP (prostate carcinoma) AR	LNCaP (prostate carcinoma)	BTO:0001321	AR	Treatment: transfected twice with with 5nM of siControl every 24 hours, 100nM of ETOH for 2 hrs, 100nM of ETOH for 2 hrs	GTRD	EXP052983_LNCaP--prostate-carcinoma-_AR_MACS_AR_MA0007.3.damo.pwm.bed	1	2651
femaleBiased	2950	MYCN	0.192192493436095	0.912614317120215	4	1205	1541	3825	3825	2190	50	1305	14887	MYCN BE2C MYCN	BE2C	NULL	MYCN		GEO	GSE72640_mycn_be2c_MACS_MYCN_MA0104.4.damo.pwm.bed	1	144
femaleBiased	2316	JUN	0.191865177385592	0.956341446153558	55	1206	1196	2326	2326	1580	655	1254	14282	JUN A549 (lung carcinoma) JUN	A549 (lung carcinoma)	BTO:0000018	JUN	100nM dexamethasone (CHEBI:41879) for 6 hour	GTRD	EXP039496_A549--lung-carcinoma-_JUN_MACS_JUN_MA1128.1.damo.pwm.bed	1	9870
femaleBiased	3813	TCF7L2	0.191632859496874	0.944248569166695	29	1207	1303	2858	2858	1790	350	1280	14587	TCF7L2 MCF7 (Invasive ductal breast carcinoma) TCF7L2	MCF7 (Invasive ductal breast carcinoma)	BTO:0000093	TCF7L2		ENCODE	ENCSR000EWT_MCF-7_TCF7L2_MACS_TCF7L2_MA0523.1.damo.pwm.bed	1	7575
femaleBiased	3300	PRDM1	0.191183953529849	0.963275639143981	87	1208	1150	1774	1774	1380	1028	1222	13909	PRDM1 HEK293 (embryonic kidney) PRDM1	HEK293 (embryonic kidney)	NULL	PRDM1		GTRD	EXP035871_HEK293--embryonic-kidney-_PRDM1_MACS_PRDM1_MA0508.3.damo.pwm.bed	1	14703
femaleBiased	14	AR	0.191170371306613	0.940014540001176	24	1209	1326	2999	2999	1840	291	1285	14646	AR VCaP (prostate carcinoma) AR	VCaP (prostate carcinoma)	BTO:0003215	AR	R1881	GTRD	EXP000733_VCaP--prostate-carcinoma-_AR_MACS_AR_MA0007.3.damo.pwm.bed	1	12309
femaleBiased	3130	NR3C1	0.190884761721244	0.960042819422054	71	1210	1167	2046	2046	1470	842	1238	14095	NR3C1 MCF10A (breast epithelial cells) NR3C1	MCF10A (breast epithelial cells)	BTO:0001939	NR3C1	Treatment: dexamethasone (DEX) 60 min;	GTRD	EXP047628_MCF10A--breast-epithelial-cells-_NR3C1_MACS_NR3C1_MA0113.3.damo.pwm.bed	1	24312
femaleBiased	2406	JUN	0.190873981682983	0.94438929104436	30	1211	1299	2831	2831	1780	362	1279	14575	JUN HUVEC-C (HUVEC, umbilical vein endothelial cells) JUN	HUVEC-C (HUVEC, umbilical vein endothelial cells)	BTO:0001949	JUN	Treatment: agent VEGF, timepoint 012Passage: P3-6	GTRD	EXP048212_HUVEC-C--HUVEC--umbilical-vein-endothelial-cells-_JUN_MACS_JUN_MA0488.1.damo.pwm.bed	1	11284
femaleBiased	1466	ETS1	0.190741996793165	0.972543472391854	185	1212	1082	632	1212	975	2162	1124	12775	ETS1 HUVEC-C (HUVEC, umbilical vein endothelial cells) ETS1	HUVEC-C (HUVEC, umbilical vein endothelial cells)	BTO:0001949	ETS1	Treatment: agent VEGF, timepoint 1 Passage: P3-6	GTRD	EXP048198_HUVEC-C--HUVEC--umbilical-vein-endothelial-cells-_ETS1_MACS_ETS1_MA0098.3.damo.pwm.bed	1	14280
femaleBiased	2569	JUNB	0.190668523175103	0.928033762333422	14	1213	1408	3371	3371	2000	172	1295	14765	JUNB A549 (lung carcinoma) JUNB	A549 (lung carcinoma)	BTO:0000018	JUNB	100nM dexamethasone (CHEBI:41879) for 3 hour	GTRD	EXP040136_A549--lung-carcinoma-_JUNB_MACS_JUNB_MA1140.2.damo.pwm.bed	1	10013
femaleBiased	2564	JUNB	0.190633231845523	0.92641409283125	13	1214	1426	3413	3413	2020	160	1296	14777	JUNB A549 (lung carcinoma) JUNB	A549 (lung carcinoma)	BTO:0000018	JUNB	100nM dexamethasone (CHEBI:41879) for 3 hour	GTRD	EXP040136_A549--lung-carcinoma-_JUNB_MACS_JUNB_MA1132.1.damo.pwm.bed	1	9304
femaleBiased	2532	JUNB	0.190451615593304	0.924525468291997	12	1215	1439	3461	3461	2040	148	1297	14789	JUNB A549 (lung carcinoma) JUNB	A549 (lung carcinoma)	BTO:0000018	JUNB	100nM dexamethasone (CHEBI:41879) for 7 hour	GTRD	EXP039831_A549--lung-carcinoma-_JUNB_MACS_JUNB_MA1137.1.damo.pwm.bed	1	9407
femaleBiased	3299	PRDM1	0.190407768695346	0.930663792670155	16	1216	1389	3284	3284	1960	196	1293	14741	PRDM1 HeLa S3 (cervical adenocarcinoma) PRDM1	HeLa S3 (cervical adenocarcinoma)	BTO:0000568	PRDM1		ENCODE	ENCSR000ECY_HeLa-S3_PRDM1_MACS_PRDM1_MA0508.3.damo.pwm.bed	1	3577
femaleBiased	1605	FOSL2	0.190150943086034	0.931744437739735	17	1217	1379	3240	3240	1950	208	1292	14729	FOSL2 A549 (lung carcinoma) FOSL2	A549 (lung carcinoma)	BTO:0000018	FOSL2	100nM dexamethasone (CHEBI:41879) for 30 minute	GTRD	EXP039757_A549--lung-carcinoma-_FOSL2_MACS_FOSL2_MA1130.1.damo.pwm.bed	1	11047
femaleBiased	2398	JUN	0.190150943086034	0.931744437739735	17	1217	1379	3240	3240	1950	208	1292	14729	JUN HUVEC-C (HUVEC, umbilical vein endothelial cells) JUN	HUVEC-C (HUVEC, umbilical vein endothelial cells)	BTO:0001949	JUN	Treatment: agent VEGF, timepoint 4 Passage: P3-6	GTRD	EXP048211_HUVEC-C--HUVEC--umbilical-vein-endothelial-cells-_JUN_MACS_JUN_MA0488.1.damo.pwm.bed	1	8158
femaleBiased	877	CTCF	0.190039941024435	0.962067930302623	83	1219	1161	1842	1842	1410	982	1226	13955	CTCF T47D (invasive ductal carcinoma) CTCF	T47D (invasive ductal carcinoma)	BTO:0001248	CTCF	Treatment: no stress Source: T47D whole cell	GTRD	EXP053044_T47D--invasive-ductal-carcinoma-_CTCF_MACS_CTCF_MA0139.1.damo.pwm.bed	1	31916
femaleBiased	2272	JUN	0.189911307711097	0.954965413460687	54	1220	1207	2341	2341	1590	644	1255	14293	JUN RCC 7860 (Renal cell carcinoma) JUN	RCC 7860 (Renal cell carcinoma)	BTO:0003781	JUN		GTRD	EXP037742_786-O--renal-carcinoma-_JUN_MACS_JUN_MA0489.1.damo.pwm.bed	1	17663
femaleBiased	2488	JUNB	0.189829215257618	0.93270291314825	18	1221	1373	3195	3195	1930	220	1291	14717	JUNB A549 (lung carcinoma) JUNB	A549 (lung carcinoma)	BTO:0000018	JUNB	100nM dexamethasone (CHEBI:41879) for 30 minute	GTRD	EXP039331_A549--lung-carcinoma-_JUNB_MACS_JUNB_MA1134.1.damo.pwm.bed	1	12666
femaleBiased	1120	ERG	0.188994372360505	0.977630821429362	355	1222	1053	51	1222	775	4118	954	10819	ERG VCaP (prostate carcinoma) ERG	VCaP (prostate carcinoma)	BTO:0003215	ERG	regular medium	GTRD	EXP000734_VCaP--prostate-carcinoma-_ERG_MACS_ERG_MA0474.2.damo.pwm.bed	1	41638
femaleBiased	4108	VDR	0.18857993586106	0.916381549633318	9	1223	1506	3580	3580	2100	112	1300	14825	VDR LX-2 (hepatic stellate cells) VDR	LX-2 (hepatic stellate cells)	BTO:0003516	VDR	CALCIPOTRIOL	GEO	GSE38103_vdr_lx2-calcipotriol_MACS_VDR_MA0693.2.damo.pwm.bed	1	1526
femaleBiased	1462	ETS1	0.188069967727888	0.975473851897803	275	1224	1060	194	1224	826	3200	1034	11737	ETS1 HUVEC-C (HUVEC, umbilical vein endothelial cells) ETS1	HUVEC-C (HUVEC, umbilical vein endothelial cells)	BTO:0001949	ETS1	VEGF stimulation for 12hours	GTRD	EXP038277_HUVEC-C--HUVEC--umbilical-vein-endothelial-cells-_ETS1_MACS_ETS1_MA0098.3.damo.pwm.bed	1	30365
femaleBiased	4084	USF2	0.187586157428743	0.956426856731099	63	1225	1195	2201	2201	1540	750	1246	14187	USF2 K562 (myelogenous leukemia) USF2	K562 (myelogenous leukemia)	NULL	USF2		ENCODE	ENCSR359NFW_K562_USF2_MACS_USF2_MA0526.3.damo.pwm.bed	1	7357
femaleBiased	2220	JUN	0.187342278577165	0.949249979295152	43	1226	1250	2553	2553	1680	516	1266	14421	JUN HeLa S3 (cervical adenocarcinoma) JUN	HeLa S3 (cervical adenocarcinoma)	BTO:0000568	JUN		ENCODE	ENCSR000EDG_HeLa-S3_JUN_MACS_JUN_MA0488.1.damo.pwm.bed	1	22278
femaleBiased	267	BACH1	0.187269387553166	0.912345351656223	8	1227	1545	3628	3628	2130	100	1301	14837	BACH1 K562 (myelogenous leukemia) BACH1	K562 (myelogenous leukemia)	NULL	BACH1	NA	ENCODE	ENCSR000EGD_K562_BACH1_MACS_BACH1_MA0591.1.damo.pwm.bed	1	2796
femaleBiased	3959	TP53	0.187269387553166	0.912345351656223	8	1227	1545	3628	3628	2130	100	1301	14837	TP53 MCF7 (Invasive ductal breast carcinoma) TP53	MCF7 (Invasive ductal breast carcinoma)	BTO:0000093	TP53	irradiation 1h	GTRD	EXP036825_MCF7--Invasive-ductal-breast-carcinoma-_TP53_MACS_TP53_MA0106.3.damo.pwm.bed	1	4156
femaleBiased	2023	GATA4	0.187049327817928	0.966317429182011	122	1229	1127	1324	1324	1230	1436	1187	13501	GATA4 BJ (fibroblasts) GATA4	BJ (fibroblasts)	NULL	GATA4	Genotype: Clonal FOXA2 doxycycline inducible cells	GTRD	EXP049376_BJ--fibroblasts-_GATA4_MACS_GATA4_MA0482.2.damo.pwm.bed	1	116368
femaleBiased	1961	GATA3	0.185869109606834	0.912748174151515	2	1230	1538	3928	3928	2230	25	1307	14912	GATA3 MCF7 (Invasive ductal breast carcinoma) GATA3	MCF7 (Invasive ductal breast carcinoma)	BTO:0000093	GATA3		ENCODE	ENCSR000EWV_MCF-7_GATA3_MACS_GATA3_MA0037.3.damo.pwm.bed	1	3208
femaleBiased	3601	SOX2	0.185869109606834	0.912748174151515	2	1230	1538	3928	3928	2230	25	1307	14912	SOX2 MRC-5 (fetal lung fibroblasts) SOX2	MRC-5 (fetal lung fibroblasts)	BTO:0001590	SOX2	Treatment: Oct4, Sox2 and Klf4 addition for 5 days Passage: 8	GTRD	EXP048946_MRC-5--fetal-lung-fibroblasts-_SOX2_MACS_SOX2_MA0142.1.damo.pwm.bed	1	2800
femaleBiased	2007	GATA3	0.184877973755362	0.97211765030309	212	1232	1084	444	1232	920	2477	1097	12460	GATA3 Jurkat (T-cells) GATA3	Jurkat (T-cells)	BTO:0000661	GATA3		GEO	GSE76181_gata3_jurkat_MACS_GATA3_MA0037.3.damo.pwm.bed	1	39697
femaleBiased	1125	ERG	0.184847054130103	0.969112442366307	162	1233	1102	854	1233	1060	1900	1147	13037	ERG VCaP (prostate carcinoma) ERG	VCaP (prostate carcinoma)	BTO:0003215	ERG	functional form of the peptide (*ERG inhibitory peptidomimetics*)	GTRD	EXP033708_VCaP--prostate-carcinoma-_ERG_MACS_ERG_MA0474.2.damo.pwm.bed	1	10611
femaleBiased	1507	FLI1	0.184805604333912	0.969736535310788	171	1234	1096	754	1234	1030	2004	1138	12933	FLI1 UAE FLI1	UAE	NA	FLI1	ZINC	GEO	GSE23730_fli1_uae-zinc_MACS_FLI1_MA0475.2.damo.pwm.bed	1	18411
femaleBiased	1231	ESR1	0.184562027950843	0.930448398568758	20	1235	1390	3118	3118	1910	245	1289	14692	ESR1 MCF7 (Invasive ductal breast carcinoma) ESR1	MCF7 (Invasive ductal breast carcinoma)	BTO:0000093	ESR1	ICI	GTRD	EXP037443_MCF7--Invasive-ductal-breast-carcinoma-_ESR1_MACS_ESR1_MA0112.3.damo.pwm.bed	1	4251
femaleBiased	1593	FOSL2	0.18421327266381	0.931315282698138	21	1236	1383	3088	3088	1900	257	1288	14680	FOSL2 A549 (lung carcinoma) FOSL2	A549 (lung carcinoma)	BTO:0000018	FOSL2	100nM dexamethasone (CHEBI:41879) for 6 hour	GTRD	EXP039658_A549--lung-carcinoma-_FOSL2_MACS_FOSL2_MA1130.1.damo.pwm.bed	1	12858
femaleBiased	2170	HOXB13	0.18414260060238	0.915502557190973	11	1237	1517	3494	3494	2080	137	1298	14800	HOXB13 LNCaP95 HOXB13	LNCaP95	NULL	HOXB13	Treatment: 10 nM ETOH for 4 hrs Genotype: shARv7 transfection	GTRD	EXP052944_LNCaP95_HOXB13_MACS_HOXB13_MA0901.2.damo.pwm.bed	1	12629
femaleBiased	2467	JUN	0.18414260060238	0.915502557190973	11	1237	1517	3494	3494	2080	137	1298	14800	JUN Kasumi-1 (acute myeloblastic leukemia) JUN	Kasumi-1 (acute myeloblastic leukemia)	BTO:0004136	JUN	Genotype: RUNX1/ETO knockdown;	GTRD	EXP058212_Kasumi-1--acute-myeloblastic-leukemia-_JUN_MACS_JUN_MA1130.1.damo.pwm.bed	1	1775
femaleBiased	879	CTCF	0.183492229283435	0.951781006825982	55	1239	1225	2326	2326	1600	658	1254	14279	CTCF T47D (invasive ductal carcinoma) CTCF	T47D (invasive ductal carcinoma)	BTO:0001248	CTCF	Treatment: 110 mM NaCl for 30 min Source: T47D whole cell	GTRD	EXP053046_T47D--invasive-ductal-carcinoma-_CTCF_MACS_CTCF_MA0139.1.damo.pwm.bed	1	21116
femaleBiased	3342	RELA	0.183374155055942	0.9577862454578	77	1240	1186	1942	1942	1460	915	1232	14022	RELA GM15510 (B-cells) RELA	GM15510 (B-cells)	NULL	RELA	TNF-alpha induced (6h)	GTRD	EXP000762_GM15510--B-cells-_RELA_MACS_RELA_MA0107.1.damo.pwm.bed	1	5592
femaleBiased	3692	SPI1	0.183288088992291	0.912210239027274	10	1241	1547	3536	3536	2110	125	1299	14812	SPI1 K562 (myelogenous leukemia) SPI1	K562 (myelogenous leukemia)	NULL	SPI1		GEO	GSE74999_spi1_k562_MACS_SPI1_MA0080.5.damo.pwm.bed	1	1808
femaleBiased	3703	SREBF1	0.182853971778151	0.93936515119352	31	1242	1332	2816	2816	1800	376	1278	14561	SREBF1 A549 (lung carcinoma) SREBF1	A549 (lung carcinoma)	BTO:0000018	SREBF1		ENCODE	ENCSR897MYK_A549_SREBF1_MACS_SREBF1_MA0829.2.damo.pwm.bed	1	1677
femaleBiased	2225	JUN	0.182630657412764	0.945355593088517	41	1243	1285	2599	2599	1710	494	1268	14443	JUN JUN	NA	NA	JUN	NA	NA	ENCSR000EFA_endothelial_cell_of_umbilical_vein_JUN_MACS_JUN_MA0489.1.damo.pwm.bed	1	29452
femaleBiased	3624	SP1	0.182468577232556	0.958215158516355	81	1244	1185	1873	1873	1430	962	1228	13975	SP1 K562 (myelogenous leukemia) SP1	K562 (myelogenous leukemia)	NULL	SP1		ENCODE	ENCSR000BKO_K562_SP1_MACS_SP1_MA0079.4.damo.pwm.bed	1	1982
femaleBiased	3086	NR3C1	0.181690949397881	0.971845527607274	227	1245	1085	379	1245	903	2652	1082	12285	NR3C1 A549 (lung carcinoma) NR3C1	A549 (lung carcinoma)	BTO:0000018	NR3C1	1 h with 50 nM Dexamethasone (Myers)	ENCODE	ENCSR000BHF_A549_NR3C1_MACS_NR3C1_MA0113.3.damo.pwm.bed	1	51277
femaleBiased	3814	TCF7L2	0.180766560999409	0.9684425299409	172	1246	1107	748	1246	1030	2018	1137	12919	TCF7L2 PANC1 (pancreatic ductal adenocarcinoma) TCF7L2	PANC1 (pancreatic ductal adenocarcinoma)	NULL	TCF7L2		ENCODE	ENCSR000EXL_Panc1_TCF7L2_MACS_TCF7L2_MA0523.1.damo.pwm.bed	1	18010
femaleBiased	2355	JUN	0.180625659657921	0.952517288062602	62	1247	1222	2219	2219	1560	741	1247	14196	JUN A549 (lung carcinoma) JUN	A549 (lung carcinoma)	BTO:0000018	JUN	100nM dexamethasone (CHEBI:41879) for 5 minute	GTRD	EXP040322_A549--lung-carcinoma-_JUN_MACS_JUN_MA1132.1.damo.pwm.bed	1	18172
femaleBiased	3022	NFKB1	0.1805892029163	0.966388742317667	147	1248	1126	1029	1248	1130	1729	1162	13208	NFKB1 MCF10A-ER-Src NFKB1	MCF10A-ER-Src	NULL	NFKB1	Genotype: transformed	GTRD	EXP048574_MCF10A-ER-Src_NFKB1_MACS_NFKB1_MA0105.4.damo.pwm.bed	1	38428
femaleBiased	292	BHLHE40	0.180465398004169	0.947337645644763	48	1249	1261	2458	2458	1660	577	1261	14360	BHLHE40 A549 (lung carcinoma) BHLHE40	A549 (lung carcinoma)	BTO:0000018	BHLHE40	NA	ENCODE	ENCSR000DYJ_A549_BHLHE40_MACS_BHLHE40_MA0464.2.damo.pwm.bed	1	2498
femaleBiased	1179	ESR1	0.180462078552422	0.903251034311207	8	1250	1627	3628	3628	2170	101	1301	14836	ESR1 MCF7 (Invasive ductal breast carcinoma) ESR1	MCF7 (Invasive ductal breast carcinoma)	BTO:0000093	ESR1	hormone starved for 3 days, treated with 1% ethanol for 45 minutes	GTRD	EXP000177_MCF7--Invasive-ductal-breast-carcinoma-_ESR1_MACS_ESR1_MA0112.3.damo.pwm.bed	1	437
femaleBiased	363	CEBPB	0.18041805489447	0.936030961361733	29	1251	1353	2858	2858	1820	353	1280	14584	CEBPB GM12878 (female B-cells lymphoblastoid cell line) CEBPB	GM12878 (female B-cells lymphoblastoid cell line)	NULL	CEBPB		ENCODE	ENCSR681NOM_GM12878_CEBPB_MACS_CEBPB_MA0466.2.damo.pwm.bed	1	2717
femaleBiased	4161	ZNF143	0.180303878901723	0.948886164987996	52	1252	1252	2372	2372	1630	624	1257	14313	ZNF143 HEK293T (embryonic kidney) ZNF143	HEK293T (embryonic kidney)	BTO:0002181	ZNF143		GEO	GSE39263_znf143_hek293t_MACS_ZNF143_MA0088.2.damo.pwm.bed	1	1903
femaleBiased	3820	TCF7L2	0.180179290490615	0.926602881027597	20	1253	1423	3118	3118	1930	246	1289	14691	TCF7L2 CD34+ cells TCF7L2	CD34+ cells	NULL	TCF7L2	PROG_BIO	GEO	GSE29194_tcf7l2_CD34-prog-bio_MACS_TCF7L2_MA0523.1.damo.pwm.bed	1	7006
femaleBiased	1664	FOXA1	0.18017327320194	0.954283541553249	69	1254	1211	2085	2085	1520	823	1240	14114	FOXA1 VCaP (prostate carcinoma) FOXA1	VCaP (prostate carcinoma)	BTO:0003215	FOXA1	DHT 10 nM	GTRD	EXP036101_VCaP--prostate-carcinoma-_FOXA1_MACS_FOXA1_MA0148.4.damo.pwm.bed	1	26826
femaleBiased	1502	FLI1	0.180098596279067	0.957731612878531	84	1255	1187	1826	1826	1420	998	1225	13939	FLI1 A-673 clone Asp114 (Ewing sarcoma) FLI1	A-673 clone Asp114 (Ewing sarcoma)	NULL	FLI1	Passage: 15-19	GTRD	EXP049961_A-673-clone-Asp114--Ewing-sarcoma-_FLI1_MACS_FLI1_MA0475.2.damo.pwm.bed	1	13458
femaleBiased	84	AR	0.180079877031959	0.967063931968846	157	1256	1119	905	1256	1090	1845	1152	13092	AR 22RV1 (prostate carcinoma) AR	22RV1 (prostate carcinoma)	BTO:0002999	AR	Treatment: case	GTRD	EXP049252_22RV1--prostate-carcinoma-_AR_MACS_AR_MA0007.3.damo.pwm.bed	1	29541
femaleBiased	2172	HOXB13	0.179972078293067	0.958268006627073	87	1257	1184	1774	1774	1400	1033	1222	13904	HOXB13 LNCaP (prostate carcinoma) HOXB13	LNCaP (prostate carcinoma)	BTO:0001321	HOXB13		GEO	GSE56288_hoxb13_lncap_MACS_HOXB13_MA0901.2.damo.pwm.bed	1	49240
femaleBiased	2664	MAF	0.179750754284901	0.914852682002418	13	1258	1522	3413	3413	2060	162	1296	14775	MAF Th17-cells MAF	Th17-cells	BTO:0005655	MAF	CellType:pool of expanded Th17 clones; Tissue: primary Th17-IL-10+ lymphocytes; ActivationState: recently activeted;Day:5;	GTRD	EXP047553_Th17-cells_MAF_MACS_MAF_MA1520.1.damo.pwm.bed	1	3330
femaleBiased	1177	ESR1	0.1796715824621	0.940558274178883	36	1259	1323	2708	2708	1760	436	1273	14501	ESR1 ESR1	NA	NA	ESR1	NA	Array Express	ERP003828_esr1_mcf7_MACS_ESR1_MA0112.3.damo.pwm.bed	1	24033
femaleBiased	1742	FOXA1	0.179085607793401	0.952313904612973	64	1260	1223	2173	2173	1550	765	1245	14172	FOXA1 primary breast cancer FOXA1	primary breast cancer	NULL	FOXA1	Treatment: 2 mM DSG for 25 mins	GTRD	EXP053239_primary-breast-cancer_FOXA1_MACS_FOXA1_MA0148.4.damo.pwm.bed	1	22286
femaleBiased	412	CEBPG	0.179024433850388	0.962953281057311	120	1261	1154	1344	1344	1250	1417	1189	13520	CEBPG K562 (myelogenous leukemia) CEBPG	K562 (myelogenous leukemia)	NULL	CEBPG	NA	GTRD	EXP039945_K562--myelogenous-leukemia-_CEBPG_MACS_CEBPG_MA1636.1.damo.pwm.bed	1	43612
femaleBiased	1369	ESR1	0.17899448853661	0.947322308993787	50	1262	1262	2417	2417	1650	601	1259	14336	ESR1 primary endometrium cancer ESR1	primary endometrium cancer	NULL	ESR1	Treatment: 2 mM DSG for 25 mins	GTRD	EXP053241_primary-endometrium-cancer_ESR1_MACS_ESR1_MA0112.3.damo.pwm.bed	1	9329
femaleBiased	1768	FOXA1	0.178947773019159	0.967677358541085	170	1263	1114	765	1263	1050	1996	1139	12941	FOXA1 MCF7 (Invasive ductal breast carcinoma) FOXA1	MCF7 (Invasive ductal breast carcinoma)	BTO:0000093	FOXA1	SIGATA	GEO	GSE40129_foxa1_mcf7-sigata_MACS_FOXA1_MA0148.4.damo.pwm.bed	1	105907
femaleBiased	1317	ESR1	0.178573133747474	0.930953132518798	25	1264	1388	2964	2964	1870	306	1284	14631	ESR1 MCF7 (Invasive ductal breast carcinoma) ESR1	MCF7 (Invasive ductal breast carcinoma)	BTO:0000093	ESR1	Treatment: 500nM RAD001 2hr; Passage: p19;	GTRD	EXP047700_MCF7--Invasive-ductal-breast-carcinoma-_ESR1_MACS_ESR1_MA0112.3.damo.pwm.bed	1	13154
femaleBiased	3207	OTX2	0.178340299253586	0.967012558032172	164	1265	1120	828	1265	1070	1927	1145	13010	OTX2 D283 Med (medulloblastoma) OTX2	D283 Med (medulloblastoma)	NULL	OTX2	shGFP	GTRD	EXP038209_D283-Med--medulloblastoma-_OTX2_MACS_OTX2_MA0712.2.damo.pwm.bed	1	113190
femaleBiased	4049	TP63	0.178306701488443	0.945603470206864	47	1266	1280	2473	2473	1670	566	1262	14371	TP63 keratinocytes TP63	keratinocytes	NULL	TP63		GEO	GSE56674_tp63_keratinocyte_MACS_TP63_MA0525.2.damo.pwm.bed	1	26690
femaleBiased	260	ATF4	0.177600609848197	0.945632696177813	48	1267	1278	2458	2458	1670	578	1261	14359	ATF4 HAP1 (chronic myelogenous leukemia) ATF4	HAP1 (chronic myelogenous leukemia)	NULL	ATF4	2 mM histidinol, 24 hours	GTRD	EXP035036_HAP1--chronic-myelogenous-leukemia-_ATF4_MACS_ATF4_MA0833.2.damo.pwm.bed	1	25714
femaleBiased	137	AR	0.17742665922424	0.950880917722306	1	1268	1230	3985	3985	2160	12	1308	14925	AR LNCaP (prostate carcinoma) AR	LNCaP (prostate carcinoma)	BTO:0001321	AR	SHFOXA1_R1881_HD	GEO	GSE37345_AR_lncap-shfoxa1-r1881-hd_MACS_AR_MA0007.3.damo.pwm.bed	1	603
femaleBiased	3982	TP53	0.17742665922424	0.950880917722306	1	1268	1230	3985	3985	2160	12	1308	14925	TP53 PHA-simulated human T-lynphocytes TP53	PHA-simulated human T-lynphocytes	NULL	TP53	Treatment: 0.3 ug/ml Doxorubicin for 24 hrs Source: healthy volunteer #104	GTRD	EXP048273_PHA-simulated-human-T-lynphocytes_TP53_MACS_TP53_MA0106.3.damo.pwm.bed	1	212
femaleBiased	242	ATF2	0.176695639033411	0.959931383540288	105	1270	1169	1532	1532	1320	1244	1204	13693	ATF2 K562 (myelogenous leukemia) ATF2	K562 (myelogenous leukemia)	NULL	ATF2	NA	GTRD	EXP039995_K562--myelogenous-leukemia-_ATF2_MACS_ATF2_MA1632.1.damo.pwm.bed	1	43248
femaleBiased	1940	GATA2	0.176169206692163	0.957498306689318	92	1271	1189	1703	1703	1390	1093	1217	13844	GATA2 SKH1 (chronic myelogenous leukemia, BCR-ABL1 positive) GATA2	SKH1 (chronic myelogenous leukemia, BCR-ABL1 positive)	NULL	GATA2		GTRD	EXP037840_SKH1--chronic-myelogenous-leukemia--BCR-ABL1-positive-_GATA2_MACS_GATA2_MA0036.3.damo.pwm.bed	1	23536
femaleBiased	3554	SCRT1	0.175966713768118	0.921451963241377	19	1272	1464	3153	3153	1960	235	1290	14702	SCRT1 HEK293 (embryonic kidney) SCRT1	HEK293 (embryonic kidney)	NULL	SCRT1	NA	GTRD	EXP039621_HEK293--embryonic-kidney-_SCRT1_MACS_SCRT1_MA0743.2.damo.pwm.bed	1	3961
femaleBiased	2499	JUNB	0.175883279134001	0.922788484529566	20	1273	1451	3118	3118	1950	247	1289	14690	JUNB A549 (lung carcinoma) JUNB	A549 (lung carcinoma)	BTO:0000018	JUNB	100nM dexamethasone (CHEBI:41879) for 10 hour	GTRD	EXP039341_A549--lung-carcinoma-_JUNB_MACS_JUNB_MA1140.2.damo.pwm.bed	1	14093
femaleBiased	1653	FOXA1	0.175544552176495	0.956834645886752	90	1274	1193	1738	1738	1400	1070	1219	13867	FOXA1 LNCaP (prostate carcinoma) FOXA1	LNCaP (prostate carcinoma)	BTO:0001321	FOXA1	regular medium	GTRD	EXP000722_LNCaP--prostate-carcinoma-_FOXA1_MACS_FOXA1_MA0148.4.damo.pwm.bed	1	46078
femaleBiased	4059	TP63	0.175311809975258	0.9260977582015	23	1275	1427	3027	3027	1910	283	1286	14654	TP63 keratinocytes TP63	keratinocytes	NULL	TP63	epidermal_KDPAF	GEO	GSE67382_tp63_epidermal-keratinocyte-kdpaf_MACS_TP63_MA0525.2.damo.pwm.bed	1	13674
femaleBiased	1884	GABPA	0.175005406088905	0.974138578562629	361	1276	1071	43	1276	797	4198	948	10739	GABPA GM12878 (female B-cells lymphoblastoid cell line) GABPA	GM12878 (female B-cells lymphoblastoid cell line)	NULL	GABPA		GTRD	EXP054616_GM12878--female-B-cells-lymphoblastoid-cell-line-_GABPA_MACS_GABPA_MA0062.3.damo.pwm.bed	1	34360
femaleBiased	3687	SPI1	0.174848045097636	0.968694810258361	207	1277	1106	478	1277	954	2426	1102	12511	SPI1 CD34+ cells SPI1	CD34+ cells	NULL	SPI1	FETAL	GEO	GSE70660_spi1_cd34-fetal_MACS_SPI1_MA0080.5.damo.pwm.bed	1	60680
femaleBiased	4083	USF2	0.174818972086067	0.945722205732058	52	1278	1277	2372	2372	1640	626	1257	14311	USF2 K562 (myelogenous leukemia) USF2	K562 (myelogenous leukemia)	NULL	USF2		ENCODE	ENCSR000EHG_K562_USF2_MACS_USF2_MA0526.3.damo.pwm.bed	1	3176
femaleBiased	2031	GATA6	0.174729353672158	0.927857157730053	25	1279	1411	2964	2964	1880	307	1284	14630	GATA6 HUES64 (embryonic stem cells) GATA6	HUES64 (embryonic stem cells)	NULL	GATA6		GTRD	EXP036794_HUES64--embryonic-stem-cells-_GATA6_MACS_GATA6_MA1104.2.damo.pwm.bed	1	14580
femaleBiased	1834	FOXA2	0.174718463504836	0.959090173404535	105	1280	1178	1532	1532	1330	1245	1204	13692	FOXA2 definitive endoderm(dEN, ES derived) FOXA2	definitive endoderm(dEN, ES derived)	NULL	FOXA2	Treatment: to induce FOXA2, doxycycline was added at 5ug/mL	GTRD	EXP049292_definitive-endoderm-dEN--ES-derived-_FOXA2_MACS_FOXA2_MA0047.3.damo.pwm.bed	1	44513
femaleBiased	2565	JUNB	0.174511941750809	0.909178323663086	13	1281	1577	3413	3413	2090	163	1296	14774	JUNB A549 (lung carcinoma) JUNB	A549 (lung carcinoma)	BTO:0000018	JUNB	100nM dexamethasone (CHEBI:41879) for 3 hour	GTRD	EXP040136_A549--lung-carcinoma-_JUNB_MACS_JUNB_MA1134.1.damo.pwm.bed	1	9375
femaleBiased	3206	OTX2	0.174244798973884	0.959798923815037	111	1282	1173	1457	1457	1300	1315	1198	13622	OTX2 D341 Med (medulloblastoma) OTX2	D341 Med (medulloblastoma)	NULL	OTX2	CRISPR.OTX2.4	GTRD	EXP038205_D341-Med--medulloblastoma-_OTX2_MACS_OTX2_MA0712.2.damo.pwm.bed	1	43257
femaleBiased	370	CEBPB	0.174164189080817	0.953344953226012	77	1283	1218	1942	1942	1480	919	1232	14018	CEBPB monocyte-derived macrophages CEBPB	monocyte-derived macrophages	NULL	CEBPB	none	GTRD	EXP038589_monocyte-derived-macrophages_CEBPB_MACS_CEBPB_MA0466.2.damo.pwm.bed	1	23918
femaleBiased	1465	ETS1	0.174107896080453	0.966000551182067	170	1284	1133	765	1284	1060	1999	1139	12938	ETS1 HUVEC-C (HUVEC, umbilical vein endothelial cells) ETS1	HUVEC-C (HUVEC, umbilical vein endothelial cells)	BTO:0001949	ETS1	Treatment: agent VEGF, timepoint 0 Passage: P3-6	GTRD	EXP048197_HUVEC-C--HUVEC--umbilical-vein-endothelial-cells-_ETS1_MACS_ETS1_MA0098.3.damo.pwm.bed	1	12978
femaleBiased	1051	EBF1	0.174010215192157	0.947230249962355	57	1285	1263	2301	2301	1620	685	1252	14252	EBF1 GM12878 (female B-cells lymphoblastoid cell line) EBF1	GM12878 (female B-cells lymphoblastoid cell line)	NULL	EBF1	NA	ENCODE	ENCSR000DZQ_GM12878_EBF1_MACS_EBF1_MA0154.4.damo.pwm.bed	1	17163
femaleBiased	1079	ELF1	0.173482521773809	0.970769005334657	260	1286	1093	233	1286	871	3038	1049	11899	ELF1 A549 (lung carcinoma) ELF1	A549 (lung carcinoma)	BTO:0000018	ELF1	1 h with 0.02% Ethanol (Myers)	ENCODE	ENCSR000BPT_A549_ELF1_MACS_ELF1_MA0473.3.damo.pwm.bed	1	12470
femaleBiased	1736	FOXA1	0.1734538181418	0.945752595129245	54	1287	1276	2341	2341	1630	650	1255	14287	FOXA1 LNCaP95 FOXA1	LNCaP95	NULL	FOXA1	Treatment: 10 nM ETOH for 4 hrs Genotype: shARfl transfection	GTRD	EXP052942_LNCaP95_FOXA1_MACS_FOXA1_MA0148.4.damo.pwm.bed	1	26148
femaleBiased	1486	ETV6	0.172907152409229	0.877582473272853	2	1288	1865	3928	3928	2360	26	1307	14911	ETV6 Reh (ATCC CRL-8286) ETV6	Reh (ATCC CRL-8286)	BTO:0001163	ETV6	Positive IP/test condition	GTRD	EXP040493_Reh--ATCC-CRL-8286-_ETV6_MACS_ETV6_MA0645.1.damo.pwm.bed	1	737
femaleBiased	274	BACH2	0.172737649815995	0.90220740544676	11	1289	1632	3494	3494	2140	139	1298	14798	BACH2 B-cells BACH2	B-cells	NULL	BACH2	siBACH2	GTRD	EXP040450_B-cells_BACH2_MACS_BACH2_MA1470.1.damo.pwm.bed	1	2802
femaleBiased	1059	EGR1	0.172126339500362	0.944147787015822	52	1290	1304	2372	2372	1660	627	1257	14310	EGR1 GM12878 (female B-cells lymphoblastoid cell line) EGR1	GM12878 (female B-cells lymphoblastoid cell line)	NULL	EGR1		ENCODE	ENCSR000BRG_GM12878_EGR1_MACS_EGR1_MA0162.4.damo.pwm.bed	1	1686
femaleBiased	3155	NR3C1	0.171672679343932	0.919004833115769	20	1291	1484	3118	3118	1960	248	1289	14689	NR3C1 U2OS (osteosarcoma) NR3C1	U2OS (osteosarcoma)	BTO:0001938	NR3C1	SHNS	GEO	GSE65847_nr3c1_u2os-shns_MACS_NR3C1_MA0113.3.damo.pwm.bed	1	15065
femaleBiased	3135	NR3C1	0.171422803986782	0.897722906449827	10	1292	1685	3536	3536	2170	127	1299	14810	NR3C1 MCF10A (breast epithelial cells) NR3C1	MCF10A (breast epithelial cells)	BTO:0001939	NR3C1	Treatment: EGF + DEX 60 min;	GTRD	EXP047633_MCF10A--breast-epithelial-cells-_NR3C1_MACS_NR3C1_MA0113.3.damo.pwm.bed	1	4295
femaleBiased	2180	HSF1	0.171299246929956	0.886917620366635	7	1293	1766	3673	3673	2240	90	1302	14847	HSF1 BPLER (mammary epithelial cells) HSF1	BPLER (mammary epithelial cells)	NULL	HSF1		GEO	GSE38901_hsf1_bpler_MACS_HSF1_MA0486.2.damo.pwm.bed	1	939
femaleBiased	878	CTCF	0.171271368263105	0.947156221076552	61	1294	1265	2232	2232	1600	733	1248	14204	CTCF T47D (invasive ductal carcinoma) CTCF	T47D (invasive ductal carcinoma)	BTO:0001248	CTCF	Treatment: 110 mM NaCl for 7.5 min Source: T47D whole cell	GTRD	EXP053045_T47D--invasive-ductal-carcinoma-_CTCF_MACS_CTCF_MA0139.1.damo.pwm.bed	1	24747
femaleBiased	1309	ESR1	0.171089828709391	0.911802356078226	16	1295	1551	3284	3284	2040	200	1293	14737	ESR1 MCF7 (Invasive ductal breast carcinoma) ESR1	MCF7 (Invasive ductal breast carcinoma)	BTO:0000093	ESR1	100nm E2 (90 min)	GTRD	EXP040958_MCF7--Invasive-ductal-breast-carcinoma-_ESR1_MACS_ESR1_MA0112.3.damo.pwm.bed	1	8439
femaleBiased	2219	JUN	0.171089828709391	0.911802356078226	16	1295	1551	3284	3284	2040	200	1293	14737	JUN WA01 (H1, human embryonic stem cells) JUN	WA01 (H1, human embryonic stem cells)	NULL	JUN		ENCODE	ENCSR000ECA_H1-hESC_JUN_MACS_JUN_MA0489.1.damo.pwm.bed	1	1427
femaleBiased	3202	OTX2	0.170931487935262	0.969279805005679	243	1297	1100	307	1297	901	2844	1066	12093	OTX2 D341 Med (medulloblastoma) OTX2	D341 Med (medulloblastoma)	NULL	OTX2		GTRD	EXP038200_D341-Med--medulloblastoma-_OTX2_MACS_OTX2_MA0712.2.damo.pwm.bed	1	86791
femaleBiased	3341	RELA	0.170755923525355	0.961366578604967	134	1298	1162	1175	1298	1210	1584	1175	13353	RELA GM19099 (female B-cells Lymphoblastoid Cell Lines) RELA	GM19099 (female B-cells Lymphoblastoid Cell Lines)	NULL	RELA	TNF-alpha induced (6h)	GTRD	EXP000760_GM19099--female-B-cells-_RELA_MACS_RELA_MA0107.1.damo.pwm.bed	1	13582
femaleBiased	2032	GATA6	0.170091089016814	0.942501306921177	51	1299	1313	2400	2400	1670	616	1258	14321	GATA6 WA01 (H1, human embryonic stem cells) GATA6	WA01 (H1, human embryonic stem cells)	NULL	GATA6		GTRD	EXP037214_WA01--H1--human-embryonic-stem-cells-_GATA6_MACS_GATA6_MA1104.2.damo.pwm.bed	1	70384
femaleBiased	1745	FOXA1	0.169974896006301	0.954065727173504	89	1300	1214	1751	1751	1420	1061	1220	13876	FOXA1 MCF7 (Invasive ductal breast carcinoma) FOXA1	MCF7 (Invasive ductal breast carcinoma)	BTO:0000093	FOXA1	Treatment: hormone-deprived cells treated with 10 nM estrogen for 45 mins;	GTRD	EXP058100_MCF7--Invasive-ductal-breast-carcinoma-_FOXA1_MACS_FOXA1_MA0148.4.damo.pwm.bed	1	47742
femaleBiased	2411	JUN	0.169741727140421	0.927951758838865	29	1301	1409	2858	2858	1860	356	1280	14581	JUN HUVEC-C (HUVEC, umbilical vein endothelial cells) JUN	HUVEC-C (HUVEC, umbilical vein endothelial cells)	BTO:0001949	JUN	Treatment: agent VEGF, timepoint 012Passage: P3-6	GTRD	EXP048212_HUVEC-C--HUVEC--umbilical-vein-endothelial-cells-_JUN_MACS_JUN_MA1132.1.damo.pwm.bed	1	12135
femaleBiased	428	CREB1	0.169404412587577	0.90357313617045	13	1302	1622	3413	3413	2110	164	1296	14773	CREB1 KG1 (acute myeloid leukemia) CREB1	KG1 (acute myeloid leukemia)	BTO:0000670	CREB1	DMSO	GEO	GSE74928_CREB1_kg1-dmso_MACS_CREB1_MA0018.4.damo.pwm.bed	1	282
femaleBiased	3770	TBX21	0.168399920435606	0.966091803880291	199	1303	1131	525	1303	986	2338	1110	12599	TBX21 GM12878 (female B-cells lymphoblastoid cell line) TBX21	GM12878 (female B-cells lymphoblastoid cell line)	NULL	TBX21		ENCODE	ENCSR739IHN_GM12878_TBX21_MACS_TBX21_MA0690.1.damo.pwm.bed	1	44000
femaleBiased	3105	NR3C1	0.167275080577961	0.949110656599334	74	1304	1251	1996	1996	1520	887	1235	14050	NR3C1 MCF7 (Invasive ductal breast carcinoma) NR3C1	MCF7 (Invasive ductal breast carcinoma)	BTO:0000093	NR3C1	ICI, DEX	GTRD	EXP037448_MCF7--Invasive-ductal-breast-carcinoma-_NR3C1_MACS_NR3C1_MA0113.3.damo.pwm.bed	1	28242
femaleBiased	2530	JUNB	0.167268721297318	0.895702223258971	11	1305	1698	3494	3494	2170	140	1298	14797	JUNB A549 (lung carcinoma) JUNB	A549 (lung carcinoma)	BTO:0000018	JUNB	100nM dexamethasone (CHEBI:41879) for 7 hour	GTRD	EXP039831_A549--lung-carcinoma-_JUNB_MACS_JUNB_MA1134.1.damo.pwm.bed	1	9136
femaleBiased	2990	NFE2	0.167268721297318	0.895702223258971	11	1305	1698	3494	3494	2170	140	1298	14797	NFE2 K562 (myelogenous leukemia) NFE2	K562 (myelogenous leukemia)	NULL	NFE2		ENCODE	ENCSR000FAF_K562_NFE2_MACS_NFE2_MA0841.1.damo.pwm.bed	1	4041
femaleBiased	2397	JUN	0.16652760059291	0.907204240213706	16	1307	1597	3284	3284	2060	201	1293	14736	JUN HUVEC-C (HUVEC, umbilical vein endothelial cells) JUN	HUVEC-C (HUVEC, umbilical vein endothelial cells)	BTO:0001949	JUN	Treatment: agent VEGF, timepoint 4 Passage: P3-6	GTRD	EXP048211_HUVEC-C--HUVEC--umbilical-vein-endothelial-cells-_JUN_MACS_JUN_MA0462.2.damo.pwm.bed	1	8235
femaleBiased	2401	JUN	0.165991812496799	0.90454118748692	15	1308	1613	3340	3340	2090	189	1294	14748	JUN HUVEC-C (HUVEC, umbilical vein endothelial cells) JUN	HUVEC-C (HUVEC, umbilical vein endothelial cells)	BTO:0001949	JUN	Treatment: agent VEGF, timepoint 4 Passage: P3-6	GTRD	EXP048211_HUVEC-C--HUVEC--umbilical-vein-endothelial-cells-_JUN_MACS_JUN_MA1128.1.damo.pwm.bed	1	7635
femaleBiased	2356	JUN	0.165301294440478	0.9015117070706	14	1309	1638	3371	3371	2110	177	1295	14760	JUN MCF7 (Invasive ductal breast carcinoma) JUN	MCF7 (Invasive ductal breast carcinoma)	BTO:0000093	JUN	Source: cJun - Tet cells; CellType: ERalpha-positive breast cancer cells; Treatment: ethanol 1hr;	GTRD	EXP047659_MCF7--Invasive-ductal-breast-carcinoma-_JUN_MACS_JUN_MA0099.3.damo.pwm.bed	1	6390
femaleBiased	3291	PPARG	0.164873468857626	0.949767378681038	81	1310	1249	1873	1873	1480	970	1228	13967	PPARG subcutaneous white adipose tissue PPARG	subcutaneous white adipose tissue	NULL	PPARG		GTRD	EXP034426_subcutaneous-white-adipose-tissue_PPARG_MACS_PPARG_MA0065.2.damo.pwm.bed	1	6490
femaleBiased	3995	TP53	0.16462682419018	0.860781250828631	4	1311	2002	3825	3825	2380	53	1305	14884	TP53 UACC257 TP53	UACC257	BTO:0004233	TP53	Treatment: 4GY for 2hrs;	GTRD	EXP051025_UACC257_TP53_MACS_TP53_MA0106.3.damo.pwm.bed	1	1484
femaleBiased	3676	SPI1	0.163812039514754	0.884542128705644	9	1312	1785	3580	3580	2230	116	1300	14821	SPI1 OCI-LY3 (diffuse large B-cell lymphoma) SPI1	OCI-LY3 (diffuse large B-cell lymphoma)	NULL	SPI1		GEO	GSE56857_spi1_ocily3_MACS_SPI1_MA0080.5.damo.pwm.bed	1	2560
femaleBiased	4036	TP63	0.163812039514754	0.884542128705644	9	1312	1785	3580	3580	2230	116	1300	14821	TP63 surface ectoderm cells TP63	surface ectoderm cells	NULL	TP63	Treatment: Doxycycline for 2 days Geenotype: TetO:Tp63+/-	GTRD	EXP053349_surface-ectoderm-cells_TP63_MACS_TP63_MA0525.2.damo.pwm.bed	1	8660
femaleBiased	1461	ETS1	0.163485526762112	0.966903046311118	242	1314	1124	308	1314	915	2838	1067	12099	ETS1 HUVEC-C (HUVEC, umbilical vein endothelial cells) ETS1	HUVEC-C (HUVEC, umbilical vein endothelial cells)	BTO:0001949	ETS1	VEGF stimulation for 4hours	GTRD	EXP038276_HUVEC-C--HUVEC--umbilical-vein-endothelial-cells-_ETS1_MACS_ETS1_MA0098.3.damo.pwm.bed	1	25252
femaleBiased	3511	RXRA	0.16332166330576	0.920812704165579	27	1315	1472	2909	2909	1900	334	1282	14603	RXRA WA01 (H1, human embryonic stem cells) RXRA	WA01 (H1, human embryonic stem cells)	NULL	RXRA		ENCODE	ENCSR000BJW_H1-hESC_RXRA_MACS_RXRA_MA0512.2.damo.pwm.bed	1	2723
femaleBiased	1872	GABPA	0.163294332658019	0.965438062409709	216	1316	1137	428	1316	960	2538	1093	12399	GABPA SK-N-SH (neuroblastoma) GABPA	SK-N-SH (neuroblastoma)	BTO:0001620	GABPA		ENCODE	ENCSR000BTG_SK-N-SH_GABPA_MACS_GABPA_MA0062.3.damo.pwm.bed	1	9376
femaleBiased	1920	GATA1	0.163289582875029	0.909650803389138	19	1317	1573	3153	3153	2010	238	1290	14699	GATA1 K562 (myelogenous leukemia) GATA1	K562 (myelogenous leukemia)	NULL	GATA1	MYO1D Non-hub KO	GTRD	EXP040809_K562--myelogenous-leukemia-_GATA1_MACS_GATA1_MA0035.4.damo.pwm.bed	1	6940
femaleBiased	2486	JUNB	0.162989303183924	0.907569713621858	18	1318	1592	3195	3195	2040	226	1291	14711	JUNB A549 (lung carcinoma) JUNB	A549 (lung carcinoma)	BTO:0000018	JUNB	100nM dexamethasone (CHEBI:41879) for 30 minute	GTRD	EXP039331_A549--lung-carcinoma-_JUNB_MACS_JUNB_MA0490.2.damo.pwm.bed	1	12820
femaleBiased	1783	FOXA1	0.162650352271714	0.952895273335851	100	1319	1220	1589	1589	1380	1193	1209	13744	FOXA1 VCaP (prostate carcinoma) FOXA1	VCaP (prostate carcinoma)	BTO:0003215	FOXA1	ETOH24H	GEO	GSE58428_foxa1_vcap-etoh24h_MACS_FOXA1_MA0148.4.damo.pwm.bed	1	39756
femaleBiased	1475	ETV1	0.162091548895556	0.944551732468175	68	1320	1295	2101	2101	1570	819	1241	14118	ETV1 A375 (malignant melanoma) ETV1	A375 (malignant melanoma)	BTO:0002806	ETV1	Treatment: cells were harvested in log phase growth	GTRD	EXP048911_A375--malignant-melanoma-_ETV1_MACS_ETV1_MA0761.2.damo.pwm.bed	1	7705
femaleBiased	3590	SOX17	0.161950707503832	0.88928928004376	11	1321	1751	3494	3494	2190	141	1298	14796	SOX17 HUES64 (embryonic stem cells) SOX17	HUES64 (embryonic stem cells)	NULL	SOX17	NA	GTRD	EXP036747_HUES64--embryonic-stem-cells-_SOX17_MACS_SOX17_MA0078.1.damo.pwm.bed	1	859
femaleBiased	3253	POU5F1	0.161731607525053	0.931694433752423	41	1322	1382	2599	2599	1770	501	1268	14436	POU5F1 HUES64 (embryonic stem cells) POU5F1	HUES64 (embryonic stem cells)	NULL	POU5F1		GTRD	EXP036730_HUES64--embryonic-stem-cells-_POU5F1_MACS_POU5F1_MA1115.1.damo.pwm.bed	1	6069
femaleBiased	1828	FOXA2	0.161446368192856	0.940035741351713	57	1323	1325	2301	2301	1650	690	1252	14247	FOXA2 HUES64 (embryonic stem cells) FOXA2	HUES64 (embryonic stem cells)	NULL	FOXA2		GTRD	EXP036788_HUES64--embryonic-stem-cells-_FOXA2_MACS_FOXA2_MA0047.3.damo.pwm.bed	1	27540
femaleBiased	1687	FOXA1	0.161240034039345	0.960068742841807	156	1324	1166	914	1324	1130	1845	1153	13092	FOXA1 MCF7 (Invasive ductal breast carcinoma) FOXA1	MCF7 (Invasive ductal breast carcinoma)	BTO:0000093	FOXA1	Cocktail_90	GTRD	EXP038788_MCF7--Invasive-ductal-breast-carcinoma-_FOXA1_MACS_FOXA1_MA0148.4.damo.pwm.bed	1	71083
femaleBiased	2475	JUN	0.160898581025768	0.845021006532013	2	1325	2147	3928	3928	2470	27	1307	14910	JUN BT-549 (breast invasive ductal carcinoma) JUN	BT-549 (breast invasive ductal carcinoma)	BTO:0002548	JUN		GEO	GSE71976_jun_bt549_MACS_JUN_MA0489.1.damo.pwm.bed	1	3024
femaleBiased	2079	HIF1A	0.160841402545981	0.93239385338139	43	1326	1374	2553	2553	1750	525	1266	14412	HIF1A renal tubular cells HIF1A	renal tubular cells	NULL	HIF1A	1 mM dimethyloxalylglycine	GTRD	EXP036851_renal-tubular-cells_HIF1A_MACS_HIF1A_MA0259.1.damo.pwm.bed	1	4043
femaleBiased	2651	KLF5	0.160810665808506	0.927405870957649	36	1327	1414	2708	2708	1820	442	1273	14495	KLF5 YCC3 (gastric adenocarcinoma) KLF5	YCC3 (gastric adenocarcinoma)	NULL	KLF5		GEO	GSE51705_klf5_ycc3_MACS_KLF5_MA0599.1.damo.pwm.bed	1	1889
femaleBiased	2421	JUN	0.160584909505559	0.950062449156531	91	1328	1248	1721	1721	1430	1089	1218	13848	JUN MCF10A-ER-Src JUN	MCF10A-ER-Src	NULL	JUN	Genotype: transformed	GTRD	EXP048572_MCF10A-ER-Src_JUN_MACS_JUN_MA0462.2.damo.pwm.bed	1	58828
femaleBiased	171	AR	0.160388840857606	0.93271730487554	44	1329	1372	2533	2533	1740	537	1265	14400	AR VCaP (prostate carcinoma) AR	VCaP (prostate carcinoma)	BTO:0003215	AR	DHT24H_SHRUNX1	GEO	GSE58428_AR_vcap-dht24h-shrunx1_MACS_AR_MA0007.3.damo.pwm.bed	1	28873
femaleBiased	2464	JUN	0.160234849227601	0.883684634773519	10	1330	1793	3536	3536	2220	129	1299	14808	JUN Kasumi-1 (acute myeloblastic leukemia) JUN	Kasumi-1 (acute myeloblastic leukemia)	BTO:0004136	JUN	Genotype: RUNX1/ETO knockdown;	GTRD	EXP058212_Kasumi-1--acute-myeloblastic-leukemia-_JUN_MACS_JUN_MA0489.1.damo.pwm.bed	1	1855
femaleBiased	253	ATF3	0.160157161597905	0.935957568256396	50	1331	1355	2417	2417	1700	608	1259	14329	ATF3 dermal fibroblasts ATF3	dermal fibroblasts	BTO:0004419	ATF3	overexpressed ATF3	GTRD	EXP037426_dermal-fibroblasts_ATF3_MACS_ATF3_MA0605.2.damo.pwm.bed	1	17378
femaleBiased	185	AR	0.160104608506889	0.877676192330543	1	1332	1861	3985	3985	2390	13	1308	14924	AR LNCaP (prostate carcinoma) AR	LNCaP (prostate carcinoma)	BTO:0001321	AR		GEO	GSE62492_AR_lncap_MACS_AR_MA0007.3.damo.pwm.bed	1	648
femaleBiased	1429	ESR1	0.160104608506889	0.877676192330543	1	1332	1861	3985	3985	2390	13	1308	14924	ESR1 ESR1	NA	NA	ESR1	NA	GEO	GSE68356_ESR1_t47d-e2pg_MACS_ESR1_MA0112.3.damo.pwm.bed	1	514
femaleBiased	1824	FOXA2	0.160104608506889	0.877676192330543	1	1332	1861	3985	3985	2390	13	1308	14924	FOXA2 endometrioid adenocarcinoma FOXA2	endometrioid adenocarcinoma	NULL	FOXA2	tumor C	GTRD	EXP036411_endometrioid-adenocarcinoma_FOXA2_MACS_FOXA2_MA0047.3.damo.pwm.bed	1	455
femaleBiased	3790	TCF3	0.160104608506889	0.877676192330543	1	1332	1861	3985	3985	2390	13	1308	14924	TCF3 RPMI-8402 (T acute lymphoblastic leukemia) TCF3	RPMI-8402 (T acute lymphoblastic leukemia)	BTO:0001880	TCF3		GEO	GSE39179_tcf3_rpmi8402_MACS_TCF3_MA0522.3.damo.pwm.bed	1	799
femaleBiased	1662	FOXA1	0.160095382113891	0.953036763124481	107	1336	1219	1505	1505	1350	1276	1202	13661	FOXA1 LNCaP (prostate carcinoma) FOXA1	LNCaP (prostate carcinoma)	BTO:0001321	FOXA1	shTET1	GTRD	EXP035558_LNCaP--prostate-carcinoma-_FOXA1_MACS_FOXA1_MA0148.4.damo.pwm.bed	1	51828
femaleBiased	18	AR	0.160039337522659	0.914362818607325	24	1337	1525	2999	2999	1950	299	1285	14638	AR LNCaP (prostate carcinoma) AR	LNCaP (prostate carcinoma)	BTO:0001321	AR		GTRD	EXP030504_LNCaP--prostate-carcinoma-_AR_MACS_AR_MA0007.3.damo.pwm.bed	1	10285
femaleBiased	3040	NR1H2	0.160039337522659	0.914362818607325	24	1337	1525	2999	2999	1950	299	1285	14638	NR1H2 HT29 (colon adenocarcinoma) NR1H2	HT29 (colon adenocarcinoma)	BTO:0000182	NR1H2	GW3965_2H	GEO	GSE77039_nr1h2_ht29-gw3965-2h_MACS_NR1H2_MA0115.1.damo.pwm.bed	1	9299
femaleBiased	1594	FOSL2	0.159914642964329	0.911390610276433	22	1339	1556	3057	3057	1980	275	1287	14662	FOSL2 A549 (lung carcinoma) FOSL2	A549 (lung carcinoma)	BTO:0000018	FOSL2	100nM dexamethasone (CHEBI:41879) for 6 hour	GTRD	EXP039658_A549--lung-carcinoma-_FOSL2_MACS_FOSL2_MA1138.1.damo.pwm.bed	1	13418
femaleBiased	245	ATF3	0.15978411487798	0.940321235463496	60	1340	1324	2251	2251	1640	726	1249	14211	ATF3 HepG2 (hepatoblastoma) ATF3	HepG2 (hepatoblastoma)	BTO:0000599	ATF3		ENCODE	ENCSR000BKE_HepG2_ATF3_MACS_ATF3_MA0605.2.damo.pwm.bed	1	2220
femaleBiased	2563	JUNB	0.159572470548033	0.892565279010887	13	1341	1724	3413	3413	2160	166	1296	14771	JUNB A549 (lung carcinoma) JUNB	A549 (lung carcinoma)	BTO:0000018	JUNB	100nM dexamethasone (CHEBI:41879) for 3 hour	GTRD	EXP040136_A549--lung-carcinoma-_JUNB_MACS_JUNB_MA0490.2.damo.pwm.bed	1	9598
femaleBiased	2568	JUNB	0.159572470548033	0.892565279010887	13	1341	1724	3413	3413	2160	166	1296	14771	JUNB A549 (lung carcinoma) JUNB	A549 (lung carcinoma)	BTO:0000018	JUNB	100nM dexamethasone (CHEBI:41879) for 3 hour	GTRD	EXP040136_A549--lung-carcinoma-_JUNB_MACS_JUNB_MA1138.1.damo.pwm.bed	1	9632
femaleBiased	1435	ESR1	0.159397367439118	0.920909457551835	30	1343	1470	2831	2831	1880	371	1279	14566	ESR1 ZR-75-1 (invasive ductal carcinoma) ESR1	ZR-75-1 (invasive ductal carcinoma)	BTO:0003136	ESR1	E2	GEO	GSE72249_esr1_zr751-e2_MACS_ESR1_MA0112.3.damo.pwm.bed	1	22135
femaleBiased	3530	RXRA	0.159221249771744	0.946665714404783	80	1344	1268	1887	1887	1500	961	1229	13976	RXRA JMSU-1 (Bladder carcinoma) RXRA	JMSU-1 (Bladder carcinoma)	NULL	RXRA	genotype: RXRA WT	GTRD	EXP040815_JMSU-1--Bladder-carcinoma-_RXRA_MACS_RXRA_MA0115.1.damo.pwm.bed	1	10246
femaleBiased	1128	ERG	0.158601232198686	0.968252262468085	313	1345	1110	104	1345	853	3660	996	11277	ERG Kasumi-1 (acute myeloblastic leukemia) ERG	Kasumi-1 (acute myeloblastic leukemia)	BTO:0004136	ERG		GTRD	EXP037192_Kasumi-1--acute-myeloblastic-leukemia-_ERG_MACS_ERG_MA0474.2.damo.pwm.bed	1	47151
femaleBiased	155	AR	0.158168863249319	0.867518848192614	7	1346	1944	3673	3673	2320	92	1302	14845	AR LNCaP (prostate carcinoma) AR	LNCaP (prostate carcinoma)	BTO:0001321	AR	SHGATA2	GEO	GSE52725_AR_lncap-shgata2_MACS_AR_MA0007.3.damo.pwm.bed	1	6072
femaleBiased	3949	THAP11	0.157078440313642	0.967095520991243	293	1347	1118	131	1347	865	3431	1016	11506	THAP11 HepG2 (hepatoblastoma) THAP11	HepG2 (hepatoblastoma)	BTO:0000599	THAP11	NA	GTRD	EXP039449_HepG2--hepatoblastoma-_THAP11_MACS_THAP11_MA1573.1.damo.pwm.bed	1	32459
femaleBiased	2551	JUNB	0.156937399993472	0.894947636948573	15	1348	1708	3340	3340	2130	191	1294	14746	JUNB A549 (lung carcinoma) JUNB	A549 (lung carcinoma)	BTO:0000018	JUNB	1 h with 100 nM Dexamethasone (Myers)	GTRD	EXP040036_A549--lung-carcinoma-_JUNB_MACS_JUNB_MA1134.1.damo.pwm.bed	1	11882
femaleBiased	1157	ESR1	0.156838609221579	0.926900788595583	39	1349	1420	2640	2640	1800	479	1270	14458	ESR1 T47D (invasive ductal carcinoma) ESR1	T47D (invasive ductal carcinoma)	BTO:0001248	ESR1	1 h with 0.02% Dimethyl sufloxide (DMSO) (Myers)	ENCODE	ENCSR000BLL_T47D_ESR1_MACS_ESR1_MA0112.3.damo.pwm.bed	1	2757
femaleBiased	2325	JUN	0.156684197146564	0.954316166013422	124	1350	1210	1292	1350	1280	1476	1185	13461	JUN A549 (lung carcinoma) JUN	A549 (lung carcinoma)	BTO:0000018	JUN	100nM dexamethasone (CHEBI:41879) for 4 hour	GTRD	EXP039981_A549--lung-carcinoma-_JUN_MACS_JUN_MA0462.2.damo.pwm.bed	1	14062
femaleBiased	1694	FOXA1	0.156651014797249	0.934805625512808	52	1351	1358	2372	2372	1690	633	1257	14304	FOXA1 breast tumor FOXA1	breast tumor	NULL	FOXA1	Female	GTRD	EXP040664_breast-tumor_FOXA1_MACS_FOXA1_MA0148.4.damo.pwm.bed	1	13725
femaleBiased	2669	MAF	0.156486536012994	0.915205966279474	27	1352	1520	2909	2909	1930	336	1282	14601	MAF Th17-cells MAF	Th17-cells	BTO:0005655	MAF	CellType:pool of expanded Th17 clones; Tissue: primary Th17-IL-10+ lymphocytes; ActivationState: recently activeted;Day:5;	GTRD	EXP047561_Th17-cells_MAF_MACS_MAF_MA0501.1.damo.pwm.bed	1	6191
femaleBiased	2318	JUN	0.156121079238311	0.937332809627169	58	1353	1343	2283	2283	1660	704	1251	14233	JUN A549 (lung carcinoma) JUN	A549 (lung carcinoma)	BTO:0000018	JUN	100nM dexamethasone (CHEBI:41879) for 6 hour	GTRD	EXP039496_A549--lung-carcinoma-_JUN_MACS_JUN_MA1132.1.damo.pwm.bed	1	10060
femaleBiased	3152	NR3C1	0.155962602827458	0.906187804796143	21	1354	1602	3088	3088	2010	264	1288	14673	NR3C1 LNCaP (prostate carcinoma) NR3C1	LNCaP (prostate carcinoma)	BTO:0001321	NR3C1	1F5_SIFOXA1	GEO	GSE30623_nr3c1_lncap-1f5-sifoxa1_MACS_NR3C1_MA0113.3.damo.pwm.bed	1	14366
femaleBiased	3767	TAL1	0.155619706697954	0.850996352964838	5	1355	2101	3772	3772	2410	67	1304	14870	TAL1 CCRF-CEM (T acute lymphoblastic leukemia) TAL1	CCRF-CEM (T acute lymphoblastic leukemia)	BTO:0000736	TAL1	NA	GEO	GSE33850_tal1_ccrfcem_MACS_TAL1_MA0091.1.damo.pwm.bed	1	2262
femaleBiased	3711	SRF	0.155486542909197	0.95410182374479	126	1356	1213	1269	1356	1280	1500	1183	13437	SRF MCF7 (Invasive ductal breast carcinoma) SRF	MCF7 (Invasive ductal breast carcinoma)	BTO:0000093	SRF		ENCODE	ENCSR000BVA_MCF-7_SRF_MACS_SRF_MA0083.3.damo.pwm.bed	1	7099
femaleBiased	2673	MAFF	0.155239832151931	0.952263918036552	115	1357	1224	1405	1405	1330	1372	1194	13565	MAFF HepG2 (hepatoblastoma) MAFF	HepG2 (hepatoblastoma)	BTO:0000599	MAFF	NA	ENCODE	ENCSR000EEC_HepG2_MAFF_MACS_MAFF_MA0495.3.damo.pwm.bed	1	70406
femaleBiased	2080	HIF1A	0.155152464919567	0.92242755700284	35	1358	1455	2731	2731	1850	432	1274	14505	HIF1A renal tubular cells HIF1A	renal tubular cells	NULL	HIF1A	1 mM dimethyloxalylglycine	GTRD	EXP036851_renal-tubular-cells_HIF1A_MACS_HIF1A_MA1106.1.damo.pwm.bed	1	3311
femaleBiased	3566	SMAD3	0.154884455986443	0.876827426454224	10	1359	1875	3536	3536	2260	130	1299	14807	SMAD3 HMLE-Twist-ER (breast cancer) SMAD3	HMLE-Twist-ER (breast cancer)	NULL	SMAD3	Treatment: TGF-beta CellType: Immortalized human mammary epithelial cells	GTRD	EXP047891_HMLE-Twist-ER--breast-cancer-_SMAD3_MACS_SMAD3_MA1622.1.damo.pwm.bed	1	7624
femaleBiased	3303	PRDM1	0.154182467353992	0.89674649675754	17	1360	1689	3240	3240	2100	216	1292	14721	PRDM1 HUES64 (embryonic stem cells) PRDM1	HUES64 (embryonic stem cells)	NULL	PRDM1		GTRD	EXP036695_HUES64--embryonic-stem-cells-_PRDM1_MACS_PRDM1_MA0508.3.damo.pwm.bed	1	1935
femaleBiased	1693	FOXA1	0.154106067633658	0.937855543652818	62	1361	1342	2219	2219	1640	752	1247	14185	FOXA1 MCF7 (Invasive ductal breast carcinoma) FOXA1	MCF7 (Invasive ductal breast carcinoma)	BTO:0000093	FOXA1		GTRD	EXP040141_MCF7--Invasive-ductal-breast-carcinoma-_FOXA1_MACS_FOXA1_MA0148.4.damo.pwm.bed	1	37981
femaleBiased	2050	GFI1B	0.154022682905877	0.855159527713139	6	1362	2053	3724	3724	2380	80	1303	14857	GFI1B SET2 (Adult acute megakaryoblastic leukemia, Homo Sapiens) GFI1B	SET2 (Adult acute megakaryoblastic leukemia, Homo Sapiens)	NULL	GFI1B	Treatment: DMSO; Genotype: drug-resistant SET-2 LSD1 (Leu659_Asn660insArg);	GTRD	EXP058351_SET2--Adult-acute-megakaryoblastic-leukemia--Homo-Sapiens-_GFI1B_MACS_GFI1B_MA0483.1.damo.pwm.bed	1	1253
femaleBiased	3340	RELA	0.153733354009333	0.9335029461105	53	1363	1367	2353	2353	1690	646	1256	14291	RELA GM18505 (female B-cells Lymphoblastoid Cell Lines) RELA	GM18505 (female B-cells Lymphoblastoid Cell Lines)	NULL	RELA	TNF-alpha induced (6h)	GTRD	EXP000758_GM18505--female-B-cells-_RELA_MACS_RELA_MA0107.1.damo.pwm.bed	1	7045
femaleBiased	2024	GATA4	0.153519983833467	0.951500021855579	115	1364	1227	1405	1405	1330	1373	1194	13564	GATA4 BJ (fibroblasts) GATA4	BJ (fibroblasts)	NULL	GATA4	Genotype: Clonal FOXA2 doxycycline inducible cells, FOXA2 and GATA4 coexpressing	GTRD	EXP049377_BJ--fibroblasts-_GATA4_MACS_GATA4_MA0482.2.damo.pwm.bed	1	53558
femaleBiased	271	BACH1	0.153452269641092	0.893680254933143	16	1365	1716	3284	3284	2120	204	1293	14733	BACH1 K562 (myelogenous leukemia) BACH1	K562 (myelogenous leukemia)	NULL	BACH1	NA	ENCODE	ENCSR740NPG_K562_BACH1_MACS_BACH1_MA0591.1.damo.pwm.bed	1	6121
femaleBiased	2045	GFI1	0.153143229303908	0.913648009208247	28	1366	1532	2877	2877	1920	349	1281	14588	GFI1 AML (monocytes and acute myeloid leukemia) GFI1	AML (monocytes and acute myeloid leukemia)	NULL	GFI1	Treatment: DMSo vehicle	GTRD	EXP049354_AML--monocytes-and-acute-myeloid-leukemia-_GFI1_MACS_GFI1_MA0038.2.damo.pwm.bed	1	4911
femaleBiased	1467	ETS1	0.15290462399003	0.962726542831818	229	1367	1156	364	1367	962	2696	1080	12241	ETS1 HUVEC-C (HUVEC, umbilical vein endothelial cells) ETS1	HUVEC-C (HUVEC, umbilical vein endothelial cells)	BTO:0001949	ETS1	Treatment: agent VEGF, timepoint 4 Passage: P3-6	GTRD	EXP048199_HUVEC-C--HUVEC--umbilical-vein-endothelial-cells-_ETS1_MACS_ETS1_MA0098.3.damo.pwm.bed	1	24155
femaleBiased	2534	JUNB	0.151753491822687	0.876732378044521	11	1368	1876	3494	3494	2250	143	1298	14794	JUNB A549 (lung carcinoma) JUNB	A549 (lung carcinoma)	BTO:0000018	JUNB	100nM dexamethasone (CHEBI:41879) for 7 hour	GTRD	EXP039831_A549--lung-carcinoma-_JUNB_MACS_JUNB_MA1140.2.damo.pwm.bed	1	8947
femaleBiased	2358	JUN	0.151508088814613	0.88630544154123	14	1369	1770	3371	3371	2170	180	1295	14757	JUN MCF7 (Invasive ductal breast carcinoma) JUN	MCF7 (Invasive ductal breast carcinoma)	BTO:0000093	JUN	Source: cJun - Tet cells; CellType: ERalpha-positive breast cancer cells; Treatment: ethanol 1hr;	GTRD	EXP047659_MCF7--Invasive-ductal-breast-carcinoma-_JUN_MACS_JUN_MA0488.1.damo.pwm.bed	1	6422
femaleBiased	2274	JUN	0.151376242440913	0.936680167699063	63	1370	1349	2201	2201	1640	765	1246	14172	JUN RCC 7860 (Renal cell carcinoma) JUN	RCC 7860 (Renal cell carcinoma)	BTO:0003781	JUN		GTRD	EXP037742_786-O--renal-carcinoma-_JUN_MACS_JUN_MA1128.1.damo.pwm.bed	1	18328
femaleBiased	1873	GABPA	0.151009724920108	0.95540585513589	150	1371	1204	982	1371	1190	1782	1159	13155	GABPA HL-60 (acute myeloid leukemia) GABPA	HL-60 (acute myeloid leukemia)	BTO:0000738	GABPA		ENCODE	ENCSR000BTK_HL-60_GABPA_MACS_GABPA_MA0062.3.damo.pwm.bed	1	7472
femaleBiased	2104	HIF1A	0.150118958822223	0.892553114970586	17	1372	1726	3240	3240	2110	217	1292	14720	HIF1A RCC 7860 (Renal cell carcinoma) HIF1A	RCC 7860 (Renal cell carcinoma)	BTO:0003781	HIF1A		GEO	GSE34871_hif1a_786o_MACS_HIF1A_MA1106.1.damo.pwm.bed	1	1945
femaleBiased	2969	NEUROG2	0.150118958822223	0.892553114970586	17	1372	1726	3240	3240	2110	217	1292	14720	NEUROG2 MRC-5 (fetal lung fibroblasts) NEUROG2	MRC-5 (fetal lung fibroblasts)	BTO:0001590	NEUROG2	0.5 DPT	GTRD	EXP037147_MRC-5--fetal-lung-fibroblasts-_NEUROG2_MACS_NEUROG2_MA1642.1.damo.pwm.bed	1	12616
femaleBiased	1459	ETS1	0.150026659097387	0.955813493256217	157	1374	1201	905	1374	1160	1864	1152	13073	ETS1 HUVEC-C (HUVEC, umbilical vein endothelial cells) ETS1	HUVEC-C (HUVEC, umbilical vein endothelial cells)	BTO:0001949	ETS1		GTRD	EXP038274_HUVEC-C--HUVEC--umbilical-vein-endothelial-cells-_ETS1_MACS_ETS1_MA0098.3.damo.pwm.bed	1	12009
femaleBiased	1305	ESR1	0.14992909008263	0.912194826259971	29	1375	1548	2858	2858	1930	362	1280	14575	ESR1 MCF7 (Invasive ductal breast carcinoma) ESR1	MCF7 (Invasive ductal breast carcinoma)	BTO:0000093	ESR1	100nm E2 (45 min)	GTRD	EXP040954_MCF7--Invasive-ductal-breast-carcinoma-_ESR1_MACS_ESR1_MA0112.3.damo.pwm.bed	1	15558
femaleBiased	2404	JUN	0.149927051607707	0.91097494244102	28	1376	1563	2877	2877	1940	350	1281	14587	JUN HUVEC-C (HUVEC, umbilical vein endothelial cells) JUN	HUVEC-C (HUVEC, umbilical vein endothelial cells)	BTO:0001949	JUN	Treatment: agent VEGF, timepoint 012Passage: P3-6	GTRD	EXP048212_HUVEC-C--HUVEC--umbilical-vein-endothelial-cells-_JUN_MACS_JUN_MA0099.3.damo.pwm.bed	1	11840
femaleBiased	3714	SRF	0.149806196155595	0.908256745582365	26	1377	1581	2935	2935	1960	326	1283	14611	SRF HEL (Erythro Leukemia) SRF	HEL (Erythro Leukemia)	NULL	SRF	Treatment: Treated with 10ng/ml Dox for 24 hours Source: HEL-iMKL1 cells	GTRD	EXP053073_HEL--Erythro-Leukemia-_SRF_MACS_SRF_MA0083.3.damo.pwm.bed	1	5115
femaleBiased	231	ASCL1	0.149764128542786	0.814784953639494	2	1378	2406	3928	3928	2570	28	1307	14909	ASCL1 G523NS (glioblastoma) ASCL1	G523NS (glioblastoma)	NULL	ASCL1		GTRD	EXP037901_G523NS--glioblastoma-_ASCL1_MACS_ASCL1_MA1100.2.damo.pwm.bed	1	1692
femaleBiased	4154	YY2	0.149678669470418	0.906737165792503	25	1379	1598	2964	2964	1980	314	1284	14623	YY2 HEK293 (embryonic kidney) YY2	HEK293 (embryonic kidney)	NULL	YY2	NA	GTRD	EXP039558_HEK293--embryonic-kidney-_YY2_MACS_YY2_MA0748.2.damo.pwm.bed	1	1384
femaleBiased	335	CEBPA	0.149654241224882	0.944460944792538	90	1380	1298	1738	1738	1470	1083	1219	13854	CEBPA THP-1 (acute monocytic leukemia) CEBPA	THP-1 (acute monocytic leukemia)	BTO:0001370	CEBPA	Treatment: 0.1 % EtOH for 2 hrs	GTRD	EXP053361_THP-1--acute-monocytic-leukemia-_CEBPA_MACS_CEBPA_MA0102.4.damo.pwm.bed	1	43181
femaleBiased	287	BCL6	0.149174047426045	0.93539118278835	63	1381	1356	2201	2201	1650	766	1246	14171	BCL6 OCI-LY1 (diffuse large B-cell lymphoma) BCL6	OCI-LY1 (diffuse large B-cell lymphoma)	NULL	BCL6	Treatment: BCL6 targeted siRNA	GTRD	EXP052977_OCI-LY1--diffuse-large-B-cell-lymphoma-_BCL6_MACS_BCL6_MA0463.2.damo.pwm.bed	1	5633
femaleBiased	1318	ESR1	0.149148120001779	0.918834052669483	36	1382	1486	2708	2708	1860	446	1273	14491	ESR1 MCF7 (Invasive ductal breast carcinoma) ESR1	MCF7 (Invasive ductal breast carcinoma)	BTO:0000093	ESR1	Treatment: 500 nM AZD201 2 hr; Passage: p19;	GTRD	EXP047701_MCF7--Invasive-ductal-breast-carcinoma-_ESR1_MACS_ESR1_MA0112.3.damo.pwm.bed	1	16665
femaleBiased	1595	FOSL2	0.148961410063989	0.901370343874849	22	1383	1641	3057	3057	2030	278	1287	14659	FOSL2 A549 (lung carcinoma) FOSL2	A549 (lung carcinoma)	BTO:0000018	FOSL2	100nM dexamethasone (CHEBI:41879) for 6 hour	GTRD	EXP039658_A549--lung-carcinoma-_FOSL2_MACS_FOSL2_MA1144.1.damo.pwm.bed	1	13481
femaleBiased	1526	FOS	0.148950643245672	0.919575033209107	37	1384	1480	2679	2679	1850	458	1272	14479	FOS K562 (myelogenous leukemia) FOS	K562 (myelogenous leukemia)	NULL	FOS	24 hours following induction with TPA	GTRD	EXP000589_K562--myelogenous-leukemia-_FOS_MACS_FOS_MA0099.3.damo.pwm.bed	1	13551
femaleBiased	2531	JUNB	0.148705034165587	0.876637179995859	12	1385	1878	3461	3461	2240	156	1297	14781	JUNB A549 (lung carcinoma) JUNB	A549 (lung carcinoma)	BTO:0000018	JUNB	100nM dexamethasone (CHEBI:41879) for 7 hour	GTRD	EXP039831_A549--lung-carcinoma-_JUNB_MACS_JUNB_MA1135.1.damo.pwm.bed	1	9638
femaleBiased	2465	JUN	0.148305795255754	0.885552838796719	15	1386	1774	3340	3340	2170	193	1294	14744	JUN Kasumi-1 (acute myeloblastic leukemia) JUN	Kasumi-1 (acute myeloblastic leukemia)	BTO:0004136	JUN	Genotype: RUNX1/ETO knockdown;	GTRD	EXP058212_Kasumi-1--acute-myeloblastic-leukemia-_JUN_MACS_JUN_MA1127.1.damo.pwm.bed	1	1840
femaleBiased	3115	NR3C1	0.148305795255754	0.885552838796719	15	1386	1774	3340	3340	2170	193	1294	14744	NR3C1 A549 (lung carcinoma) NR3C1	A549 (lung carcinoma)	BTO:0000018	NR3C1	100nM dexamethasone (CHEBI:41879) for 30 minute	GTRD	EXP039790_A549--lung-carcinoma-_NR3C1_MACS_NR3C1_MA0113.3.damo.pwm.bed	1	11362
femaleBiased	3944	TFEB	0.148266177174926	0.921569809198131	40	1388	1463	2620	2620	1820	494	1269	14443	TFEB HUVEC-C (HUVEC, umbilical vein endothelial cells) TFEB	HUVEC-C (HUVEC, umbilical vein endothelial cells)	BTO:0001949	TFEB	Strain: endothelial cells from umbilical cords newborn healthy humans	GTRD	EXP053387_HUVEC-C--HUVEC--umbilical-vein-endothelial-cells-_TFEB_MACS_TFEB_MA0692.1.damo.pwm.bed	1	7688
[truncated: 6,944 more rows]

## Sheet: prenatal pseudotime-DE
data	dbSet	collection	pValueLog	oddsRatio	support	rnkPV	rnkOR	rnkSup	maxRnk	meanRnk	b	c	d	description	cellType	tissue	antibody	treatment	dataSource	filename	qValue	size
[truncated: 8,332 more rows]

[truncated: 4 more sheets: adult sex-DE, adult pseudotime-DE, bayes prenatal-specific, bayes shared]
