# Supplementary material for: Early establishment and life course stability of sex biases in the human brain transcriptome
Source: Cell Genom. 2025 May 26;5(7):100890. doi: 10.1016/j.xgen.2025.100890 (PMC12278626; doi:10.1016/j.xgen.2025.100890)
Supplement: Table S8. Results of the enrichment analyses with fgsea, hypergeometic test, and MAGMA, related to Figure 4 [file mmc9.xlsx]

## Sheet: description
Supplementary Table 8: Enrichment analysis with fgsea, hypergeometic test and MAGMA.
Sheet: exome-seq enrichment
Column	Description
analysis	type of results used in the enrichment analysis (adult of prenatal sex-DE or prenatal-specific or shared)
direction	direction of the genes used as input (female-biased or male-biased)
geneList	list of genesets analyzed (BP = bipolar disorder, MS = multiple sclerosis, alzheimer, ALS = amyotrophic lateral sclerosis, scz = schizophrenia, ASD = autism, NDD = neurodevelopmental disorder, EPI = epilepsy, epilepsy_ndd = epilepsy with neurodevelopmental disorder)
nbr_DE	number of differentially expressed genes used as input
nbr_geneList	number of genes in the geneset analyzed
overlap	number of genes present in both the DE list and the geneset
N	total number of backgroubnd genes
pval_enrich	hypergeometric pvalue for enrichment
relative_enrich	relative enrichment
pval_enrich_random	hypergeometric pvalue for enrichment for 1000 random geneset of the same size as the DE list
relative_enrich_random	relative enrichment for 1000 random geneset of the same size as the DE list
permut_pval	permutation pvalue
Sheet: MAGMA enrichment
Column	Description
Analysis	type of results used in the enrichment analysis (adult of prenatal sex-DE or prenatal-specific or shared)
Direction	direction of the genes used as input (female-biased or male-biased)
Trait	trait analyzed (Alzheimer, ADHD = Attention deficit hyperactivity disorder, Anorexia, Autism, Bipolar = Bipolar disorder, Epilepsy, Major depressive disorder, Schizophrenia, Tourette = Tourette syndrome)
Ngenes	number of genes in the data that are in the trait
Beta	MAGMA regression coefficient
Beta_std	MAGMA semi-standardized regression coefficient
SE	MAGMA standard error of regression coefficient
pval	MAGMA p-value
Sheet: metaBrain network enrichment
Column	Description
analysis	type of results used in the enrichment analysis (adult of prenatal sex-DE or prenatal-specific or shared)
direction	direction of the genes used as input (female-biased or male-biased)
disease	geneset analyzed (Schizophrenia, MS = multiple sclerosis, ALS = amyotrophic lateral sclerosis)
MetaBrain network	3 possibility corresponding to different region of the brain: MetaBrain (all brain), MetaBrainCerebellum (cerebellum) and MetaBrainCortex (cortex)
nbr_DE	number of differentially expressed genes used as input
nbr_geneList	number of genes in the geneset analyzed
overlap	number of genes present in both the DE list and the geneset
N	total number of backgroubnd genes
pval_enrich	hypergeometric pvalue for enrichment
relative_enrich	relative enrichment
pval_enrich_random	hypergeometric pvalue for enrichment for 1000 random geneset of the same size as the DE list
relative_enrich_random	relative enrichment for 1000 random geneset of the same size as the DE list
permut_pval	permutation pvalue

## Sheet: exome-seq enrichment
analysis	direction	geneList	nbr_DE	nbr_geneList	overlap	N	pval_enrich	relative_enrich	pval_enrich_random	relative_enrich_random	permut_pval
prenatal	male	scz	1849	214	18	17601	0.870048399312988	0.800680337439283	0.969168819875916;0.914588381304152;0.914588381304152;0.969168819875916;0.983235459296086;0.947040370199746;0.317165926054609;0.983235459296086;0.969168819875916;0.812640547892531;0.947040370199746;0.870048399312988;0.996056095967613;0.870048399312988;0.399047429108018;0.983235459296086;0.999348271401513;0.996056095967613;0.742939989719809;0.996056095967613;0.947040370199746;0.983235459296086;0.9…	0.667233614532735;0.756198096470434;0.756198096470434;0.667233614532735;0.622751373563886;0.711715855501585;1.11205602422123;0.622751373563886;0.667233614532735;0.845162578408132;0.711715855501585;0.800680337439283;0.533786891626188;0.800680337439283;1.06757378325238;0.622751373563886;0.44482240968849;0.533786891626188;0.889644819376981;0.533786891626188;0.711715855501585;0.622751373563886;0.5782…	0.509
prenatal	male	ASD	1849	178	8	17601	0.998858259655185	0.427829194037469	0.50677943278526;0.999632418902366;0.697511191012696;0.903598080775186;0.78051842372077;0.94236725126663;0.992536827713245;0.996902106497732;0.996902106497732;0.94236725126663;0.78051842372077;0.983826438270071;0.849780434835642;0.968128988862147;0.50677943278526;0.999632418902366;0.697511191012696;0.999898779445124;0.968128988862147;0.849780434835642;0.999632418902366;0.999976831002862;0.9838264…	1.01609433583899;0.374350544782786;0.909137037329622;0.748701089565571;0.855658388074939;0.695222440310888;0.534786492546837;0.481307843292153;0.481307843292153;0.695222440310888;0.855658388074939;0.58826514180152;0.802179738820255;0.641743791056204;1.01609433583899;0.374350544782786;0.909137037329622;0.320871895528102;0.641743791056204;0.802179738820255;0.374350544782786;0.267393246273418;0.5882…	0.082
prenatal	male	NDD	1849	647	30	17601	0.99999998645696	0.441384833106663	0.999373320658441;0.999999801147711;0.993814729535755;0.999995438940041;0.995911563482998;0.993814729535755;0.999981693477803;0.99832574493524;0.999373320658441;0.99996481342663;0.973581290639224;0.999879928008771;0.99832574493524;0.99832574493524;0.986697446035582;0.999629813379534;0.993814729535755;0.999981693477803;0.986697446035582;0.916664074724565;0.999934149579297;0.999990732953134;0.99937…	0.662077249659994;0.485523316417329;0.735641388511105;0.544374627498217;0.720928560740883;0.735641388511105;0.573800283038662;0.691502905200438;0.662077249659994;0.588513110808884;0.794492699591993;0.617938766349328;0.691502905200438;0.691502905200438;0.765067044051549;0.647364421889772;0.735641388511105;0.573800283038662;0.765067044051549;0.853344010672881;0.603225938579106;0.55908745526844;0.66…	0.002
prenatal	male	EPI	1849	14	1	17601	0.788693267794916	0.679942826238121	0.788693267794916;1;0.788693267794916;0.17593284928929;0.441156189844551;0.17593284928929;0.441156189844551;0.788693267794916;0.788693267794916;0.17593284928929;1;0.441156189844551;0.17593284928929;1;0.441156189844551;1;0.788693267794916;1;0.788693267794916;1;1;0.0514509205667016;0.17593284928929;0.441156189844551;0.788693267794916;0.788693267794916;1;0.788693267794916;1;1;1;0.441156189844551;0.7…	0.679942826238121;0;0.679942826238121;2.03982847871436;1.35988565247624;2.03982847871436;1.35988565247624;0.679942826238121;0.679942826238121;2.03982847871436;0;1.35988565247624;2.03982847871436;0;1.35988565247624;0;0.679942826238121;0;0.679942826238121;0;0;2.71977130495248;2.03982847871436;1.35988565247624;0.679942826238121;0.679942826238121;0;0.679942826238121;0;0;0;1.35988565247624;0.679942826…	0.315
prenatal	male	epilepsy_ndd	1849	32	3	17601	0.667847274543993	0.892424959437534	0.863840799501331;0.863840799501331;0.667847274543993;0.863840799501331;0.667847274543993;0.971416913150936;0.863840799501331;0.43761128866585;0.971416913150936;0.667847274543993;0.863840799501331;0.971416913150936;0.241645674509138;0.667847274543993;0.863840799501331;1;0.863840799501331;0.971416913150936;0.971416913150936;0.43761128866585;0.971416913150936;0.667847274543993;0.863840799501331;0.2…	0.594949972958356;0.594949972958356;0.892424959437534;0.594949972958356;0.892424959437534;0.297474986479178;0.594949972958356;1.18989994591671;0.297474986479178;0.892424959437534;0.594949972958356;0.297474986479178;1.48737493239589;0.892424959437534;0.594949972958356;0;0.594949972958356;0.297474986479178;0.297474986479178;1.18989994591671;0.297474986479178;0.892424959437534;0.594949972958356;1.48…	0.665
prenatal	male	BP	1849	73	8	17601	0.505470576444054	1.04319995258451	0.505470576444054;0.893567780346959;0.358415389242982;0.358415389242982;0.65727228878724;0.65727228878724;0.792257684262708;0.0774338578248378;0.233781139594162;0.999702390674637;0.358415389242982;0.65727228878724;0.65727228878724;0.505470576444054;0.792257684262708;0.505470576444054;0.986271467685949;0.792257684262708;0.893567780346959;0.14023196986604;0.233781139594162;0.358415389242982;0.35841…	1.04319995258451;0.651999970365321;1.17359994665758;1.17359994665758;0.91279995851145;0.91279995851145;0.782399964438386;1.56479992887677;1.30399994073064;0.130399994073064;1.17359994665758;0.91279995851145;0.91279995851145;1.04319995258451;0.782399964438386;1.04319995258451;0.391199982219193;0.782399964438386;0.651999970365321;1.43439993480371;1.30399994073064;1.17359994665758;1.17359994665758;0…	0.27
prenatal	male	MS	1849	24	5	17601	0.100120406817224	1.98316657652785	0.734190809835496;0.100120406817224;0.240756787483351;0.734190809835496;0.734190809835496;0.240756787483351;0.100120406817224;0.46904874854609;0.930439851059022;0.930439851059022;0.734190809835496;0.100120406817224;0.930439851059022;0.46904874854609;0.734190809835496;0.930439851059022;0.46904874854609;0.930439851059022;0.734190809835496;0.46904874854609;0.46904874854609;0.240756787483351;0.734190…	0.793266630611141;1.98316657652785;1.58653326122228;0.793266630611141;0.793266630611141;1.58653326122228;1.98316657652785;1.18989994591671;0.396633315305571;0.396633315305571;0.793266630611141;1.98316657652785;0.396633315305571;1.18989994591671;0.793266630611141;0.396633315305571;1.18989994591671;0.396633315305571;0.793266630611141;1.18989994591671;1.18989994591671;1.58653326122228;0.793266630611…	0.037
prenatal	male	alzheimer	1849	16	0	17601	1	0	1;0.830790014900665;0.51269201660501;0.830790014900665;0.51269201660501;0.830790014900665;0.830790014900665;0.830790014900665;0.830790014900665;0.232552338349971;1;0.830790014900665;0.830790014900665;0.830790014900665;0.51269201660501;0.232552338349971;0.830790014900665;0.830790014900665;0.51269201660501;0.830790014900665;0.830790014900665;0.830790014900665;0.51269201660501;0.830790014900665;1;1;…	0;0.594949972958356;1.18989994591671;0.594949972958356;1.18989994591671;0.594949972958356;0.594949972958356;0.594949972958356;0.594949972958356;1.78484991887507;0;0.594949972958356;0.594949972958356;0.594949972958356;1.18989994591671;1.78484991887507;0.594949972958356;0.594949972958356;1.18989994591671;0.594949972958356;0.594949972958356;0.594949972958356;1.18989994591671;0.594949972958356;0;0;1.…	0
prenatal	male	ALS	1849	36	0	17601	1	0	0.531878532938475;0.904094484307994;0.744460201021809;0.531878532938475;0.744460201021809;0.744460201021809;0.981680497440099;0.744460201021809;0.531878532938475;0.744460201021809;0.981680497440099;0.325929899727586;0.531878532938475;0.325929899727586;0.904094484307994;0.531878532938475;0.744460201021809;0.0775038036137114;0.981680497440099;0.904094484307994;0.744460201021809;0.531878532938475;0.…	1.05768884081485;0.528844420407427;0.793266630611141;1.05768884081485;0.793266630611141;0.793266630611141;0.264422210203714;0.793266630611141;1.05768884081485;0.793266630611141;0.264422210203714;1.32211105101857;1.05768884081485;1.32211105101857;0.528844420407427;1.05768884081485;0.793266630611141;1.850955471426;0.264422210203714;0.528844420407427;0.793266630611141;1.05768884081485;0.264422210203…	0
prenatal	female	scz	2890	214	39	17601	0.262219747044723	1.10991656695663	0.262219747044723;0.262219747044723;0.0633109934108083;0.324630546098582;0.262219747044723;0.000606735247026877;0.0202077707869977;0.0131574828156967;0.392893226558674;0.159544864612484;0.00518946752798879;0.392893226558674;0.0633109934108083;0.0010749479896436;0.682247343598546;0.0443288432903235;0.682247343598546;0.12009745571142;0.0302944847712554;0.0633109934108083;0.0633109934108083;0.324630…	1.10991656695663;1.10991656695663;1.25221356272031;1.0814571678039;1.10991656695663;1.53680755424765;1.33759176017851;1.36605115933124;1.05299776865117;1.1668353652621;1.42296995763671;1.05299776865117;1.25221356272031;1.50834815509491;0.939160172040229;1.28067296187304;0.939160172040229;1.19529476441484;1.30913236102577;1.25221356272031;1.25221356272031;1.0814571678039;1.0814571678039;1.16683536…	0.694
prenatal	female	ASD	2890	178	26	17601	0.772853838593947	0.889596049920299	0.00158377993184473;0.00821868513513293;0.0048816989398216;0.0726602841420617;0.000238019849855528;0.190841990189144;0.468972713503604;0.000460070788520759;0.0726602841420617;0.103140083762315;0.248881037915952;0.248881037915952;0.0726602841420617;0.0330994984800434;0.248881037915952;0.0214035657529947;0.389886089664775;4.70115022018756e-07;0.315739971223148;0.0048816989398216;0.103140083762315;0…	1.5396854710159;1.43703977294817;1.47125500563742;1.26596360950196;1.64233116908363;1.16331791143424;1.02645698067727;1.60811593639439;1.26596360950196;1.23174837681272;1.12910267874499;1.12910267874499;1.26596360950196;1.33439407488045;1.12910267874499;1.36860930756969;1.06067221336651;1.91605303059757;1.09488744605575;1.47125500563742;1.23174837681272;1.5396854710159;1.33439407488045;1.30017884…	0.004
prenatal	female	NDD	2890	647	100	17601	0.76512440443	0.941315520662306	0.0258728642351335;5.89103499612839e-06;0.000250480544111545;0.441232906535796;2.22620528521048e-05;0.0120423838343327;0.0120423838343327;0.0411779163160385;3.40711372882597e-05;0.00382671456233262;0.00382671456233262;0.00691251387118944;0.00147281388428154;0.00691251387118944;0.00280882708533774;0.00147281388428154;0.0258728642351335;3.71648154032309e-06;5.16859985281269e-05;0.000250480544111545…	1.17664440082788;1.40256012578684;1.31784172892723;1.01662076231529;1.37432066016697;1.20488386644775;1.20488386644775;1.15781809041464;1.36490750496034;1.24253648727424;1.24253648727424;1.223710176861;1.27077595289411;1.223710176861;1.25194964248087;1.27077595289411;1.17664440082788;1.41197328099346;1.35549434975372;1.31784172892723;1.27077595289411;1.33666803934047;1.35549434975372;1.1860575560…	0
prenatal	female	EPI	2890	14	2	17601	0.695647517722555	0.870044488383589	0.186302120978175;0.695647517722555;0.0652590955187205;0.918898930626312;0.0652590955187205;0.695647517722555;0.186302120978175;1;0.695647517722555;0.410435825960312;0.410435825960312;0.918898930626312;0.410435825960312;0.410435825960312;0.918898930626312;0.695647517722555;0.695647517722555;0.017737646535455;0.918898930626312;0.410435825960312;0.186302120978175;0.695647517722555;0.186302120978175…	1.74008897676718;0.870044488383589;2.17511122095897;0.435022244191794;2.17511122095897;0.870044488383589;1.74008897676718;0;0.870044488383589;1.30506673257538;1.30506673257538;0.435022244191794;1.30506673257538;1.30506673257538;0.435022244191794;0.870044488383589;0.870044488383589;2.61013346515077;0.435022244191794;1.30506673257538;1.74008897676718;0.870044488383589;1.74008897676718;0.87004448838…	0.171
prenatal	female	epilepsy_ndd	2890	32	6	17601	0.432284643184495	1.14193339100346	0.26459758851885;0.26459758851885;0.432284643184495;0.621961854643383;0.432284643184495;0.0672574648937273;0.432284643184495;0.142286290031964;0.142286290031964;0.0279994630693993;0.26459758851885;0.432284643184495;0.621961854643383;0.794297525187284;0.26459758851885;0.794297525187284;0.621961854643383;0.00024686033259686;0.432284643184495;0.26459758851885;0.0102899322988537;0.0102899322988537;0.…	1.33225562283737;1.33225562283737;1.14193339100346;0.95161115916955;1.14193339100346;1.71290008650519;1.14193339100346;1.52257785467128;1.52257785467128;1.9032223183391;1.33225562283737;1.14193339100346;0.95161115916955;0.76128892733564;1.33225562283737;0.76128892733564;0.95161115916955;2.66451124567474;1.14193339100346;1.33225562283737;2.09354455017301;2.09354455017301;1.71290008650519;1.5225778…	0.588
prenatal	female	BP	2890	73	5	17601	0.995511753296841	0.417144617718159	0.780390464670002;0.780390464670002;0.421961147181309;0.421961147181309;0.780390464670002;0.928779628560264;0.306426471011968;0.547304800146377;0.547304800146377;0.966520757463624;0.012110853204044;0.547304800146377;0.0242531901035252;0.928779628560264;0.780390464670002;0.966520757463624;0.547304800146377;0.421961147181309;0.421961147181309;0.209201344260126;0.547304800146377;0.134142546708955;0.…	0.834289235436318;0.834289235436318;1.08457600606721;1.08457600606721;0.834289235436318;0.667431388349054;1.16800492961085;1.00114708252358;1.00114708252358;0.584002464805423;1.66857847087264;1.00114708252358;1.585149547329;0.667431388349054;0.834289235436318;0.584002464805423;1.00114708252358;1.08457600606721;1.08457600606721;1.25143385315448;1.00114708252358;1.33486277669811;1.00114708252358;0.…	0.003
prenatal	female	MS	2890	24	1	17601	0.986535901235773	0.253762975778547	0.571823525565992;0.189857169999435;0.357924695866958;0.571823525565992;0.357924695866958;0.357924695866958;0.189857169999435;0.779149483116821;0.357924695866958;0.571823525565992;0.779149483116821;0.0853559173572664;0.189857169999435;0.571823525565992;0.357924695866958;0.986535901235773;0.189857169999435;0.571823525565992;0.779149483116821;0.357924695866958;0.986535901235773;0.357924695866958;0.…	1.01505190311419;1.52257785467128;1.26881487889273;1.01505190311419;1.26881487889273;1.26881487889273;1.52257785467128;0.76128892733564;1.26881487889273;1.01505190311419;0.76128892733564;1.77634083044983;1.52257785467128;1.01505190311419;1.26881487889273;0.253762975778547;1.52257785467128;1.01505190311419;0.76128892733564;1.26881487889273;0.253762975778547;1.26881487889273;1.01505190311419;2.0301…	0.02
prenatal	female	alzheimer	2890	16	2	17601	0.765160912025695	0.76128892733564	0.502440159774431;0.765160912025695;0.765160912025695;0.502440159774431;0.765160912025695;0.261538326077711;0.765160912025695;0.261538326077711;0.107764485672385;0.765160912025695;0.765160912025695;0.107764485672385;0.502440159774431;0.943363607114507;0.765160912025695;0.502440159774431;0.261538326077711;0.261538326077711;0.765160912025695;0.107764485672385;0.765160912025695;0.502440159774431;0.7…	1.14193339100346;0.76128892733564;0.76128892733564;1.14193339100346;0.76128892733564;1.52257785467128;0.76128892733564;1.52257785467128;1.9032223183391;0.76128892733564;0.76128892733564;1.9032223183391;1.14193339100346;0.38064446366782;0.76128892733564;1.14193339100346;1.52257785467128;1.52257785467128;0.76128892733564;1.9032223183391;0.76128892733564;1.14193339100346;0.76128892733564;1.522577854…	0.193
prenatal	female	ALS	2890	36	11	17601	0.0256294644832266	1.86092848904268	0.726760634705882;0.377586058429321;0.377586058429321;0.22949336173733;0.377586058429321;0.124085865889008;0.726760634705882;0.553500052995002;0.726760634705882;0.22949336173733;0.553500052995002;0.726760634705882;0.377586058429321;0.726760634705882;0.124085865889008;0.864465575558041;0.22949336173733;0.94933382830101;0.94933382830101;0.22949336173733;0.124085865889008;0.864465575558041;0.1240858…	0.845876585928489;1.18422722029988;1.18422722029988;1.35340253748558;1.18422722029988;1.52257785467128;0.845876585928489;1.01505190311419;0.845876585928489;1.35340253748558;1.01505190311419;0.845876585928489;1.18422722029988;0.845876585928489;1.52257785467128;0.676701268742791;1.35340253748558;0.507525951557093;0.507525951557093;1.35340253748558;1.52257785467128;0.676701268742791;1.52257785467128…	0.037
adult	male	scz	730	216	10	17252	0.431469062051297	1.09411466260781	0.431469062051297;0.307732759092485;0.205482632593905;0.566740224558815;0.12851671869893;0.899034634385673;0.566740224558815;0.205482632593905;0.566740224558815;0.566740224558815;0.899034634385673;0.307732759092485;0.899034634385673;0.0215264147893608;0.431469062051297;0.566740224558815;0.566740224558815;0.566740224558815;0.953927026308375;0.813237229056517;0.0753773797498771;0.0753773797498771;0…	1.09411466260781;1.20352612886859;1.31293759512938;0.984703196347032;1.42234906139016;0.656468797564688;0.984703196347032;1.31293759512938;0.984703196347032;0.984703196347032;0.656468797564688;1.20352612886859;0.656468797564688;1.7505834601725;1.09411466260781;0.984703196347032;0.984703196347032;0.984703196347032;0.547057331303907;0.765880263825469;1.53176052765094;1.53176052765094;0.765880263825…	0.263
adult	male	ASD	730	175	8	17252	0.462954492989901	1.08036007827789	0.755237600970114;0.999502259791349;0.123933611316224;0.123933611316224;0.941780933131949;0.941780933131949;0.867709352713935;0.207950334182261;0.980523916766988;0.613957271138423;0.941780933131949;0.941780933131949;0.867709352713935;0.995612712956553;0.322772580386476;0.322772580386476;0.462954492989901;0.867709352713935;0.755237600970114;0.613957271138423;0.867709352713935;0.980523916766988;0.3…	0.810270058708415;0.135045009784736;1.48549510763209;1.48549510763209;0.540180039138943;0.540180039138943;0.675225048923679;1.35045009784736;0.405135029354207;0.945315068493151;0.540180039138943;0.540180039138943;0.675225048923679;0.270090019569472;1.21540508806262;1.21540508806262;1.08036007827789;0.675225048923679;0.810270058708415;0.945315068493151;0.675225048923679;0.405135029354207;1.2154050…	0.214
adult	male	NDD	730	635	23	17252	0.808300781665279	0.855993959659152	0.51824362079957;0.998244340040206;0.362136548815356;0.598099020241278;0.808300781665279;0.861020341742771;0.935834668376547;0.674925466594524;0.959390156613337;0.51824362079957;0.99969175586332;0.291579692062917;0.51824362079957;0.808300781665279;0.674925466594524;0.674925466594524;0.291579692062917;0.98612345430042;0.598099020241278;0.674925466594524;0.808300781665279;0.935834668376547;0.674925…	1.00486247438248;0.521039801531658;1.07929673174415;0.96764534570165;0.855993959659152;0.818776830978319;0.744342573616654;0.930428217020818;0.707125444935821;1.00486247438248;0.446605544169992;1.11651386042498;1.00486247438248;0.855993959659152;0.930428217020818;0.930428217020818;1.11651386042498;0.632691187574156;0.96764534570165;0.930428217020818;0.855993959659152;0.744342573616654;0.930428217…	0.36
adult	male	EPI	730	14	0	17252	1	0	1;1;0.454213125068817;1;1;0.454213125068817;1;1;1;0.454213125068817;1;0.454213125068817;0.454213125068817;1;0.454213125068817;0.454213125068817;0.454213125068817;1;0.454213125068817;1;1;0.454213125068817;0.454213125068817;1;1;0.116340336783839;0.454213125068817;0.116340336783839;0.454213125068817;0.116340336783839;1;1;1;1;1;0.454213125068817;1;0.454213125068817;1;1;0.454213125068817;0.45421312506…	0;0;1.6880626223092;0;0;1.6880626223092;0;0;0;1.6880626223092;0;1.6880626223092;1.6880626223092;0;1.6880626223092;1.6880626223092;1.6880626223092;0;1.6880626223092;0;0;1.6880626223092;1.6880626223092;0;0;3.37612524461839;1.6880626223092;3.37612524461839;1.6880626223092;3.37612524461839;0;0;0;0;0;1.6880626223092;0;1.6880626223092;0;0;1.6880626223092;1.6880626223092;0;0;0;0;0;0;0;1.6880626223092;1.…	0
adult	male	epilepsy_ndd	730	33	3	17252	0.162240070392866	2.14844333748443	0.409978392980468;0.760240110898174;0.760240110898174;1;0.760240110898174;1;1;1;1;1;1;0.760240110898174;1;1;0.409978392980468;0.409978392980468;0.409978392980468;1;0.760240110898174;0.760240110898174;0.760240110898174;1;0.162240070392866;0.409978392980468;0.162240070392866;0.162240070392866;0.409978392980468;0.409978392980468;0.409978392980468;0.760240110898174;1;1;1;1;0.760240110898174;0.7602401…	1.43229555832296;0.716147779161478;0.716147779161478;0;0.716147779161478;0;0;0;0;0;0;0.716147779161478;0;0;1.43229555832296;1.43229555832296;1.43229555832296;0;0.716147779161478;0.716147779161478;0.716147779161478;0;2.14844333748443;1.43229555832296;2.14844333748443;2.14844333748443;1.43229555832296;1.43229555832296;1.43229555832296;0.716147779161478;0;0;0;0;0.716147779161478;0.716147779161478;0.…	0.036
adult	male	BP	730	74	1	17252	0.959495665361817	0.319363198815254	0.826475776179821;0.826475776179821;0.382792537716179;0.382792537716179;0.092824943635263;0.382792537716179;0.382792537716179;0.092824943635263;0.20355232186115;0.20355232186115;0.092824943635263;0.611311051480786;0.20355232186115;0.382792537716179;0.611311051480786;0.20355232186115;0.382792537716179;0.0367176435283998;0.611311051480786;0.611311051480786;0.611311051480786;0.826475776179821;0.6113…	0.638726397630507;0.638726397630507;1.27745279526101;1.27745279526101;1.91617919289152;1.27745279526101;1.27745279526101;1.91617919289152;1.59681599407627;1.59681599407627;1.91617919289152;0.958089596445761;1.59681599407627;1.27745279526101;0.958089596445761;1.59681599407627;1.27745279526101;2.23554239170678;0.958089596445761;0.958089596445761;0.958089596445761;0.638726397630507;0.958089596445761…	0.036
adult	male	MS	730	25	1	17252	0.660964473873135	0.945315068493151	1;0.0870741061460369;0.285925175060231;1;0.0198102213399912;1;0.660964473873135;0.660964473873135;0.285925175060231;0.285925175060231;1;1;1;1;0.660964473873135;0.0870741061460369;0.660964473873135;1;0.660964473873135;1;0.285925175060231;0.285925175060231;1;1;0.285925175060231;0.660964473873135;0.0870741061460369;1;1;0.660964473873135;1;0.660964473873135;0.660964473873135;1;1;1;0.660964473873135;0…	0;2.83594520547945;1.8906301369863;0;3.7812602739726;0;0.945315068493151;0.945315068493151;1.8906301369863;1.8906301369863;0;0;0;0;0.945315068493151;2.83594520547945;0.945315068493151;0;0.945315068493151;0;1.8906301369863;1.8906301369863;0;0;1.8906301369863;0.945315068493151;2.83594520547945;0;0;0.945315068493151;0;0.945315068493151;0.945315068493151;0;0;0;0.945315068493151;1.8906301369863;1.8906…	0.376
adult	male	alzheimer	730	16	1	17252	0.499461899643065	1.47705479452055	1;1;1;0.499461899643065;0.499461899643065;1;0.0279896480353482;1;0.499461899643065;0.499461899643065;0.499461899643065;0.499461899643065;0.145291849835771;0.499461899643065;0.499461899643065;0.145291849835771;1;1;1;1;1;0.499461899643065;0.499461899643065;1;1;0.499461899643065;1;1;0.499461899643065;1;1;0.145291849835771;1;1;1;1;1;1;0.499461899643065;1;1;1;0.145291849835771;0.499461899643065;0.1452…	0;0;0;1.47705479452055;1.47705479452055;0;4.43116438356164;0;1.47705479452055;1.47705479452055;1.47705479452055;1.47705479452055;2.9541095890411;1.47705479452055;1.47705479452055;2.9541095890411;0;0;0;0;0;1.47705479452055;1.47705479452055;0;0;1.47705479452055;0;0;1.47705479452055;0;0;2.9541095890411;0;0;0;0;0;0;1.47705479452055;0;0;0;2.9541095890411;1.47705479452055;2.9541095890411;0;1.4770547945…	0.156
adult	male	ALS	730	33	1	17252	0.760240110898174	0.716147779161478	0.162240070392866;0.162240070392866;0.409978392980468;1;1;0.409978392980468;0.760240110898174;0.760240110898174;0.760240110898174;0.162240070392866;0.760240110898174;0.162240070392866;0.409978392980468;0.409978392980468;0.760240110898174;0.760240110898174;0.409978392980468;0.760240110898174;1;0.409978392980468;0.760240110898174;0.760240110898174;0.409978392980468;0.760240110898174;0.7602401108981…	2.14844333748443;2.14844333748443;1.43229555832296;0;0;1.43229555832296;0.716147779161478;0.716147779161478;0.716147779161478;2.14844333748443;0.716147779161478;2.14844333748443;1.43229555832296;1.43229555832296;0.716147779161478;0.716147779161478;1.43229555832296;0.716147779161478;0;1.43229555832296;0.716147779161478;0.716147779161478;1.43229555832296;0.716147779161478;0.716147779161478;0;0;0;0.…	0.278
adult	female	scz	1115	216	21	17252	0.0402354167061978	1.50428500249128	0.425079822597579;0.0231201634232207;0.106355689027376;0.161324218247818;0.106355689027376;0.0231201634232207;0.161324218247818;0.106355689027376;0.0231201634232207;0.00669115240591391;0.0127103597965009;0.746593398946394;0.53536497209445;0.0231201634232207;0.322470895981101;0.161324218247818;0.161324218247818;0.0669332022088608;0.53536497209445;0.161324218247818;0.645346438846603;0.7465933989463…	1.07448928749377;1.57591762165753;1.36101976415878;1.28938714499253;1.36101976415878;1.57591762165753;1.28938714499253;1.36101976415878;1.57591762165753;1.71918285999003;1.64755024082378;0.859591429995017;1.00285666832752;1.57591762165753;1.14612190666002;1.28938714499253;1.28938714499253;1.43265238332503;1.00285666832752;1.28938714499253;0.931224049161269;0.859591429995017;1.43265238332503;0.787…	0.157
adult	female	ASD	1115	175	20	17252	0.00935094414394127	1.76830237027546	0.00208478604347415;0.000153764963941635;0.00208478604347415;0.00452508436786703;0.00208478604347415;0.00452508436786703;0.0606504910508369;0.0342785683845833;0.00935094414394127;0.0342785683845833;0.00935094414394127;0.000153764963941635;0.342572476388162;0.101646869627297;0.0342785683845833;2.60376558555289e-07;0.00452508436786703;0.241705731835914;0.000915629101019139;0.00038383449376558;0.034…	1.94513260730301;2.21037796284433;1.94513260730301;1.85671748878924;1.94513260730301;1.85671748878924;1.50305701473414;1.59147213324792;1.76830237027546;1.59147213324792;1.76830237027546;2.21037796284433;1.14939654067905;1.41464189622037;1.59147213324792;2.74086867392697;1.85671748878924;1.23781165919283;2.03354772581678;2.12196284433056;1.59147213324792;1.14939654067905;2.03354772581678;1.149396…	0.247
adult	female	NDD	1115	635	66	17252	8.69780350189693e-05	1.60818050210091	8.69780350189693e-05;2.73129858944933e-09;0.000152618877005539;0.0162184193574029;0.000263294914285224;0.0031036255358988;0.00121928243093402;0.0019625903680572;0.000152618877005539;0.000152618877005539;0.000744312712552613;0.0019625903680572;0.00044652586392978;0.0632424018517418;0.0234303044237768;2.10488968089127e-06;0.00121928243093402;0.0110226271770918;0.00044652586392978;5.35215811473843e-…	1.60818050210091;1.97367607076021;1.58381413085696;1.34015041841743;1.55944775961301;1.43761590339324;1.48634864588115;1.4619822746372;1.58381413085696;1.58381413085696;1.5107150171251;1.4619822746372;1.53508138836905;1.24268493344162;1.31578404717348;1.75437872956463;1.48634864588115;1.36451678966138;1.53508138836905;1.80311147205254;1.75437872956463;1.31578404717348;1.60818050210091;1.315784047…	0.267
adult	female	EPI	1115	14	2	17252	0.227923113348136	2.21037796284433	1;0.607708838457974;0.607708838457974;0.227923113348136;0.607708838457974;1;1;1;1;0.607708838457974;0.607708838457974;0.607708838457974;0.607708838457974;1;0.607708838457974;0.227923113348136;0.607708838457974;0.607708838457974;0.607708838457974;0.607708838457974;0.227923113348136;1;0.607708838457974;0.607708838457974;0.227923113348136;0.227923113348136;0.227923113348136;1;1;0.227923113348136;0.2…	0;1.10518898142217;1.10518898142217;2.21037796284433;1.10518898142217;0;0;0;0;1.10518898142217;1.10518898142217;1.10518898142217;1.10518898142217;0;1.10518898142217;2.21037796284433;1.10518898142217;1.10518898142217;1.10518898142217;1.10518898142217;2.21037796284433;0;1.10518898142217;1.10518898142217;2.21037796284433;2.21037796284433;2.21037796284433;0;0;2.21037796284433;2.21037796284433;2.21037…	0.101
adult	female	epilepsy_ndd	1115	33	6	17252	0.0177050225435386	2.81320831634733	0.638568596277618;0.0588479645808264;0.161702127229988;0.0588479645808264;0.161702127229988;0.88996497623915;0.360356186217122;0.360356186217122;0.638568596277618;0.638568596277618;0.0588479645808264;0.161702127229988;0.0588479645808264;0.638568596277618;0.360356186217122;0.0177050225435386;0.0177050225435386;0.88996497623915;0.638568596277618;0.00447594496730335;0.360356186217122;0.3603561862171…	0.93773610544911;2.34434026362278;1.87547221089822;2.34434026362278;1.87547221089822;0.468868052724555;1.40660415817367;1.40660415817367;0.93773610544911;0.93773610544911;2.34434026362278;1.87547221089822;2.34434026362278;0.93773610544911;1.40660415817367;2.81320831634733;2.81320831634733;0.468868052724555;0.93773610544911;3.28207636907189;1.40660415817367;1.40660415817367;0.93773610544911;0;0.93…	0.051
adult	female	BP	1115	74	3	17252	0.865128797268489	0.627269421888256	0.712792013244784;0.992952161844554;0.200584779145367;0.525649208548206;0.048405492345166;0.712792013244784;0.712792013244784;0.956752141537913;0.344492923742969;0.865128797268489;0.525649208548206;0.048405492345166;0.344492923742969;0.00768408106720322;0.525649208548206;0.048405492345166;0.956752141537913;0.200584779145367;0.956752141537913;0.525649208548206;0.712792013244784;0.344492923742969;0…	0.836359229184341;0.209089807296085;1.4636286510726;1.04544903648043;1.88180826566477;0.836359229184341;0.836359229184341;0.418179614592171;1.25453884377651;0.627269421888256;1.04544903648043;1.88180826566477;1.25453884377651;2.29998788025694;1.04544903648043;1.88180826566477;0.418179614592171;1.4636286510726;0.418179614592171;1.04544903648043;0.836359229184341;1.25453884377651;1.67271845836868;0…	0.125
adult	female	MS	1115	25	1	17252	0.812041742756143	0.618905829596413	0.812041742756143;1;1;0.486879673577684;0.812041742756143;0.812041742756143;0.812041742756143;0.812041742756143;0.486879673577684;0.812041742756143;0.486879673577684;0.486879673577684;0.217128740179543;0.812041742756143;0.812041742756143;0.812041742756143;1;1;0.486879673577684;0.486879673577684;1;0.0742938214897303;0.486879673577684;0.486879673577684;0.0742938214897303;0.812041742756143;1;0.21712…	0.618905829596413;0;0;1.23781165919283;0.618905829596413;0.618905829596413;0.618905829596413;0.618905829596413;1.23781165919283;0.618905829596413;1.23781165919283;1.23781165919283;1.85671748878924;0.618905829596413;0.618905829596413;0.618905829596413;0;0;1.23781165919283;1.23781165919283;0;2.47562331838565;1.23781165919283;1.23781165919283;2.47562331838565;0.618905829596413;0;1.85671748878924;0;1…	0.206
adult	female	alzheimer	1115	16	3	17252	0.0802760853866788	2.90112107623318	0.656817814037559;0.0802760853866788;1;1;0.0802760853866788;0.277065289687607;0.656817814037559;0.656817814037559;0.0802760853866788;0.656817814037559;0.656817814037559;0.656817814037559;1;1;1;1;0.656817814037559;0.277065289687607;0.656817814037559;0.277065289687607;0.277065289687607;0.277065289687607;0.277065289687607;0.656817814037559;1;1;1;0.277065289687607;0.656817814037559;0.0802760853866788…	0.967040358744395;2.90112107623318;0;0;2.90112107623318;1.93408071748879;0.967040358744395;0.967040358744395;2.90112107623318;0.967040358744395;0.967040358744395;0.967040358744395;0;0;0;0;0.967040358744395;1.93408071748879;0.967040358744395;1.93408071748879;1.93408071748879;1.93408071748879;1.93408071748879;0.967040358744395;0;0;0;1.93408071748879;0.967040358744395;2.90112107623318;0.967040358744…	0.032
adult	female	ALS	1115	33	1	17252	0.88996497623915	0.468868052724555	0.161702127229988;0.360356186217122;0.88996497623915;0.88996497623915;0.161702127229988;0.161702127229988;0.638568596277618;0.638568596277618;0.360356186217122;0.638568596277618;0.638568596277618;0.638568596277618;0.0177050225435386;0.0588479645808264;0.638568596277618;0.88996497623915;0.0177050225435386;0.638568596277618;0.161702127229988;0.161702127229988;0.88996497623915;0.638568596277618;0.63…	1.87547221089822;1.40660415817367;0.468868052724555;0.468868052724555;1.87547221089822;1.87547221089822;0.93773610544911;0.93773610544911;1.40660415817367;0.93773610544911;0.93773610544911;0.93773610544911;2.81320831634733;2.34434026362278;0.93773610544911;0.468868052724555;2.81320831634733;0.93773610544911;1.87547221089822;1.87547221089822;0.468868052724555;0.93773610544911;0.93773610544911;0.46…	0.04
prenatal_specific	male	scz	585	48	8	3356	0.615852972705956	0.956125356125356	0.75634585186858;0.75634585186858;0.0054189017877566;0.977910066218107;0.939235001954848;0.615852972705956;0.994018031127753;0.939235001954848;0.117422826882275;0.939235001954848;0.866750446029192;0.866750446029192;0.999905385610454;0.939235001954848;0.117422826882275;0.939235001954848;0.0300863590530437;0.615852972705956;0.615852972705956;0.615852972705956;0.615852972705956;0.866750446029192;0.7…	0.836609686609687;0.836609686609687;1.91225071225071;0.478062678062678;0.597578347578348;0.956125356125356;0.358547008547009;0.597578347578348;1.43418803418803;0.597578347578348;0.717094017094017;0.717094017094017;0.11951566951567;0.597578347578348;1.43418803418803;0.597578347578348;1.67321937321937;0.956125356125356;0.956125356125356;0.956125356125356;0.956125356125356;0.717094017094017;0.836609…	0.544
prenatal_specific	male	ASD	585	35	3	3356	0.957960528869482	0.491721611721612	0.410995295219219;0.882975069295235;0.755554521931114;0.957960528869482;0.882975069295235;0.882975069295235;0.755554521931114;0.588099470593997;0.588099470593997;0.882975069295235;0.588099470593997;0.755554521931114;0.989986908687642;0.989986908687642;0.882975069295235;0.755554521931114;0.588099470593997;0.882975069295235;0.755554521931114;0.755554521931114;0.410995295219219;0.588099470593997;0.8…	1.14735042735043;0.655628815628816;0.81953601953602;0.491721611721612;0.655628815628816;0.655628815628816;0.81953601953602;0.983443223443223;0.983443223443223;0.655628815628816;0.983443223443223;0.81953601953602;0.327814407814408;0.327814407814408;0.655628815628816;0.81953601953602;0.983443223443223;0.655628815628816;0.81953601953602;0.81953601953602;1.14735042735043;0.983443223443223;0.655628815…	0.149
prenatal_specific	male	NDD	585	121	13	3356	0.986225476660647	0.616345270890725	0.870503977282428;0.91779924228351;0.91779924228351;0.731520807738578;0.731520807738578;0.643235436992911;0.731520807738578;0.986225476660647;0.973035982850609;0.273051397749216;0.808181129237927;0.870503977282428;0.973035982850609;0.997234895470257;0.951189292331278;0.91779924228351;0.808181129237927;0.951189292331278;0.731520807738578;0.986225476660647;0.91779924228351;0.91779924228351;0.986225…	0.805989969626333;0.758578794942431;0.758578794942431;0.900812318994137;0.900812318994137;0.948223493678039;0.900812318994137;0.616345270890725;0.663756445574627;1.13786819241365;0.853401144310235;0.805989969626333;0.663756445574627;0.521522921522922;0.711167620258529;0.758578794942431;0.853401144310235;0.711167620258529;0.900812318994137;0.616345270890725;0.758578794942431;0.758578794942431;0.61…	0.15
prenatal_specific	male	EPI	585	3	0	3356	1	0	1;0.0804796265579826;1;1;0.0804796265579826;0.437190116255317;0.437190116255317;1;0.437190116255317;1;0.437190116255317;1;0.437190116255317;0.437190116255317;1;0.437190116255317;1;1;0.437190116255317;1;1;0.437190116255317;1;0.437190116255317;0.437190116255317;0.437190116255317;0.0804796265579826;0.437190116255317;1;1;1;0.437190116255317;1;0.437190116255317;1;0.437190116255317;1;0.437190116255317;…	0;3.82450142450142;0;0;3.82450142450142;1.91225071225071;1.91225071225071;0;1.91225071225071;0;1.91225071225071;0;1.91225071225071;1.91225071225071;0;1.91225071225071;0;0;1.91225071225071;0;0;1.91225071225071;0;1.91225071225071;1.91225071225071;1.91225071225071;3.82450142450142;1.91225071225071;0;0;0;1.91225071225071;0;1.91225071225071;0;1.91225071225071;0;1.91225071225071;0;1.91225071225071;0;3.…	0
prenatal_specific	male	epilepsy_ndd	585	9	0	3356	1	0	0.822030409766921;1;1;0.482902688964475;0.822030409766921;0.482902688964475;0.822030409766921;0.822030409766921;1;1;0.0552787583054586;0.822030409766921;1;1;0.822030409766921;0.482902688964475;1;0.822030409766921;0.822030409766921;1;0.822030409766921;0.482902688964475;1;0.822030409766921;0.822030409766921;0.822030409766921;0.482902688964475;1;0.822030409766921;1;0.822030409766921;0.82203040976692…	0.637416904083571;0;0;1.27483380816714;0.637416904083571;1.27483380816714;0.637416904083571;0.637416904083571;0;0;2.54966761633428;0.637416904083571;0;0;0.637416904083571;1.27483380816714;0;0.637416904083571;0.637416904083571;0;0.637416904083571;1.27483380816714;0;0.637416904083571;0.637416904083571;0.637416904083571;1.27483380816714;0;0.637416904083571;0;0.637416904083571;0.637416904083571;0;0;0…	0
prenatal_specific	male	BP	585	12	6	3356	0.00978666706564393	2.86837606837607	0.645678941182998;0.900007553953484;0.645678941182998;0.645678941182998;0.900007553953484;0.900007553953484;1;0.645678941182998;1;0.645678941182998;0.349806610788646;0.645678941182998;0.349806610788646;0.900007553953484;0.900007553953484;0.645678941182998;0.900007553953484;0.349806610788646;0.645678941182998;0.900007553953484;0.645678941182998;0.900007553953484;0.645678941182998;0.349806610788646…	0.956125356125356;0.478062678062678;0.956125356125356;0.956125356125356;0.478062678062678;0.478062678062678;0;0.956125356125356;0;0.956125356125356;1.43418803418803;0.956125356125356;1.43418803418803;0.478062678062678;0.478062678062678;0.956125356125356;0.478062678062678;1.43418803418803;0.956125356125356;0.478062678062678;0.956125356125356;0.478062678062678;0.956125356125356;1.43418803418803;0.9…	0
prenatal_specific	male	MS	585	4	2	3356	0.142608742568494	2.86837606837607	1;0.142608742568494;1;1;0.535383907484258;0.535383907484258;0.142608742568494;0.535383907484258;0.535383907484258;0.535383907484258;0.142608742568494;0.0183505105474717;1;0.535383907484258;1;1;1;1;1;1;1;1;1;0.142608742568494;0.0183505105474717;0.142608742568494;1;1;0.535383907484258;0.535383907484258;0.535383907484258;0.142608742568494;0.142608742568494;0.535383907484258;0.535383907484258;0.53538…	0;2.86837606837607;0;0;1.43418803418803;1.43418803418803;2.86837606837607;1.43418803418803;1.43418803418803;1.43418803418803;2.86837606837607;4.3025641025641;0;1.43418803418803;0;0;0;0;0;0;0;0;0;2.86837606837607;4.3025641025641;2.86837606837607;0;0;1.43418803418803;1.43418803418803;1.43418803418803;2.86837606837607;2.86837606837607;1.43418803418803;1.43418803418803;1.43418803418803;0;0;1.43418803…	0.017
prenatal_specific	male	alzheimer	585	2	0	3356	1	0	0.318286619689539;0.0303427009302466;0.318286619689539;1;0.318286619689539;0.318286619689539;0.318286619689539;0.318286619689539;1;1;1;0.318286619689539;1;1;0.318286619689539;0.318286619689539;1;1;1;0.318286619689539;1;1;1;1;0.318286619689539;1;0.318286619689539;1;0.318286619689539;0.318286619689539;0.318286619689539;1;1;0.318286619689539;1;1;1;1;1;1;1;1;1;1;0.318286619689539;1;1;1;1;0.3182866196…	2.86837606837607;5.73675213675214;2.86837606837607;0;2.86837606837607;2.86837606837607;2.86837606837607;2.86837606837607;0;0;0;2.86837606837607;0;0;2.86837606837607;2.86837606837607;0;0;0;2.86837606837607;0;0;0;0;2.86837606837607;0;2.86837606837607;0;2.86837606837607;2.86837606837607;2.86837606837607;0;0;2.86837606837607;0;0;0;0;0;0;0;0;0;0;2.86837606837607;0;0;0;0;2.86837606837607;0;0;0;0;0;2.86…	0
prenatal_specific	male	ALS	585	9	0	3356	1	0	1;0.482902688964475;1;0.822030409766921;0.196288233177747;0.822030409766921;0.822030409766921;0.196288233177747;0.0552787583054586;1;0.822030409766921;0.482902688964475;0.482902688964475;0.822030409766921;0.482902688964475;0.822030409766921;0.822030409766921;0.482902688964475;0.196288233177747;0.822030409766921;0.196288233177747;1;0.822030409766921;0.822030409766921;0.822030409766921;0.4829026889…	0;1.27483380816714;0;0.637416904083571;1.91225071225071;0.637416904083571;0.637416904083571;1.91225071225071;2.54966761633428;0;0.637416904083571;1.27483380816714;1.27483380816714;0.637416904083571;1.27483380816714;0.637416904083571;0.637416904083571;1.27483380816714;1.91225071225071;0.637416904083571;1.91225071225071;0;0.637416904083571;0.637416904083571;0.637416904083571;1.27483380816714;1.2748…	0
prenatal_specific	female	scz	1349	48	12	3356	0.991235430867761	0.621942179392142	0.106901004565639;0.255007404013305;0.00138632279403988;0.471968712416289;5.29416028946081e-05;0.106901004565639;0.106901004565639;0.357474205316633;0.589461390430403;0.255007404013305;0.700045157651201;0.255007404013305;0.589461390430403;0.589461390430403;0.106901004565639;0.700045157651201;0.589461390430403;0.0339648349417634;0.255007404013305;0.0339648349417634;0.357474205316633;0.017152515664…	1.24388435878428;1.14022732888559;1.55485544848036;1.0365702989869;1.71034099332839;1.24388435878428;1.24388435878428;1.08839881393625;0.984741784037559;1.14022732888559;0.932913269088213;1.14022732888559;0.984741784037559;0.984741784037559;1.24388435878428;0.932913269088213;0.984741784037559;1.34754138868298;1.14022732888559;1.34754138868298;1.08839881393625;1.39936990363232;0.984741784037559;0.…	0.001
prenatal_specific	female	ASD	1349	35	11	3356	0.893377911004741	0.781870168378693	0.00542574347848783;0.893377911004741;0.0136899572962536;0.57371585784299;0.0310404534545155;0.703590253156338;0.0635237131793817;0.0635237131793817;0.307284979962539;0.00542574347848783;0.117830922802043;0.57371585784299;0.0310404534545155;0.57371585784299;0.307284979962539;0.436423805366731;0.198965567808872;0.436423805366731;0.812575612040958;0.0635237131793817;0.117830922802043;0.307284979962…	1.56374033675739;0.781870168378693;1.49266123054114;0.995107487027428;1.4215821243249;0.924028380811183;1.35050301810865;1.35050301810865;1.13726569945992;1.56374033675739;1.27942391189241;0.995107487027428;1.4215821243249;0.995107487027428;1.13726569945992;1.06618659324367;1.20834480567616;1.06618659324367;0.852949274594938;1.35050301810865;1.27942391189241;1.13726569945992;1.20834480567616;1.13…	0.009
prenatal_specific	female	NDD	1349	121	45	3356	0.78201751636474	0.925203242070956	0.000104176880443566;0.508094617226924;0.000104176880443566;0.00473259412988152;0.047911575495582;0.00271457220410122;0.0130957193756026;0.000213415833520499;0.0980582000299048;0.0320446864260967;0.047911575495582;0.0207989743552637;2.24694571939204e-05;0.0130957193756026;0.00799582432229842;0.047911575495582;0.00271457220410122;0.433178648787199;0.047911575495582;0.0130957193756026;0.06954740507…	1.41864497117547;1.00744353025504;1.41864497117547;1.29528453889934;1.19248417866923;1.31584461094536;1.2541643948073;1.39808489912944;1.15136403457719;1.21304425071525;1.19248417866923;1.23360432276127;1.45976511526751;1.2541643948073;1.27472446685332;1.19248417866923;1.31584461094536;1.02800360230106;1.19248417866923;1.2541643948073;1.17192410662321;1.27472446685332;1.21304425071525;1.192484178…	0.002
prenatal_specific	female	EPI	1349	3	0	3356	1	0	0.0648622339996027;0.354792086198273;0.354792086198273;0.354792086198273;0.786245560612613;0.786245560612613;0.786245560612613;0.354792086198273;1;0.786245560612613;0.786245560612613;0.354792086198273;0.786245560612613;0.354792086198273;0.786245560612613;0.786245560612613;0.354792086198273;1;0.354792086198273;0.354792086198273;1;0.354792086198273;0.354792086198273;0.786245560612613;0.064862233999…	2.48776871756857;1.65851247837905;1.65851247837905;1.65851247837905;0.829256239189523;0.829256239189523;0.829256239189523;1.65851247837905;0;0.829256239189523;0.829256239189523;1.65851247837905;0.829256239189523;1.65851247837905;0.829256239189523;0.829256239189523;1.65851247837905;0;1.65851247837905;1.65851247837905;0;1.65851247837905;1.65851247837905;0.829256239189523;2.48776871756857;0.82925623…	0
prenatal_specific	female	epilepsy_ndd	1349	9	1	3356	0.990286172965116	0.276418746396508	0.0256163089793071;0.522399545528729;0.522399545528729;0.522399545528729;0.270445429733817;0.101260064908976;0.522399545528729;0.270445429733817;0.522399545528729;0.772232205172817;0.270445429733817;0.101260064908976;0.270445429733817;0.772232205172817;0.772232205172817;0.270445429733817;0.0256163089793071;0.270445429733817;0.101260064908976;0.772232205172817;0.522399545528729;0.101260064908976;0…	1.93493122477555;1.10567498558603;1.10567498558603;1.10567498558603;1.38209373198254;1.65851247837905;1.10567498558603;1.38209373198254;1.10567498558603;0.829256239189523;1.38209373198254;1.65851247837905;1.38209373198254;0.829256239189523;0.829256239189523;1.38209373198254;1.93493122477555;1.38209373198254;1.65851247837905;0.829256239189523;1.10567498558603;1.65851247837905;1.10567498558603;1.10…	0
prenatal_specific	female	BP	1349	12	3	3356	0.919005792058175	0.621942179392142	0.567571611642031;0.0586511056007036;0.919005792058175;0.919005792058175;0.779270948368095;0.567571611642031;0.567571611642031;0.16128620051447;0.339783125324785;0.567571611642031;0.16128620051447;0.0156729798598541;0.919005792058175;0.16128620051447;0.16128620051447;0.16128620051447;0.779270948368095;0.0586511056007036;0.779270948368095;0.339783125324785;0.16128620051447;0.0586511056007036;0.161…	1.0365702989869;1.65851247837905;0.621942179392142;0.621942179392142;0.829256239189523;1.0365702989869;1.0365702989869;1.45119841858167;1.24388435878428;1.0365702989869;1.45119841858167;1.86582653817643;0.621942179392142;1.45119841858167;1.45119841858167;1.45119841858167;0.829256239189523;1.65851247837905;0.829256239189523;1.24388435878428;1.45119841858167;1.65851247837905;1.45119841858167;1.6585…	0.047
prenatal_specific	female	MS	1349	4	1	3356	0.872244587971272	0.621942179392142	0.528248478536635;0.872244587971272;1;0.872244587971272;0.528248478536635;0.528248478536635;1;0.181335693859909;0.0260377473795005;1;0.528248478536635;0.528248478536635;0.872244587971272;0.528248478536635;0.872244587971272;0.872244587971272;0.872244587971272;1;0.872244587971272;0.181335693859909;0.528248478536635;0.528248478536635;0.872244587971272;0.872244587971272;0.528248478536635;1;0.52824847…	1.24388435878428;0.621942179392142;0;0.621942179392142;1.24388435878428;1.24388435878428;0;1.86582653817643;2.48776871756857;0;1.24388435878428;1.24388435878428;0.621942179392142;1.24388435878428;0.621942179392142;0.621942179392142;0.621942179392142;0;0.621942179392142;1.86582653817643;1.24388435878428;1.24388435878428;0.621942179392142;0.621942179392142;1.24388435878428;0;1.24388435878428;1.2438…	0.141
prenatal_specific	female	alzheimer	1349	2	1	3356	0.642427735807833	1.24388435878428	0.642427735807833;0.642427735807833;0.642427735807833;0.642427735807833;0.642427735807833;0.642427735807833;1;1;1;0.161505518065826;0.642427735807833;0.642427735807833;1;1;0.642427735807833;0.161505518065826;0.161505518065826;0.642427735807833;1;0.642427735807833;0.642427735807833;0.642427735807833;1;1;1;0.642427735807833;0.642427735807833;1;0.642427735807833;0.161505518065826;0.642427735807833;0…	1.24388435878428;1.24388435878428;1.24388435878428;1.24388435878428;1.24388435878428;1.24388435878428;0;0;0;2.48776871756857;1.24388435878428;1.24388435878428;0;0;1.24388435878428;2.48776871756857;2.48776871756857;1.24388435878428;0;1.24388435878428;1.24388435878428;1.24388435878428;0;0;0;1.24388435878428;1.24388435878428;0;1.24388435878428;2.48776871756857;1.24388435878428;2.48776871756857;0;1.2…	0.188
prenatal_specific	female	ALS	1349	9	6	3356	0.101260064908976	1.65851247837905	0.270445429733817;0.101260064908976;0.522399545528729;0.522399545528729;0.522399545528729;0.522399545528729;0.990286172965116;0.101260064908976;0.522399545528729;0.522399545528729;0.270445429733817;0.522399545528729;0.931288887307027;0.522399545528729;0.270445429733817;0.270445429733817;0.931288887307027;0.522399545528729;0.772232205172817;0.772232205172817;0.270445429733817;0.772232205172817;0.7…	1.38209373198254;1.65851247837905;1.10567498558603;1.10567498558603;1.10567498558603;1.10567498558603;0.276418746396508;1.65851247837905;1.10567498558603;1.10567498558603;1.38209373198254;1.10567498558603;0.552837492793015;1.10567498558603;1.38209373198254;1.38209373198254;0.552837492793015;1.10567498558603;0.829256239189523;0.829256239189523;1.38209373198254;0.829256239189523;0.829256239189523;1…	0.054
shared	male	scz	212	48	7	3356	0.0291976974170742	2.30856918238994	0.957364822300704;0.817275843202208;0.079078597635611;0.817275843202208;0.593056604060863;0.817275843202208;0.817275843202208;0.360082757647462;0.079078597635611;0.593056604060863;0.957364822300704;0.593056604060863;0.817275843202208;0.0291976974170742;0.957364822300704;0.817275843202208;0.817275843202208;0.360082757647462;0.183379610428264;0.817275843202208;0.360082757647462;1;0.593056604060863;…	0.329795597484277;0.659591194968553;1.97877358490566;0.659591194968553;0.98938679245283;0.659591194968553;0.659591194968553;1.31918238993711;1.97877358490566;0.98938679245283;0.329795597484277;0.98938679245283;0.659591194968553;2.30856918238994;0.329795597484277;0.659591194968553;0.659591194968553;1.31918238993711;1.64897798742138;0.659591194968553;1.31918238993711;0;0.98938679245283;1.3191823899…	0.004
shared	male	ASD	212	35	2	3356	0.659153051054571	0.904582210242587	0.38222540731592;0.659153051054571;0.659153051054571;0.659153051054571;0.899332002733116;0.899332002733116;0.899332002733116;0.659153051054571;0.899332002733116;0.899332002733116;0.899332002733116;0.38222540731592;0.899332002733116;0.0205358128108138;0.659153051054571;1;1;0.659153051054571;0.659153051054571;0.0662585551776303;0.38222540731592;0.899332002733116;0.899332002733116;0.659153051054571;…	1.35687331536388;0.904582210242587;0.904582210242587;0.904582210242587;0.452291105121294;0.452291105121294;0.452291105121294;0.904582210242587;0.452291105121294;0.452291105121294;0.452291105121294;1.35687331536388;0.452291105121294;2.71374663072776;0.904582210242587;0;0;0.904582210242587;0.904582210242587;2.26145552560647;1.35687331536388;0.452291105121294;0.452291105121294;0.904582210242587;0;0;…	0.397
shared	male	NDD	212	121	6	3356	0.787845227793901	0.784968033681584	0.23177816156965;0.954245647055314;0.787845227793901;0.355029705807173;0.787845227793901;0.787845227793901;0.954245647055314;0.500929763899898;0.355029705807173;0.985577874460332;0.652311219125932;0.652311219125932;0.985577874460332;0.0188160865744148;0.355029705807173;0.985577874460332;0.985577874460332;0.890427064939147;0.23177816156965;0.355029705807173;0.652311219125932;0.954245647055314;0.98…	1.30828005613597;0.523312022454389;0.784968033681584;1.17745205052238;0.784968033681584;0.784968033681584;0.523312022454389;1.04662404490878;1.17745205052238;0.392484016840792;0.915796039295182;0.915796039295182;0.392484016840792;1.83159207859036;1.17745205052238;0.392484016840792;0.392484016840792;0.654140028067987;1.30828005613597;1.17745205052238;0.915796039295182;0.523312022454389;0.392484016…	0.343
shared	male	EPI	212	3	0	3356	1	0	1;1;1;1;1;1;1;1;1;1;1;1;1;1;1;1;1;1;1;1;1;1;1;1;1;0.177841475404656;1;1;1;1;1;1;1;1;0.177841475404656;1;1;1;1;1;1;1;0.177841475404656;1;0.177841475404656;1;1;1;1;1;1;1;1;1;1;1;1;1;1;0.177841475404656;1;1;1;1;0.177841475404656;1;1;1;1;1;1;1;1;1;1;1;0.177841475404656;1;1;1;1;1;1;1;1;1;1;1;1;0.177841475404656;1;0.177841475404656;1;1;1;1;1;1;1;1;1;1;0.177841475404656;1;1;1;1;1;1;1;1;1;1;1;1;1;1;1;1;1…	0;0;0;0;0;0;0;0;0;0;0;0;0;0;0;0;0;0;0;0;0;0;0;0;0;5.27672955974843;0;0;0;0;0;0;0;0;5.27672955974843;0;0;0;0;0;0;0;5.27672955974843;0;5.27672955974843;0;0;0;0;0;0;0;0;0;0;0;0;0;0;5.27672955974843;0;0;0;0;5.27672955974843;0;0;0;0;0;0;0;0;0;0;0;5.27672955974843;0;0;0;0;0;0;0;0;0;0;0;0;5.27672955974843;0;5.27672955974843;0;0;0;0;0;0;0;0;0;0;5.27672955974843;0;0;0;0;0;0;0;0;0;0;0;0;0;0;0;0;0;0;0;0;0;5…	0
shared	male	epilepsy_ndd	212	9	3	3356	0.0157133264374953	5.27672955974843	1;0.444568404003581;1;0.444568404003581;0.444568404003581;0.444568404003581;0.444568404003581;1;1;1;1;1;0.444568404003581;1;0.444568404003581;1;1;1;1;0.106633619194535;0.106633619194535;1;1;0.444568404003581;0.444568404003581;0.444568404003581;1;1;1;0.444568404003581;1;0.444568404003581;1;0.444568404003581;0.444568404003581;1;0.444568404003581;1;0.444568404003581;1;0.444568404003581;0.44456840400…	0;1.75890985324948;0;1.75890985324948;1.75890985324948;1.75890985324948;1.75890985324948;0;0;0;0;0;1.75890985324948;0;1.75890985324948;0;0;0;0;3.51781970649895;3.51781970649895;0;0;1.75890985324948;1.75890985324948;1.75890985324948;0;0;0;1.75890985324948;0;1.75890985324948;0;1.75890985324948;1.75890985324948;0;1.75890985324948;0;1.75890985324948;0;1.75890985324948;1.75890985324948;0;1.75890985324…	0
shared	male	BP	212	12	0	3356	1	0	1;0.172994797503125;0.172994797503125;1;1;1;0.54359568444201;1;0.172994797503125;0.54359568444201;0.54359568444201;0.54359568444201;1;1;0.54359568444201;1;1;1;1;0.54359568444201;0.54359568444201;1;0.54359568444201;0.54359568444201;0.172994797503125;0.54359568444201;0.54359568444201;0.172994797503125;0.54359568444201;0.0357636777543775;0.54359568444201;0.0357636777543775;1;0.54359568444201;1;0.543…	0;2.63836477987421;2.63836477987421;0;0;0;1.31918238993711;0;2.63836477987421;1.31918238993711;1.31918238993711;1.31918238993711;0;0;1.31918238993711;0;0;0;0;1.31918238993711;1.31918238993711;0;1.31918238993711;1.31918238993711;2.63836477987421;1.31918238993711;1.31918238993711;2.63836477987421;1.31918238993711;3.95754716981132;1.31918238993711;3.95754716981132;0;1.31918238993711;0;1.319182389937…	0
shared	male	MS	212	4	0	3356	1	0	0.229824060317932;1;1;0.229824060317932;1;0.229824060317932;1;0.229824060317932;1;1;0.229824060317932;1;0.229824060317932;1;1;1;1;1;1;1;0.02189372066483;1;1;0.229824060317932;1;1;1;1;1;0.229824060317932;1;1;1;1;0.229824060317932;1;1;1;1;1;1;0.02189372066483;0.229824060317932;1;1;0.02189372066483;0.229824060317932;1;1;1;1;0.229824060317932;1;1;1;1;1;1;1;1;0.229824060317932;0.229824060317932;0.0218…	3.95754716981132;0;0;3.95754716981132;0;3.95754716981132;0;3.95754716981132;0;0;3.95754716981132;0;3.95754716981132;0;0;0;0;0;0;0;7.91509433962264;0;0;3.95754716981132;0;0;0;0;0;3.95754716981132;0;0;0;0;3.95754716981132;0;0;0;0;0;0;7.91509433962264;3.95754716981132;0;0;7.91509433962264;3.95754716981132;0;0;0;0;3.95754716981132;0;0;0;0;0;0;0;0;3.95754716981132;3.95754716981132;7.91509433962264;0;0…	0
shared	male	alzheimer	212	2	0	3356	1	0	1;1;0.122368016711399;1;1;1;1;1;1;1;1;1;1;1;1;1;1;1;1;1;0.122368016711399;1;1;1;0.122368016711399;1;0.122368016711399;1;1;1;1;1;1;1;0.122368016711399;1;1;1;1;1;1;1;1;1;1;0.122368016711399;1;1;1;1;1;1;1;1;1;1;1;1;1;1;1;1;0.122368016711399;1;1;1;1;1;1;1;1;1;1;1;1;1;0.122368016711399;1;1;1;1;1;1;0.122368016711399;1;1;1;1;1;1;1;1;1;1;1;0.122368016711399;1;1;1;1;1;1;1;1;1;1;1;1;1;1;1;1;0.1223680167113…	0;0;7.91509433962264;0;0;0;0;0;0;0;0;0;0;0;0;0;0;0;0;0;7.91509433962264;0;0;0;7.91509433962264;0;7.91509433962264;0;0;0;0;0;0;0;7.91509433962264;0;0;0;0;0;0;0;0;0;0;7.91509433962264;0;0;0;0;0;0;0;0;0;0;0;0;0;0;0;0;7.91509433962264;0;0;0;0;0;0;0;0;0;0;0;0;0;7.91509433962264;0;0;0;0;0;0;7.91509433962264;0;0;0;0;0;0;0;0;0;0;0;7.91509433962264;0;0;0;0;0;0;0;0;0;0;0;0;0;0;0;0;7.91509433962264;0;7.9150…	0
shared	male	ALS	212	9	0	3356	1	0	0.444568404003581;0.444568404003581;0.444568404003581;1;1;1;1;0.444568404003581;0.444568404003581;0.106633619194535;1;0.444568404003581;1;1;1;1;0.444568404003581;1;0.444568404003581;1;1;1;1;0.444568404003581;1;1;1;0.106633619194535;0.444568404003581;1;1;1;1;1;1;0.444568404003581;1;1;0.444568404003581;0.444568404003581;0.106633619194535;0.444568404003581;1;1;1;0.444568404003581;1;1;1;1;0.444568404…	1.75890985324948;1.75890985324948;1.75890985324948;0;0;0;0;1.75890985324948;1.75890985324948;3.51781970649895;0;1.75890985324948;0;0;0;0;1.75890985324948;0;1.75890985324948;0;0;0;0;1.75890985324948;0;0;0;3.51781970649895;1.75890985324948;0;0;0;0;0;0;1.75890985324948;0;0;1.75890985324948;1.75890985324948;3.51781970649895;1.75890985324948;0;0;0;1.75890985324948;0;0;0;0;1.75890985324948;1.7589098532…	0
shared	female	scz	507	48	10	3356	0.178151307863213	1.37902695595003	0.753952316969715;0.178151307863213;0.871625202580905;0.441680466245709;0.441680466245709;0.294395329991713;0.871625202580905;0.294395329991713;0.294395329991713;0.0978350005782713;0.871625202580905;0.871625202580905;0.871625202580905;0.60313371414326;0.178151307863213;0.753952316969715;0.753952316969715;0.178151307863213;0.946220837188035;0.60313371414326;0.178151307863213;0.871625202580905;0.29…	0.82741617357002;1.37902695595003;0.689513477975016;1.10322156476003;1.10322156476003;1.24112426035503;0.689513477975016;1.24112426035503;1.24112426035503;1.51692965154504;0.689513477975016;0.689513477975016;0.689513477975016;0.965318869165023;1.37902695595003;0.82741617357002;0.82741617357002;1.37902695595003;0.551610782380013;0.965318869165023;1.37902695595003;0.689513477975016;1.24112426035503…	0.073
shared	female	ASD	507	35	8	3356	0.146998618066077	1.51298957452804	0.438393075190609;0.977080421078502;0.627004356433284;0.438393075190609;0.0704022962266393;0.627004356433284;0.916654077513503;0.996861935084435;0.977080421078502;0.627004356433284;0.438393075190609;0.438393075190609;0.438393075190609;0.977080421078502;0.977080421078502;0.797495987877874;0.916654077513503;0.438393075190609;0.977080421078502;0.270515658198016;0.438393075190609;0.916654077513503;0.…	1.13474218089603;0.378247393632009;0.945618484080023;1.13474218089603;1.70211327134404;0.945618484080023;0.567371090448014;0.189123696816005;0.378247393632009;0.945618484080023;1.13474218089603;1.13474218089603;1.13474218089603;0.378247393632009;0.378247393632009;0.756494787264018;0.567371090448014;1.13474218089603;0.378247393632009;1.32386587771203;1.13474218089603;0.567371090448014;0.5673710904…	0.048
shared	female	NDD	507	121	30	3356	0.00307122607077236	1.64115604675045	0.366768488385452;0.983049944956832;0.759564802375179;0.466182346993484;0.366768488385452;0.669121334772777;0.966043261978066;0.466182346993484;0.669121334772777;0.759564802375179;0.83570435601868;0.569200345332257;0.83570435601868;0.966043261978066;0.983049944956832;0.83570435601868;0.759564802375179;0.669121334772777;0.992338003967966;0.138392261000521;0.466182346993484;0.895092082026943;0.4661…	1.09410403116697;0.601757217141833;0.875283224933575;1.03939882960862;1.09410403116697;0.929988426491923;0.656462418700181;1.03939882960862;0.929988426491923;0.875283224933575;0.820578023375226;0.984693628050271;0.820578023375226;0.656462418700181;0.601757217141833;0.820578023375226;0.875283224933575;0.929988426491923;0.547052015583484;1.25821963584201;1.03939882960862;0.765872821816878;1.0393988…	0
shared	female	EPI	507	3	1	3356	0.38829452668859	2.20644312952005	1;1;1;0.38829452668859;0.38829452668859;1;1;1;1;1;1;0.38829452668859;1;0.38829452668859;1;0.38829452668859;0.38829452668859;0.38829452668859;0.38829452668859;0.38829452668859;1;1;0.38829452668859;1;1;0.38829452668859;1;0.38829452668859;0.0614929724537272;1;0.38829452668859;1;1;1;1;1;1;1;0.38829452668859;1;1;1;0.38829452668859;0.38829452668859;1;1;1;1;1;1;1;1;1;1;0.38829452668859;0.38829452668859;…	0;0;0;2.20644312952005;2.20644312952005;0;0;0;0;0;0;2.20644312952005;0;2.20644312952005;0;2.20644312952005;2.20644312952005;2.20644312952005;2.20644312952005;2.20644312952005;0;0;2.20644312952005;0;0;2.20644312952005;0;2.20644312952005;4.41288625904011;0;2.20644312952005;0;0;0;0;0;0;0;2.20644312952005;0;0;0;2.20644312952005;2.20644312952005;0;0;0;0;0;0;0;0;0;0;2.20644312952005;2.20644312952005;0;…	0.051
shared	female	epilepsy_ndd	507	9	3	3356	0.142900613568885	2.20644312952005	0.771438068829251;0.771438068829251;0.771438068829251;0.142900613568885;0.034542641095601;0.404339127635259;0.034542641095601;0.771438068829251;0.771438068829251;0.404339127635259;0.771438068829251;0.771438068829251;0.404339127635259;1;0.771438068829251;0.771438068829251;0.771438068829251;0.771438068829251;0.771438068829251;1;1;0.771438068829251;0.404339127635259;0.771438068829251;0.1429006135688…	0.735481043173351;0.735481043173351;0.735481043173351;2.20644312952005;2.9419241726934;1.4709620863467;2.9419241726934;0.735481043173351;0.735481043173351;1.4709620863467;0.735481043173351;0.735481043173351;1.4709620863467;0;0.735481043173351;0.735481043173351;0.735481043173351;0.735481043173351;0.735481043173351;0;0;0.735481043173351;1.4709620863467;0.735481043173351;2.20644312952005;0.735481043…	0.021
shared	female	BP	507	12	2	3356	0.561093434672649	1.10322156476003	0.561093434672649;0.267702373785371;0.561093434672649;0.0938027426256589;0.0938027426256589;0.860388160457406;0.561093434672649;0.561093434672649;0.267702373785371;0.860388160457406;0.561093434672649;1;0.267702373785371;0.561093434672649;0.267702373785371;0.0938027426256589;1;0.561093434672649;0.860388160457406;0.561093434672649;0.561093434672649;0.267702373785371;0.561093434672649;0.860388160457…	1.10322156476003;1.65483234714004;1.10322156476003;2.20644312952005;2.20644312952005;0.551610782380013;1.10322156476003;1.10322156476003;1.65483234714004;0.551610782380013;1.10322156476003;0;1.65483234714004;1.10322156476003;1.65483234714004;2.20644312952005;0;1.10322156476003;0.551610782380013;1.10322156476003;1.10322156476003;1.65483234714004;1.10322156476003;0.551610782380013;2.20644312952005;…	0.306
shared	female	MS	507	4	1	3356	0.480789210544506	1.65483234714004	0.110810475120843;1;1;0.110810475120843;0.012175469786611;0.110810475120843;1;0.480789210544506;1;1;1;0.480789210544506;0.110810475120843;1;0.110810475120843;1;1;0.480789210544506;1;0.480789210544506;1;0.110810475120843;1;0.480789210544506;0.110810475120843;0.480789210544506;0.480789210544506;1;1;1;1;1;0.480789210544506;1;0.480789210544506;1;0.480789210544506;0.480789210544506;1;0.480789210544506…	3.30966469428008;0;0;3.30966469428008;4.96449704142012;3.30966469428008;0;1.65483234714004;0;0;0;1.65483234714004;3.30966469428008;0;3.30966469428008;0;0;1.65483234714004;0;1.65483234714004;0;3.30966469428008;0;1.65483234714004;3.30966469428008;1.65483234714004;1.65483234714004;0;0;0;0;0;1.65483234714004;0;1.65483234714004;0;1.65483234714004;1.65483234714004;0;1.65483234714004;1.65483234714004;1.…	0.138
shared	female	alzheimer	507	2	0	3356	1	0	0.279360675276969;1;1;1;1;0.279360675276969;1;1;1;1;1;1;1;1;1;0.279360675276969;1;1;1;1;1;1;1;1;1;1;1;1;1;0.279360675276969;0.279360675276969;1;1;1;1;1;0.279360675276969;1;1;0.279360675276969;0.279360675276969;0.279360675276969;1;1;1;1;0.279360675276969;1;0.279360675276969;1;1;0.022784735926845;1;0.279360675276969;1;1;1;0.279360675276969;1;1;1;1;1;1;0.279360675276969;1;0.022784735926845;1;1;1;1;1…	3.30966469428008;0;0;0;0;3.30966469428008;0;0;0;0;0;0;0;0;0;3.30966469428008;0;0;0;0;0;0;0;0;0;0;0;0;0;3.30966469428008;3.30966469428008;0;0;0;0;0;3.30966469428008;0;0;3.30966469428008;3.30966469428008;3.30966469428008;0;0;0;0;3.30966469428008;0;3.30966469428008;0;0;6.61932938856016;0;3.30966469428008;0;0;0;3.30966469428008;0;0;0;0;0;0;3.30966469428008;0;6.61932938856016;0;0;0;0;0;0;3.30966469428…	0
shared	female	ALS	507	9	1	3356	0.771438068829251	0.735481043173351	0.771438068829251;0.404339127635259;0.771438068829251;0.771438068829251;0.404339127635259;1;0.771438068829251;0.771438068829251;0.771438068829251;0.771438068829251;0.771438068829251;0.771438068829251;0.771438068829251;0.034542641095601;0.771438068829251;0.404339127635259;0.771438068829251;0.771438068829251;0.142900613568885;1;0.404339127635259;0.142900613568885;1;1;0.771438068829251;0.77143806882…	0.735481043173351;1.4709620863467;0.735481043173351;0.735481043173351;1.4709620863467;0;0.735481043173351;0.735481043173351;0.735481043173351;0.735481043173351;0.735481043173351;0.735481043173351;0.735481043173351;2.9419241726934;0.735481043173351;1.4709620863467;0.735481043173351;0.735481043173351;2.20644312952005;0;1.4709620863467;2.20644312952005;0;0;0.735481043173351;0.735481043173351;0.73548…	0.277

## Sheet: MAGMA enrichment
Analysis	Direction	Trait	Ngenes	Beta	Beta_std	SE	pval
hdbr	femaleBiased	AD	1185	-0.029711	-0.0063148	0.028337	0.85279
hdbr	maleBiased	AD	1729	0.01904	0.0048321	0.025385	0.22662
gtex	femaleBiased	AD	307	0.012886	0.0014196	0.055438	0.4081
gtex	maleBiased	AD	627	0.018665	0.0029194	0.04167	0.3271
shared	femaleBiased	AD	175	0.016429	0.0013701	0.069201	0.40617
shared	maleBiased	AD	467	0.0017111	0.00023172	0.048862	0.48603
prenatal_specific	femaleBiased	AD	772	0.068095	0.011783	0.035259	0.026733
prenatal_specific	maleBiased	AD	1056	0.011446	0.0023028	0.031627	0.35872
hdbr	femaleBiased	ADHD	1181	-0.023463	-0.0049877	0.029518	0.78666
hdbr	maleBiased	ADHD	1725	-0.0061887	-0.0015716	0.026338	0.59288
gtex	femaleBiased	ADHD	307	0.0020654	0.00022794	0.057198	0.4856
gtex	maleBiased	ADHD	625	-0.0031432	-0.00049174	0.043034	0.52911
shared	femaleBiased	ADHD	175	-0.026117	-0.002182	0.074917	0.63631
shared	maleBiased	ADHD	465	-0.013012	-0.0017617	0.050355	0.60195
prenatal_specific	femaleBiased	ADHD	771	-0.055864	-0.0096778	0.036444	0.93734
prenatal_specific	maleBiased	ADHD	1052	-0.0020304	-0.00040848	0.032801	0.52468
hdbr	femaleBiased	AN	1179	-0.015541	-0.0033056	0.029679	0.69974
hdbr	maleBiased	AN	1726	0.021581	0.0054893	0.026059	0.20379
gtex	femaleBiased	AN	307	-0.030349	-0.0033542	0.056693	0.70378
gtex	maleBiased	AN	625	-0.007885	-0.0012353	0.042952	0.57283
shared	femaleBiased	AN	175	-0.026981	-0.0022575	0.072073	0.64593
shared	maleBiased	AN	465	-0.036668	-0.0049714	0.050195	0.76745
prenatal_specific	femaleBiased	AN	772	0.022738	0.0039471	0.036561	0.267
prenatal_specific	maleBiased	AN	1053	0.036156	0.0072871	0.032389	0.13216
hdbr	femaleBiased	ASD	1182	-0.03205	-0.0068084	0.02886	0.86661
hdbr	maleBiased	ASD	1728	-0.016878	-0.004285	0.025811	0.74342
gtex	femaleBiased	ASD	307	-0.033498	-0.0036926	0.056173	0.72452
gtex	maleBiased	ASD	627	0.038061	0.005957	0.042555	0.18556
shared	femaleBiased	ASD	175	-0.097314	-0.0081209	0.0713	0.91384
shared	maleBiased	ASD	467	0.077512	0.010504	0.049885	0.060125
prenatal_specific	femaleBiased	ASD	772	-0.0039768	-0.00068858	0.035631	0.54443
prenatal_specific	maleBiased	ASD	1053	-0.070089	-0.014091	0.032056	0.9856
hdbr	femaleBiased	BD	1186	0.017499	0.0037205	0.032453	0.29488
hdbr	maleBiased	BD	1729	0.037606	0.0095429	0.02898	0.097216
gtex	femaleBiased	BD	307	-0.021735	-0.0023941	0.062897	0.63516
gtex	maleBiased	BD	627	0.11585	0.018117	0.048056	0.0079685
shared	femaleBiased	BD	175	-0.022539	-0.0018794	0.079521	0.61157
shared	maleBiased	BD	467	0.11677	0.015812	0.056145	0.018783
prenatal_specific	femaleBiased	BD	772	0.022374	0.0038711	0.040493	0.2903
prenatal_specific	maleBiased	BD	1056	0.046133	0.0092805	0.036053	0.10036
hdbr	femaleBiased	Epilepsy	1163	-0.026699	-0.0056915	0.028424	0.82621
hdbr	maleBiased	Epilepsy	1706	-0.018406	-0.0046962	0.025303	0.76651
gtex	femaleBiased	Epilepsy	304	0.030086	0.0033391	0.0528	0.28441
gtex	maleBiased	Epilepsy	612	0.066595	0.01042	0.041727	0.055261
shared	femaleBiased	Epilepsy	173	-0.0091191	-0.00076557	0.067345	0.55385
shared	maleBiased	Epilepsy	457	0.080091	0.010864	0.047805	0.046942
prenatal_specific	femaleBiased	Epilepsy	764	-0.060249	-0.010499	0.035185	0.95657
prenatal_specific	maleBiased	Epilepsy	1043	0.020618	0.004173	0.031754	0.25807
hdbr	femaleBiased	MDD	1185	0.0058712	0.0012477	0.028144	0.41738
hdbr	maleBiased	MDD	1727	-0.012002	-0.0030441	0.025103	0.68372
gtex	femaleBiased	MDD	307	0.046167	0.0050852	0.054718	0.19942
gtex	maleBiased	MDD	627	0.02205	0.0034484	0.041562	0.29788
shared	femaleBiased	MDD	175	-0.087419	-0.0072893	0.068488	0.89908
shared	maleBiased	MDD	467	0.0083108	0.0011254	0.048732	0.43229
prenatal_specific	femaleBiased	MDD	772	-0.016442	-0.0028448	0.035003	0.68073
prenatal_specific	maleBiased	MDD	1054	0.0017904	0.00035983	0.031214	0.47713
hdbr	femaleBiased	SCZ	1173	-0.0082101	-0.0017521	0.034965	0.59282
hdbr	maleBiased	SCZ	1713	0.024841	0.006332	0.03088	0.21057
gtex	femaleBiased	SCZ	305	0.052721	0.005843	0.06743	0.21715
gtex	maleBiased	SCZ	618	0.11318	0.017739	0.05121	0.013556
shared	femaleBiased	SCZ	173	0.010305	0.00086244	0.085869	0.45224
shared	maleBiased	SCZ	463	0.1344	0.018292	0.059888	0.012419
prenatal_specific	femaleBiased	SCZ	767	0.013605	0.0023681	0.043529	0.37732
prenatal_specific	maleBiased	SCZ	1046	-0.0032758	-0.00066196	0.038171	0.53419
hdbr	femaleBiased	TS	1184	-0.028982	-0.0061617	0.027378	0.8551
hdbr	maleBiased	TS	1728	-0.010573	-0.0026843	0.0243	0.66826
gtex	femaleBiased	TS	307	0.00603	0.00066473	0.052937	0.45466
gtex	maleBiased	TS	627	0.034298	0.0053681	0.040057	0.19594
shared	femaleBiased	TS	175	0.024525	0.0020467	0.0662	0.35552
shared	maleBiased	TS	467	0.019486	0.0026407	0.046946	0.33905
prenatal_specific	femaleBiased	TS	772	-0.033149	-0.00574	0.034022	0.83505
prenatal_specific	maleBiased	TS	1055	0.0090312	0.0018173	0.030319	0.3829

## Sheet: metaBrain network enrichment
analysis	direction	disease	metaBrainData	nbr_DE	nbr_geneList	overlap	N	pval_enrich	relative_enrich	pval_enrich_random	relative_enrich_random	permut_pval
prenatal	male	ALS	MetaBrainCortex	1332	33	1	15507	0.948542025841828	0.352784602784603	0.948542025841828;0.547813025126287;0.148998631255541;0.788612257610434;0.948542025841828;0.948542025841828;0.948542025841828;0.948542025841828;0.948542025841828;0.547813025126287;0.148998631255541;0.948542025841828;0.788612257610434;0.948542025841828;0.547813025126287;0.788612257610434;0.788612257610434;0.788612257610434;0.148998631255541;0.948542025841828;0.948542025841828;0.148998631255541;0.5…	0.352784602784603;1.05835380835381;1.76392301392301;0.705569205569206;0.352784602784603;0.352784602784603;0.352784602784603;0.352784602784603;0.352784602784603;1.05835380835381;1.76392301392301;0.352784602784603;0.705569205569206;0.352784602784603;1.05835380835381;0.705569205569206;0.705569205569206;0.705569205569206;1.76392301392301;0.352784602784603;0.352784602784603;1.76392301392301;1.05835380…	0.077
prenatal	male	ALS	MetaBrainCerebellum	1332	12	0	15507	1	0	1;1;0.65977236565951;0.65977236565951;0.65977236565951;0.65977236565951;1;0.65977236565951;1;0.275827257829915;1;1;0.65977236565951;0.65977236565951;0.275827257829915;0.275827257829915;0.275827257829915;1;1;1;0.65977236565951;1;0.275827257829915;0.275827257829915;0.65977236565951;0.275827257829915;0.65977236565951;0.65977236565951;0.65977236565951;1;1;0.65977236565951;1;0.0153058330026966;0.65977…	0;0;0.970157657657658;0.970157657657658;0.970157657657658;0.970157657657658;0;0.970157657657658;0;1.94031531531532;0;0;0.970157657657658;0.970157657657658;1.94031531531532;1.94031531531532;1.94031531531532;0;0;0;0.970157657657658;0;1.94031531531532;1.94031531531532;0.970157657657658;1.94031531531532;0.970157657657658;0.970157657657658;0.970157657657658;0;0;0.970157657657658;0;3.88063063063063;0.9…	0
prenatal	male	Schizophrenia	MetaBrain	1332	2294	174	15507	0.972735239338895	0.883038007493108	0.844492268507478;0.998721784996018;0.999037767150001;0.72715226841104;0.299246408282032;0.981669421813268;0.640651594830851;0.960471279601369;0.418581453590704;0.299246408282032;0.198762228306291;0.640651594830851;0.944109143815963;0.967066923314782;0.896120573646339;0.922886920642715;0.997792295725843;0.514483480142678;0.482292337213002;0.99524630142948;0.778590640639115;0.880485892771365;0.995…	0.93886224934612;0.817063903485002;0.811988972407455;0.964236904733853;1.03528593981951;0.872888145338015;0.979461697966493;0.893187869648201;1.01498621550932;1.03528593981951;1.05558566412969;0.979461697966493;0.903337731803294;0.888112938570654;0.923637456113481;0.913487593958387;0.827213765640095;0.999761422276679;1.00483635335423;0.842438558872735;0.95408704257876;0.928712387191027;0.84243855…	0.333
prenatal	male	Schizophrenia	MetaBrainCortex	1332	2860	221	15507	0.969688894762009	0.899600737100737	0.869135306856396;0.942223315394714;0.932970316056487;0.83459074844722;0.772850119314284;0.531741365768457;0.725471211429848;0.911116297121469;0.590069410276519;0.794724454235504;0.700117079616152;0.590069410276519;0.331269881480318;0.852531257664349;0.898396433462113;0.898396433462113;0.99737939758971;0.255735217170922;0.852531257664349;0.998388529315541;0.772850119314284;0.83459074844722;0.8525…	0.940306652806653;0.915883103383103;0.919953694953695;0.948447835947836;0.960659610659611;0.997294934794935;0.968800793800794;0.928094878094878;0.989153751653752;0.956589019089019;0.972871385371385;0.989153751653752;1.02578907578908;0.944377244377244;0.93216546966547;0.93216546966547;0.850753638253638;1.03800085050085;0.944377244377244;0.842612455112455;0.960659610659611;0.948447835947836;0.94437…	0.258
prenatal	male	Schizophrenia	MetaBrainCerebellum	1332	5449	399	15507	0.999987824469358	0.852471070813886	0.326677976669498;0.854028371004378;0.978413811940941;0.87992459098019;0.80864142550833;0.944959328383495;0.86740958998254;0.986243303401648;0.791781058706529;0.824642687935156;0.326677976669498;0.944959328383495;0.583480126109319;0.20949439595137;0.69549215386648;0.326677976669498;0.370972561994753;0.978413811940941;0.736266638855619;0.674116004244002;0.87992459098019;0.91242965568569;0.60676717…	1.01698303184814;0.963570057486372;0.929385753894838;0.959297019537431;0.969979614409785;0.944341386716134;0.961433538511902;0.922976196971426;0.972116133384256;0.967843095435314;1.01698303184814;0.944341386716134;0.993481323128965;1.02980214569497;0.98279872825661;1.01698303184814;1.0127099938992;0.929385753894838;0.978525690307669;0.984935247231081;0.959297019537431;0.952887462614018;0.99134480…	0.003
prenatal	male	MS	MetaBrain	1332	671	37	15507	0.999174508643777	0.641952309985097	0.134739903559434;0.33794376390926;0.166455799918906;0.61203984377745;0.90321170321051;0.556729714081483;0.0846466676844475;0.202799592437587;0.288905811305487;0.134739903559434;0.166455799918906;0.959770372543266;0.556729714081483;0.444693470460583;0.288905811305487;0.39015375764476;0.90321170321051;0.665432408643778;0.0846466676844475;0.805115618117801;0.134739903559434;0.61203984377745;0.10755…	1.14510412051396;1.05835380835381;1.12775405808193;0.97160349619366;0.850153059169453;0.98895355862569;1.17980424537802;1.1104039956499;1.07570387078584;1.14510412051396;1.12775405808193;0.798102871873364;0.98895355862569;1.02365368348975;1.07570387078584;1.04100374592178;0.850153059169453;0.95425343376163;1.17980424537802;0.902203246465542;1.14510412051396;0.97160349619366;1.16245418294599;0.936…	0.002
prenatal	male	MS	MetaBrainCortex	1332	1085	38	15507	0.999999999998484	0.407734462573172	0.124381158575493;0.61443178984267;0.393185878724943;0.0695306949246067;0.925296590066941;0.00973795595585079;0.0695306949246067;0.436711410725373;0.525956283028737;0.805532024990284;0.0851972588472325;0.993998296463906;0.436711410725373;0.0562142614854101;0.351077872558613;0.525956283028737;0.657004167808546;0.237408813888496;0.148211433710891;0.657004167808546;0.148211433710891;0.73636988769844…	1.1159048449371;0.976416739319965;1.03006601071117;1.14809440777183;0.869118196537551;1.23393324199776;1.14809440777183;1.01933615643293;0.997876447876448;0.922767467928758;1.13736455349359;0.772549508033379;1.01933615643293;1.15882426205007;1.04079586498941;0.997876447876448;0.965686885041724;1.07298542782414;1.10517499065886;0.965686885041724;1.10517499065886;0.944227176485241;1.12663469921534;…	0
prenatal	male	MS	MetaBrainCerebellum	1332	1116	60	15507	0.999990486562039	0.625908166230747	0.0346634259476088;0.975252800281709;0.554890241463896;0.822635542782042;0.142894795109855;0.822635542782042;0.339262031411732;0.228962619991692;0.466556546293662;0.757642439249784;0.0436229638126092;0.59851063972294;0.933023760100998;0.380332738135812;0.510725090009722;0.339262031411732;0.422921431404519;0.422921431404519;0.0272903452507687;0.875672826605595;0.1687004137662;0.59851063972294;0.14…	1.17879371306791;0.824112418870483;0.991021263198683;0.917998643805095;1.10577109367432;0.917998643805095;1.04318027705124;1.07447568536278;1.01188486873971;0.93886224934612;1.16836191029739;0.98058946042817;0.865839629952533;1.03274847428073;1.0014530659692;1.04318027705124;1.02231667151022;1.02231667151022;1.18922551583842;0.897135038264071;1.09533929090381;0.98058946042817;1.10577109367432;1.0…	0
prenatal	female	ALS	MetaBrainCortex	2718	33	3	15507	0.945041294145322	0.518663455749549	0.210065987551401;0.110034118631935;0.998281922118028;0.0209998623205017;0.71001810855019;0.000723528075229515;0.945041294145322;0.354980640093812;0.531791794534864;0.71001810855019;0.945041294145322;0.71001810855019;0.71001810855019;0.110034118631935;0.71001810855019;0.71001810855019;0.354980640093812;0.531791794534864;0.945041294145322;0.354980640093812;0.531791794534864;0.110034118631935;0.854…	1.38310254866546;1.55599036724865;0.172887818583183;1.90176600441501;0.864439092915914;2.42042946016456;0.518663455749549;1.21021473008228;1.0373269114991;0.864439092915914;0.518663455749549;0.864439092915914;0.864439092915914;1.55599036724865;0.864439092915914;0.864439092915914;1.21021473008228;1.0373269114991;0.518663455749549;1.21021473008228;1.0373269114991;1.55599036724865;0.691551274332731;…	0.023
prenatal	female	ALS	MetaBrainCerebellum	2718	12	1	15507	0.901073520770177	0.475441501103753	1;0.648562482535719;0.648562482535719;0.044127272075532;0.901073520770177;0.353281263359209;0.901073520770177;0.353281263359209;0.353281263359209;1;0.648562482535719;0.044127272075532;0.044127272075532;0.353281263359209;0.353281263359209;0.901073520770177;0.648562482535719;0.144104478986908;0.353281263359209;0.044127272075532;0.648562482535719;0.901073520770177;0.648562482535719;0.144104478986908…	0;0.950883002207505;0.950883002207505;2.37720750551876;0.475441501103753;1.42632450331126;0.475441501103753;1.42632450331126;1.42632450331126;0;0.950883002207505;2.37720750551876;2.37720750551876;1.42632450331126;1.42632450331126;0.475441501103753;0.950883002207505;1.90176600441501;1.42632450331126;2.37720750551876;0.950883002207505;0.475441501103753;0.950883002207505;1.90176600441501;1.426324503…	0.092
prenatal	female	Schizophrenia	MetaBrain	2718	2294	299	15507	0.999999999895808	0.74362864252845	0.150125603447656;0.0659686524128431;0.124306209785386;0.027634725824552;0.179324370127764;0.00313727490130633;0.00856530813322679;1.34050812574262e-06;0.112641960887969;0.0587680513894768;0.266796595241379;0.464607687293606;0.0116866905461905;0.150125603447656;0.101786430459122;0.00373703264765145;0.0315680446167043;0.073838839264652;0.00262581570196482;0.000158011697424167;0.00125010289416403;0…	1.04456197278244;1.06445839131163;1.04953607741474;1.08186775752467;1.03958786815014;1.11668648995075;1.10176417605386;1.2012462686998;1.05202312973088;1.06694544362778;1.0271526065694;1.00476913572406;1.09679007142156;1.04456197278244;1.05451018204703;1.1141994376346;1.07938070520852;1.06197133899548;1.1191735422669;1.15399227469298;1.12912175153149;1.1241476468992;1.12912175153149;1.08435480984…	0
prenatal	female	Schizophrenia	MetaBrainCortex	2718	2860	376	15507	0.999999999999086	0.750067151391655	0.011198276989582;0.0628238681269065;0.720752723136306;0.124255785228951;0.306981759100888;0.0281943334015472;5.16860021869147e-05;0.00840814559125765;0.0403385213864267;0.103485612241451;0.235369318968692;0.407929845418714;0.00392823884233713;0.580332230651609;0.0128743007344103;0.00536696812575057;0.0318488319372638;0.0697544590643934;0.000272327998894628;0.0147637590172786;0.000182571388517515…	1.08520353818367;1.057275505951;0.97947598758857;1.04331148983467;1.01937317649238;1.07123952206734;1.14504932153939;1.08919325707405;1.06525494373176;1.04730120872505;1.02735261427314;1.00939887926643;1.0991675543;0.993440003704904;1.08320867873848;1.09517783540962;1.06924466262215;1.05528064650581;1.12909044597786;1.08121381929329;1.13308016486824;1.08719839762886;1.1211110081971;1.125100727087…	0
prenatal	female	Schizophrenia	MetaBrainCerebellum	2718	5449	919	15507	0.94745159069761	0.962225889919652	0.0249138877824136;0.0759303338578396;0.112643869127482;0.130423871504677;0.0249138877824136;0.0130273423861755;0.112643869127482;0.00337571273969796;0.439270470255342;0.00196001342978764;0.509618649207741;0.613968748967041;0.00295452744558691;0.121304389159291;0.000233706885398726;0.220237659244211;0.00170338820757459;0.0249138877824136;0.0759303338578396;0.104435134208667;7.07428550756863e-05;0…	1.04703578881355;1.03447135934779;1.02923618040372;1.02714210882609;1.04703578881355;1.05331800354643;1.02923618040372;1.06483539722338;1.00410732147219;1.06902354037863;0.99991917831694;0.993636963584059;1.06588243301219;1.02818914461491;1.08368204142202;1.01876582251558;1.07007057616745;1.04703578881355;1.03447135934779;1.03028321619253;1.09101129194372;1.03447135934779;1.04389468144711;1.05331…	0
prenatal	female	MS	MetaBrain	2718	671	97	15507	0.987272323513507	0.824759921437807	0.235689916690942;0.768333424621594;0.418381271508536;0.0916660059643479;0.340042479196702;0.205409226487334;0.109473430516662;0.378547207234207;0.582854014149688;0.340042479196702;0.129679335480165;0.418381271508536;0.418381271508536;0.152377886809726;0.735019371477828;0.205409226487334;0.768333424621594;0.500454488225715;0.896807624149111;0.205409226487334;0.500454488225715;0.152377886809726;0.…	1.06283495030645;0.943797435872129;1.02032155229419;1.11385102792116;1.0373269114991;1.0713376299089;1.10534834831871;1.02882423189665;0.986310833884387;1.0373269114991;1.09684566871626;1.02032155229419;1.02032155229419;1.08834298911381;0.952300115474581;1.0713376299089;0.943797435872129;1.00331619308929;0.901284037859871;1.0713376299089;1.00331619308929;1.08834298911381;1.06283495030645;1.045829…	0.008
prenatal	female	MS	MetaBrainCortex	2718	1085	184	15507	0.707880959228284	0.967534409619434	0.949760709713087;0.853208077823246;0.357607661047639;0.735904495303534;0.584744683957625;0.195704280627979;0.195704280627979;0.519188743974011;0.787633460499794;0.787633460499794;0.90377998859141;0.616832596876827;0.486164548408481;0.519188743974011;0.940332391397054;0.135266549253611;0.940332391397054;0.153783014291756;0.888560688956161;0.0400260757723382;0.678586814930606;0.118358416048729;0.8…	0.899176000244148;0.935984374523148;1.02537614062929;0.96227607043672;0.988567766350292;1.05692617572558;1.05692617572558;0.99908444471572;0.951759392071291;0.951759392071291;0.920209356975005;0.983309427167577;1.00434278389843;0.99908444471572;0.904434339426862;1.07270119327372;0.904434339426862;1.06744285409101;0.92546769615772;1.11476790673544;0.972792748802149;1.07795953245643;0.9254676961577…	0.356
prenatal	female	MS	MetaBrainCerebellum	2718	1116	163	15507	0.997093766224431	0.833300695482922	0.717636735690831;0.37263246038574;0.817668091241342;0.0847053865055152;0.313004905470675;0.208649612569274;0.95124509455838;0.0729507668255359;0.906972410709944;0.500486523737064;0.186244810167454;0.37263246038574;0.403804664963705;0.770640664321249;0.817668091241342;0.0624983185625672;0.284869577841163;0.0624983185625672;0.208649612569274;0.00644019511425858;0.942163330849961;0.0978417275290756…	0.966219824823756;1.02245484108334;0.945770728002089;1.08891440575376;1.03267938949417;1.05312848631584;0.899760260153339;1.09402667995917;0.920209356975005;1.00200574426167;1.05824076052126;1.02245484108334;1.01734256687792;0.955995276412922;0.945770728002089;1.09913895416459;1.03779166369959;1.09913895416459;1.05312848631584;1.16048624462959;0.904872534358755;1.08380213154834;1.12981259939709;1…	0.002
adult	male	ALS	MetaBrainCortex	689	33	0	15607	1	0	0.431272087854374;1;0.774975847215805;1;0.431272087854374;1;0.177124779259586;0.431272087854374;0.774975847215805;0.774975847215805;0.774975847215805;0.774975847215805;0.431272087854374;0.774975847215805;0.177124779259586;1;1;0.774975847215805;1;1;0.177124779259586;0.774975847215805;1;0.774975847215805;0.774975847215805;1;0.774975847215805;0.431272087854374;0.0140643915993254;0.431272087854374;1;…	1.3728284294322;0;0.686414214716102;0;1.3728284294322;0;2.0592426441483;1.3728284294322;0.686414214716102;0.686414214716102;0.686414214716102;0.686414214716102;1.3728284294322;0.686414214716102;2.0592426441483;0;0;0.686414214716102;0;0;2.0592426441483;0.686414214716102;0;0.686414214716102;0.686414214716102;0;0.686414214716102;1.3728284294322;3.43207107358051;1.3728284294322;0;0.686414214716102;0;…	0
adult	male	ALS	MetaBrainCerebellum	689	12	0	15607	1	0	0.418420348472687;0.418420348472687;0.418420348472687;0.418420348472687;0.418420348472687;0.418420348472687;1;0.418420348472687;1;1;0.418420348472687;1;0.0958537315257618;1;0.0958537315257618;0.418420348472687;1;1;1;1;0.418420348472687;1;1;0.0958537315257618;1;1;1;1;1;1;1;1;0.418420348472687;1;1;0.418420348472687;0.418420348472687;1;0.418420348472687;0.418420348472687;1;1;1;0.418420348472687;1;1;…	1.88763909046928;1.88763909046928;1.88763909046928;1.88763909046928;1.88763909046928;1.88763909046928;0;1.88763909046928;0;0;1.88763909046928;0;3.77527818093856;0;3.77527818093856;1.88763909046928;0;0;0;0;1.88763909046928;0;0;3.77527818093856;0;0;0;0;0;0;0;0;1.88763909046928;0;0;1.88763909046928;1.88763909046928;0;1.88763909046928;1.88763909046928;0;0;0;1.88763909046928;0;0;0;0;0;1.88763909046928…	0
adult	male	Schizophrenia	MetaBrain	689	2281	114	15607	0.0805817328415161	1.13208692492853	0.750931547228747;0.912466875054635;0.714112051123207;0.333964471137028;0.892911492858767;0.591467521519558;0.929271744010989;0.8165628630216;0.991750420585;0.591467521519558;0.633971672127889;0.37461796632246;0.750931547228747;0.994053597117986;0.870457708110676;0.929271744010989;0.892911492858767;0.750931547228747;0.845015359677994;0.117628891598689;0.193885817079025;0.8165628630216;0.870457708…	0.943405770773774;0.883822248409114;0.953336357834551;1.04271164138154;0.893752835469891;0.98312811901688;0.873891661348338;0.923544596652221;0.794446964862125;0.98312811901688;0.973197531956104;1.03278105432076;0.943405770773774;0.784516377801349;0.903683422530668;0.873891661348338;0.893752835469891;0.943405770773774;0.913614009591444;1.11222575080698;1.08243398962465;0.923544596652221;0.9036834…	0.013
adult	male	Schizophrenia	MetaBrainCortex	689	2872	138	15607	0.141035468749917	1.08841585439315	0.351468551834608;0.926197738561763;0.315225089037735;0.389187713179927;0.975513884804942;0.248249480168579;0.101604202264386;0.626329241262733;0.766863876846558;0.766863876846558;0.351468551834608;0.824596801970427;0.0709750076465544;0.849802119804278;0.849802119804278;0.988820977657975;0.849802119804278;0.389187713179927;0.892764461957584;0.0315284822650487;0.824596801970427;0.796924111117137;0…	1.03320635453263;0.891239069177;1.04109342594127;1.02531928312398;0.851803712133769;1.05686756875857;1.10418999721044;0.977996854672106;0.946448569037522;0.946448569037522;1.03320635453263;0.93067442622023;1.11996414002773;0.922787354811584;0.922787354811584;0.828142497907831;0.922787354811584;1.02531928312398;0.907013211994292;1.15151242566232;0.93067442622023;0.938561497628876;1.00954514030669;…	0.067
adult	male	Schizophrenia	MetaBrainCerebellum	689	5543	278	15607	0.00401790921157773	1.13605700988734	0.995925735794314;0.950716654442262;0.26215272182544;0.148827832252326;0.632797288045787;0.289227650421491;0.130868069028668;0.796699748246885;0.472808231650269;0.114472878706682;0.720508136753785;0.859014485969005;0.971252488984578;0.876570671391667;0.377469582187561;0.601672046567881;0.980536057734275;0.537698136727405;0.0742035378044021;0.408706817705549;0.9069823894531;0.440553523284002;0.262…	0.870432169446054;0.919470601527522;1.03389360971761;1.05432628975156;0.984855177636146;1.02980707371082;1.05841282575835;0.960335961595412;1.00528785767009;1.06249936176514;0.972595569615779;0.948076353575045;0.907210993507155;0.943989817568256;1.01754746569046;0.988941713642935;0.899037921493577;0.997114785656513;1.0747589697855;1.01346092968367;0.935816745554678;1.00937439367688;1.033893609717…	0
adult	male	MS	MetaBrain	689	680	25	15607	0.85496193763108	0.832781951677623	0.804113244392987;0.0175920306347199;0.529022647225761;0.744481914139547;0.953336512208114;0.677349813918723;0.453059995160782;0.529022647225761;0.37949966696898;0.929037793912322;0.604698887950738;0.804113244392987;0.677349813918723;0.248518471490353;0.604698887950738;0.604698887950738;0.310707292950751;0.248518471490353;0.194123758127124;0.604698887950738;0.929037793912322;0.677349813918723;0.6…	0.866093229744728;1.39907367881841;0.999338342013148;0.899404507811833;0.732848117476309;0.932715785878938;1.03264962008025;0.999338342013148;1.06596089814736;0.766159395543413;0.966027063946043;0.866093229744728;0.932715785878938;1.13258345428157;0.966027063946043;0.966027063946043;1.09927217621446;1.13258345428157;1.16589473234867;0.966027063946043;0.766159395543413;0.932715785878938;0.93271578…	0.154
adult	male	MS	MetaBrainCortex	689	1108	34	15607	0.992730181417245	0.695087318512153	0.288471114749872;0.288471114749872;0.397776195107176;0.636475470722519;0.834666871808625;0.834666871808625;0.517202483084331;0.0756716801192982;0.456825453138777;0.692678379513524;0.240101467878413;0.871045775522278;0.57754672357348;0.871045775522278;0.397776195107176;0.692678379513524;0.397776195107176;0.341303796908025;0.196750361819272;0.341303796908025;0.341303796908025;0.517202483084331;0.3…	1.08351846709247;1.08351846709247;1.04263097776823;0.960855999119741;0.879081020471253;0.879081020471253;1.00174348844399;1.20618093506521;1.02218723310611;0.940412254457619;1.1039622117546;0.858637275809131;0.981299743781864;0.858637275809131;1.04263097776823;0.940412254457619;1.04263097776823;1.06307472243035;1.12440595641672;1.06307472243035;1.06307472243035;1.00174348844399;1.04263097776823;1…	0.013
adult	male	MS	MetaBrainCerebellum	689	1149	43	15607	0.892228783878233	0.847712594153305	0.505645948781506;0.565099447678417;0.505645948781506;0.505645948781506;0.956790689305401;0.822907212841474;0.28215643666452;0.388668151866337;0.388668151866337;0.505645948781506;0.333590266258823;0.939997614152638;0.155984176427387;0.892228783878233;0.822907212841474;0.44640830854876;0.939997614152638;0.679432718084168;0.00787315808291146;0.731911732801671;0.918651002995074;0.44640830854876;0.82…	1.00542656515857;0.985712318782913;1.00542656515857;1.00542656515857;0.788569855026331;0.887141086904622;1.0842835506612;1.04485505790989;1.04485505790989;1.00542656515857;1.06456930428555;0.808284101401989;1.14342628978818;0.847712594153305;0.887141086904622;1.02514081153423;0.808284101401989;0.946283826031597;1.34056875354476;0.926569579655939;0.827998347777647;1.02514081153423;0.88714108690462…	0.133
adult	female	ALS	MetaBrainCortex	1040	33	1	15607	0.8975239712303	0.454749417249417	0.378834939167751;0.174657314009545;0.174657314009545;0.655557868211647;0.378834939167751;0.00117400560040211;0.8975239712303;0.174657314009545;0.378834939167751;0.8975239712303;0.378834939167751;0.655557868211647;0.378834939167751;0.378834939167751;0.8975239712303;0.0654269192050369;0.655557868211647;0.655557868211647;0.378834939167751;0.378834939167751;0.174657314009545;0.0654269192050369;0.897…	1.36424825174825;1.81899766899767;1.81899766899767;0.909498834498834;1.36424825174825;3.63799533799534;0.454749417249417;1.81899766899767;1.36424825174825;0.454749417249417;1.36424825174825;0.909498834498834;1.36424825174825;1.36424825174825;0.454749417249417;2.27374708624709;0.909498834498834;0.909498834498834;1.36424825174825;1.36424825174825;1.81899766899767;2.27374708624709;0.454749417249417;…	0.059
adult	female	ALS	MetaBrainCerebellum	1040	12	3	15607	0.0412529619363026	3.75168269230769	0.188333762140092;0.563004373491314;1;0.00629626673743525;0.188333762140092;1;0.563004373491314;1;0.563004373491314;1;1;1;0.188333762140092;1;0.563004373491314;1;1;0.188333762140092;0.188333762140092;0.188333762140092;0.563004373491314;0.563004373491314;0.188333762140092;0.563004373491314;0.188333762140092;0.563004373491314;1;1;0.563004373491314;1;0.188333762140092;1;0.00629626673743525;0.5630043…	2.50112179487179;1.2505608974359;0;5.00224358974359;2.50112179487179;0;1.2505608974359;0;1.2505608974359;0;0;0;2.50112179487179;0;1.2505608974359;0;0;2.50112179487179;2.50112179487179;2.50112179487179;1.2505608974359;1.2505608974359;2.50112179487179;1.2505608974359;2.50112179487179;1.2505608974359;0;0;1.2505608974359;0;2.50112179487179;0;5.00224358974359;1.2505608974359;0;1.2505608974359;1.250560…	0.02
adult	female	Schizophrenia	MetaBrain	1040	2281	145	15607	0.750571065971367	0.953957019525849	0.0397745581539097;0.00331666415017917;0.00193892210238087;0.00254421996277914;0.0268507523045487;0.00429536529813531;0.00331666415017917;0.0176607018284384;0.00193892210238087;0.00897029979717769;0.0176607018284384;0.00110416741431956;0.0070640245178552;0.0948953102103454;0.778875796501609;0.0141834565872682;0.0113166043928989;0.0807736485134031;0.372040268466033;0.0479414140259806;0.00254421996…	1.13159039557549;1.2039595487809;1.21711757663643;1.21053856270866;1.14474842343102;1.19738053485313;1.2039595487809;1.15790645128655;1.21711757663643;1.17764349306984;1.15790645128655;1.23027560449196;1.18422250699761;1.09869532593667;0.947378005598084;1.16448546521431;1.17106447914208;1.10527433986443;1.02632617273126;1.12501138164773;1.21053856270866;1.14474842343102;1.28290771591407;1.1118533…	0.003
adult	female	Schizophrenia	MetaBrainCortex	1040	2872	233	15607	0.00042905350710657	1.21746806031712	0.0678669191397719;0.0791570431032484;0.10596383714223;0.00557198175833383;0.15772292856669;0.0578733135337451;0.01983940485239;0.121624928298666;0.0240435515209008;0.0490838976104774;0.01983940485239;0.0347330069576116;0.0107809844894023;0.333529596532573;0.249319648508014;0.000981995494551332;0.00870028120457875;0.0414028367414011;0.623474951066131;0.224050680853613;0.00870028120457875;0.105963…	1.09728880972788;1.09206362491965;1.08161325530319;1.16521621223484;1.06593770087851;1.1025139945361;1.13386510338547;1.07638807049496;1.12863991857724;1.10773917934433;1.13386510338547;1.11818954896079;1.14954065781016;1.02936140722091;1.0450369616456;1.20179250589244;1.15476584261838;1.11296436415256;0.982334743946861;1.05026214645382;1.15476584261838;1.08161325530319;1.19134213627598;1.1025139…	0.058
adult	female	Schizophrenia	MetaBrainCerebellum	1040	5543	396	15607	0.0403018682682385	1.07210272138109	0.0113574902035587;0.00796004783040058;0.0134870977749039;0.00132246691633962;0.002026251151613;0.100016061695117;0.227273023469839;0.207639682821877;0.247918833021059;0.00372975695736725;0.12544388547654;0.0257989339338241;0.002026251151613;0.442056548580785;0.247918833021059;0.207639682821877;0.0113574902035587;3.06946182033134e-06;0.155090723042314;0.247918833021059;0.0608444438826545;0.069277…	1.09376136221707;1.09917602242607;1.09105403211257;1.12354199336655;1.11812733315755;1.05315141064961;1.03149276981362;1.03420009991812;1.02878543970913;1.11000534284406;1.04773675044061;1.08022471169458;1.11812733315755;1.00712679887315;1.02878543970913;1.03420009991812;1.09376136221707;1.18581058576999;1.04232209023162;1.02878543970913;1.0639807310676;1.0612734009631;1.00712679887315;1.04773675…	0.553
adult	female	MS	MetaBrain	1040	680	57	15607	0.0426616085978937	1.25791713800905	0.418162316228369;0.358659003906353;0.0426616085978937;0.0771390870617862;0.0154285446460068;0.604803977708241;0.10108857138174;0.164913858435082;0.251403568318861;0.721088383263137;0.479997999465112;0.0426616085978937;0.205335061918619;0.130222507267298;0.205335061918619;0.0426616085978937;0.0220285509595033;0.302741742928396;0.251403568318861;0.479997999465112;0.205335061918619;0.01062377128233…	1.03722992081448;1.05929864253394;1.25791713800905;1.21377969457014;1.32412330316742;0.971023755656109;1.19171097285068;1.14757352941176;1.10343608597285;0.926886312217195;1.01516119909502;1.25791713800905;1.12550480769231;1.16964225113122;1.12550480769231;1.25791713800905;1.30205458144796;1.08136736425339;1.10343608597285;1.01516119909502;1.12550480769231;1.34619202488688;0.948955033936651;0.948…	0.082
adult	female	MS	MetaBrainCortex	1040	1108	131	15607	3.93837528264395e-11	1.77426148986393	0.237016382464996;0.560216178987885;0.0463754914772307;0.237016382464996;0.201004674653317;0.276460435180759;0.609244831320553;0.460698383858868;0.41174852191755;0.41174852191755;0.201004674653317;0.00216598097038632;0.903710797710665;0.41174852191755;0.0746196413586715;0.41174852191755;0.000692590141378989;0.41174852191755;0.168600244975191;0.819713152398145;0.0359384416135436;0.0061208078860368…	1.08351846709247;0.988710601221883;1.19187031380172;1.08351846709247;1.09706244793113;1.06997448625382;0.975166620383227;1.01579856289919;1.02934254373785;1.02934254373785;1.09706244793113;1.32731012218828;0.866814773673979;1.02934254373785;1.16478235212441;1.02934254373785;1.36794206470425;1.02934254373785;1.11060642876979;0.907446716189947;1.20541429464038;1.28667817967231;1.06997448625382;1.04…	0
adult	female	MS	MetaBrainCerebellum	1040	1149	102	15607	0.00157023922826513	1.33219019883511	0.400530707759274;0.268952339005483;0.000736721426086287;0.230722288235192;0.0274570339849404;0.448377448056814;0.230722288235192;0.310272560017062;0.400530707759274;0.448377448056814;0.310272560017062;0.0274570339849404;0.0356988074213815;0.497167463468789;0.641944436489066;0.497167463468789;0.0157096130459596;0.164481481477886;0.0734033167158009;0.310272560017062;0.0274570339849404;0.3102725600…	1.03179436968601;1.07097643435764;1.35831157528285;1.08403712258151;1.21464400482024;1.01873368146214;1.08403712258151;1.05791574613376;1.03179436968601;1.01873368146214;1.05791574613376;1.21464400482024;1.20158331659637;1.00567299323827;0.966490928566646;1.00567299323827;1.24076538126799;1.11015849902926;1.16240125192475;1.05791574613376;1.21464400482024;1.05791574613376;1.17546194014862;0.99261…	0.014
prenatal_specific	male	ALS	MetaBrainCortex	511	5	0	3004	1	0	0.202803707187608;0.606617451861609;0.0373860286464508;0.606617451861609;0.606617451861609;0.202803707187608;1;1;0.606617451861609;1;1;0.202803707187608;1;0.606617451861609;0.00358530669645119;0.202803707187608;1;1;0.606617451861609;1;0.606617451861609;0.606617451861609;0.606617451861609;0.606617451861609;1;0.606617451861609;0.606617451861609;1;1;0.202803707187608;1;0.202803707187608;0.6066174518…	2.35146771037182;1.17573385518591;3.52720156555773;1.17573385518591;1.17573385518591;2.35146771037182;0;0;1.17573385518591;0;0;2.35146771037182;0;1.17573385518591;4.70293542074364;2.35146771037182;0;0;1.17573385518591;0;1.17573385518591;1.17573385518591;1.17573385518591;1.17573385518591;0;1.17573385518591;1.17573385518591;0;0;2.35146771037182;0;2.35146771037182;1.17573385518591;1.17573385518591;1…	0
prenatal_specific	male	ALS	MetaBrainCerebellum	511	2	0	3004	1	0	0.311323829299861;1;0.311323829299861;0.311323829299861;1;1;1;0.311323829299861;1;0.311323829299861;1;1;1;1;0.311323829299861;1;1;1;1;1;1;1;1;1;1;0.311323829299861;1;1;1;1;1;1;1;0.0288892199677819;1;1;1;1;1;1;1;0.311323829299861;1;0.311323829299861;1;1;0.311323829299861;1;1;0.311323829299861;0.311323829299861;0.311323829299861;1;1;0.311323829299861;0.311323829299861;1;1;1;1;1;1;1;0.31132382929986…	2.93933463796478;0;2.93933463796478;2.93933463796478;0;0;0;2.93933463796478;0;2.93933463796478;0;0;0;0;2.93933463796478;0;0;0;0;0;0;0;0;0;0;2.93933463796478;0;0;0;0;0;0;0;5.87866927592955;0;0;0;0;0;0;0;2.93933463796478;0;2.93933463796478;0;0;2.93933463796478;0;0;2.93933463796478;2.93933463796478;2.93933463796478;0;0;2.93933463796478;2.93933463796478;0;0;0;0;0;0;0;2.93933463796478;0;0;0;0;0;2.9393…	0
prenatal_specific	male	Schizophrenia	MetaBrain	511	372	63	3004	0.54094844225165	0.995581087052585	0.655228229384913;0.367628576053278;0.875181464464103;0.875181464464103;0.80198191818984;0.219296685920563;0.841263774983557;0.48217822776739;0.423999749996474;0.54094844225165;0.757531772282437;0.423999749996474;0.80198191818984;0.367628576053278;0.80198191818984;0.655228229384913;0.80198191818984;0.423999749996474;0.54094844225165;0.841263774983557;0.314155201161353;0.655228229384913;0.59904393…	0.963975338257265;1.04298971024557;0.884960966268965;0.884960966268965;0.916566715064285;1.09039833343855;0.900763840666625;1.01138396145025;1.02718683584791;0.995581087052585;0.932369589461945;1.02718683584791;0.916566715064285;1.04298971024557;0.916566715064285;0.963975338257265;0.916566715064285;1.02718683584791;0.995581087052585;0.900763840666625;1.05879258464323;0.963975338257265;0.979778212…	0.558
prenatal_specific	male	Schizophrenia	MetaBrainCortex	511	493	70	3004	0.971953911115303	0.834699491511295	0.228592589579661;0.618251228026255;0.757441830436621;0.228592589579661;0.933530084240567;0.0215846804681584;0.9492985109179;0.618251228026255;0.411423170332719;0.618251228026255;0.797076448318087;0.191434012242974;0.0384857254906202;0.411423170332719;0.567177075312256;0.9492985109179;0.933530084240567;0.567177075312256;0.567177075312256;0.971953911115303;0.0503597581720648;0.864029946952568;0.75…	1.07318506051452;0.977790832913231;0.942017997562748;1.07318506051452;0.870472326861779;1.19242784501614;0.858548048411618;0.977790832913231;1.02548794671388;0.977790832913231;0.930093719112586;1.08510933896468;1.16857928811581;1.02548794671388;0.989715111363393;0.858548048411618;0.870472326861779;0.989715111363393;0.989715111363393;0.834699491511295;1.15665500966565;0.906245162212263;0.942017997…	0.038
prenatal_specific	male	Schizophrenia	MetaBrainCerebellum	511	1020	145	3004	0.998681369164326	0.835693181382142	0.968285143982853;0.303467341760234;0.891287083906306;0.498908786999335;0.938750291071174;0.580228286908249;0.960125055061949;0.730342520551081;0.303467341760234;0.998145875442257;0.658364215960153;0.539761379973865;0.891287083906306;0.45809781954089;0.909383172728845;0.580228286908249;0.3782855969178;0.69528434328349;0.580228286908249;0.975019165015962;0.340075811033615;0.130044357817128;0.73034…	0.899090595142167;1.03164882391313;0.933671002647634;1.00283181765857;0.916380798894901;0.991305015156748;0.904853996393078;0.968251410153102;1.03164882391313;0.841456582633053;0.979778212654925;0.997068416407659;0.933671002647634;1.00859521890948;0.927907601396723;0.991305015156748;1.0201220214113;0.974014811404014;0.991305015156748;0.893327193891255;1.02588542266222;1.06622923141859;0.968251410…	0.003
prenatal_specific	male	MS	MetaBrain	511	108	12	3004	0.969012580003146	0.653185475103283	0.204628630539749;0.283191238236705;0.679817515299104;0.375059742136362;0.679817515299104;0.375059742136362;0.769445179673389;0.0933590388369495;0.0933590388369495;0.844088267485619;0.579860522704576;0.204628630539749;0.0112643144098495;0.844088267485619;0.0589045231415124;0.475974948073457;0.579860522704576;0.984772045538354;0.901606807689401;0.901606807689401;0.204628630539749;0.283191238236705…	1.19750670435602;1.14307458143075;0.925346089729651;1.08864245850547;0.925346089729651;1.08864245850547;0.870913966804378;1.30637095020657;1.30637095020657;0.816481843879104;0.979778212654925;1.19750670435602;1.52409944190766;0.816481843879104;1.36080307313184;1.0342103355802;0.979778212654925;0.59875335217801;0.762049720953831;0.762049720953831;1.19750670435602;1.14307458143075;1.25193882728129;…	0.031
prenatal_specific	male	MS	MetaBrainCortex	511	211	13	3004	0.999999638117409	0.36219289377765	0.189449093629354;0.30541686956611;0.243536831022782;0.143710504363959;0.30541686956611;0.189449093629354;0.922895209062087;0.670053944444882;0.522563622244676;0.143710504363959;0.30541686956611;0.373868386863199;0.0159318753230011;0.373868386863199;0.736929315218639;0.889641008040003;0.597794165326291;0.922895209062087;0.736929315218639;0.948109469867154;0.243536831022782;0.373868386863199;0.189…	1.14230066499105;1.08657868133295;1.114439673162;1.1701616568201;1.08657868133295;1.14230066499105;0.80796876304245;0.9472737221877;1.0029957058458;1.1701616568201;1.08657868133295;1.0587176895039;1.3373276077944;1.0587176895039;0.91941273035865;0.8358297548715;0.97513471401675;0.80796876304245;0.91941273035865;0.7801077712134;1.114439673162;1.0587176895039;1.14230066499105;1.0587176895039;0.7522…	0
prenatal_specific	male	MS	MetaBrainCerebellum	511	193	18	3004	0.999404845556344	0.548269673402756	0.596991596546279;0.176738359548934;0.855109546280407;0.230965671793466;0.954297416539107;0.176738359548934;0.518515903843998;0.518515903843998;0.439907700782429;0.982935644790313;0.897312123726369;0.803091813672429;0.954297416539107;0.741713492353634;0.596991596546279;0.930049277110558;0.0198546576576479;0.0460127262022926;0.930049277110558;0.930049277110558;0.672302425921472;0.741713492353634;0…	0.9747016416049;1.15745819940582;0.852863936404287;1.12699877310566;0.761485657503828;1.15745819940582;1.00516106790505;1.00516106790505;1.03562049420521;0.700566804903522;0.822404510104134;0.88332336270444;0.761485657503828;0.913782789004593;0.9747016416049;0.791945083803981;1.34021475720674;1.27929590460643;0.791945083803981;0.791945083803981;0.944242215304746;0.913782789004593;1.21837705200612…	0
prenatal_specific	female	ALS	MetaBrainCortex	1117	5	4	3004	0.0669875892190276	2.15147717099373	0.902388055796233;0.612869888840292;0.612869888840292;0.612869888840292;0.269873843911598;1;0.902388055796233;0.902388055796233;0.902388055796233;0.269873843911598;0.0669875892190276;1;0.902388055796233;0.0669875892190276;0.902388055796233;1;0.612869888840292;0.902388055796233;0.902388055796233;0.612869888840292;0.269873843911598;0.269873843911598;0.902388055796233;0.902388055796233;0.61286988884…	0.537869292748433;1.07573858549687;1.07573858549687;1.07573858549687;1.6136078782453;0;0.537869292748433;0.537869292748433;0.537869292748433;1.6136078782453;2.15147717099373;0;0.537869292748433;2.15147717099373;0.537869292748433;0;1.07573858549687;0.537869292748433;0.537869292748433;1.07573858549687;1.6136078782453;1.6136078782453;0.537869292748433;0.537869292748433;1.07573858549687;0.53786929274…	0.004
prenatal_specific	female	ALS	MetaBrainCerebellum	1117	2	0	3004	1	0	1;0.605489716674803;0.605489716674803;0.138185383192041;0.138185383192041;0.138185383192041;0.138185383192041;1;0.605489716674803;1;1;1;1;0.138185383192041;0.605489716674803;0.605489716674803;0.605489716674803;1;0.138185383192041;0.605489716674803;1;1;0.605489716674803;0.605489716674803;0.605489716674803;1;0.138185383192041;0.605489716674803;0.605489716674803;0.605489716674803;0.138185383192041;0…	0;1.34467323187108;1.34467323187108;2.68934646374217;2.68934646374217;2.68934646374217;2.68934646374217;0;1.34467323187108;0;0;0;0;2.68934646374217;1.34467323187108;1.34467323187108;1.34467323187108;0;2.68934646374217;1.34467323187108;0;0;1.34467323187108;1.34467323187108;1.34467323187108;0;2.68934646374217;1.34467323187108;1.34467323187108;1.34467323187108;2.68934646374217;1.34467323187108;2.689…	0
prenatal_specific	female	Schizophrenia	MetaBrain	1117	372	128	3004	0.893000724778354	0.925366525158595	0.782470563307009;0.00417921652364442;0.275723496838366;0.174238344726435;0.0191160017702668;0.00794425059471324;0.100489235405488;0.668280624466828;0.444951430796009;0.100489235405488;0.0250449386199531;0.490464500624795;0.100489235405488;0.747078759006824;0.668280624466828;0.581382908143543;0.0415772305933579;0.0191160017702668;0.100489235405488;0.0415772305933579;0.814850520980317;0.1219877971…	0.954284229069801;1.17116700840385;1.04103734080342;1.06272561873682;1.13501987851484;1.15670815644824;1.08441389667023;0.975972507003206;1.01211963689221;1.08441389667023;1.12779045253704;1.00489021091441;1.08441389667023;0.961513655047603;0.975972507003206;0.990431358958809;1.11333160058143;1.13501987851484;1.08441389667023;1.11333160058143;0.947054803092;1.07718447069243;1.01934906287001;0.997…	0.006
prenatal_specific	female	Schizophrenia	MetaBrainCortex	1117	493	160	3004	0.992731199945813	0.872810211356484	0.201845516183225;0.00398554063877358;0.334026031410943;0.0613036766466411;0.410844509433505;0.127319681589605;0.334026031410943;0.841471232725038;0.107410234288848;0.371785939045765;0.0122093162088294;0.127319681589605;0.687437493588142;0.947078735323845;0.334026031410943;0.410844509433505;0.015790573153003;0.00294450584659365;0.231604377855095;0.0613036766466411;0.572302225195866;0.815407637609…	1.04737225362778;1.14556340240539;1.02555199834387;1.08555770037463;1.01464187070191;1.06373744509071;1.02555199834387;0.949181104850176;1.06919250891169;1.02009693452289;1.12374314712147;1.06373744509071;0.976456423955066;0.916450721924308;1.02555199834387;1.01464187070191;1.1182880833005;1.15101846622636;1.0419171898068;1.08555770037463;0.992821615418001;0.954636168671154;1.05282731744876;0.981…	0
prenatal_specific	female	Schizophrenia	MetaBrainCerebellum	1117	1020	361	3004	0.932951365950183	0.951817719030316	0.492386616336867;0.00153693830813979;0.0184268308485071;0.255797192967054;0.00517919513284275;0.0849809642069549;0.230878220430899;0.0223230955817576;0.460652131267603;0.185361034541426;0.145887236498081;0.00198242508360172;0.617865054828158;0.804727143589568;0.617865054828158;0.0454915058691543;0.0732758442846738;0.0849809642069549;0.00324141321473564;0.492386616336867;0.145887236498081;0.00324…	1.00191338845296;1.09946811311812;1.07046535713659;1.02300630189408;1.08628504221742;1.04673582951533;1.02564291607422;1.06782874295645;1.0045500026331;1.0309161444345;1.03618937279478;1.09683149893798;0.991366931732407;0.972910632471431;0.991366931732407;1.05728228623589;1.04937244369547;1.04673582951533;1.0915582705777;1.00191338845296;1.03618937279478;1.0915582705777;1.01509645935366;1.0651921…	0.005
prenatal_specific	female	MS	MetaBrain	1117	108	34	3004	0.912767604626419	0.846646108955867	0.549929442134916;0.139618741979197;0.628883112198557;0.549929442134916;0.188856798827386;0.628883112198557;0.315329230895954;0.549929442134916;0.76973616483887;0.389998980123906;0.76973616483887;0.76973616483887;0.188856798827386;0.188856798827386;0.912767604626419;0.139618741979197;0.389998980123906;0.469215699877168;0.247708437138479;0.100007766311546;0.469215699877168;0.628883112198557;0.3899…	0.996054245830432;1.145462382705;0.971152889684671;0.996054245830432;1.12056102655924;0.971152889684671;1.07075831426771;0.996054245830432;0.92135017739315;1.04585695812195;0.92135017739315;0.92135017739315;1.12056102655924;1.12056102655924;0.846646108955867;1.145462382705;1.04585695812195;1.02095560197619;1.09565967041348;1.17036373885076;1.02095560197619;0.971152889684671;1.04585695812195;1.045…	0.053
prenatal_specific	female	MS	MetaBrainCortex	1117	211	72	3004	0.848075232945583	0.917691684310123	0.185746128555221;0.0914270879023454;0.810255185287176;0.810255185287176;0.49534031737258;0.981362518510204;0.325045167264274;0.930318426505656;0.848075232945583;0.117794613387367;0.767228242121047;0.667275274819826;0.667275274819826;0.719359688021969;0.185746128555221;0.61184248850267;0.767228242121047;0.379596522680255;0.554128835284205;0.0278009202330276;0.49534031737258;0.767228242121047;0.76…	1.08338601619945;1.12162316971237;0.930437402147764;0.930437402147764;1.00691170917361;0.828471659446639;1.04514886268653;0.879454530797201;0.917691684310123;1.10887745187473;0.943183119985404;0.968674555660686;0.968674555660686;0.955928837823045;1.08338601619945;0.981420273498326;0.943183119985404;1.03240314484889;0.994165991335967;1.17260604106294;1.00691170917361;0.943183119985404;0.9431831199…	0.231
prenatal_specific	female	MS	MetaBrainCerebellum	1117	193	70	3004	0.634389765028241	0.975410634517884	0.868672866817853;0.117244327870537;0.117244327870537;0.832515782096029;0.743184375197853;0.743184375197853;0.281355255096315;0.790601453581032;0.634389765028241;0.188272598484437;0.868672866817853;0.513956895638093;0.574994713442909;0.743184375197853;0.743184375197853;0.149942257049668;0.574994713442909;0.392648736257475;0.335147479936963;0.392648736257475;0.790601453581032;0.69082676461083;0.98…	0.905738446338035;1.11475501087758;1.11475501087758;0.919672883974005;0.947541759245945;0.947541759245945;1.0590172603337;0.933607321609975;0.975410634517884;1.08688613560564;0.905738446338035;1.00327950978982;0.989345072153854;0.947541759245945;0.947541759245945;1.10082057324161;0.989345072153854;1.03114838506176;1.04508282269773;1.03114838506176;0.933607321609975;0.961476196881914;0.80819738288…	0.42
shared	male	ALS	MetaBrainCortex	207	5	0	3004	1	0	1;1;1;1;1;1;1;0.300390682949717;0.0411369618086347;1;1;1;1;1;0.0411369618086347;1;1;1;1;0.300390682949717;1;1;1;1;1;1;0.300390682949717;0.300390682949717;1;1;0.300390682949717;1;1;1;1;1;1;1;1;0.300390682949717;0.300390682949717;1;1;1;1;1;1;1;1;0.300390682949717;1;1;0.300390682949717;0.300390682949717;0.300390682949717;0.300390682949717;1;1;1;0.300390682949717;0.300390682949717;1;1;1;1;1;1;0.30039…	0;0;0;0;0;0;0;2.9024154589372;5.8048309178744;0;0;0;0;0;5.8048309178744;0;0;0;0;2.9024154589372;0;0;0;0;0;0;2.9024154589372;2.9024154589372;0;0;2.9024154589372;0;0;0;0;0;0;0;0;2.9024154589372;2.9024154589372;0;0;0;0;0;0;0;0;2.9024154589372;0;0;2.9024154589372;2.9024154589372;2.9024154589372;2.9024154589372;0;0;0;2.9024154589372;2.9024154589372;0;0;0;0;0;0;2.9024154589372;2.9024154589372;0;0;0;0;2…	0
shared	male	ALS	MetaBrainCerebellum	207	2	0	3004	1	0	0.133089280892211;1;0.133089280892211;1;1;1;0.133089280892211;1;1;1;0.133089280892211;1;1;1;1;1;1;1;1;1;1;0.133089280892211;1;1;0.133089280892211;1;1;0.133089280892211;1;1;0.133089280892211;1;1;1;1;1;1;1;1;1;0.00472696411444747;1;0.133089280892211;1;1;1;1;0.133089280892211;1;1;1;1;1;1;1;1;1;1;1;1;1;1;1;1;0.133089280892211;1;1;1;1;1;1;1;1;0.133089280892211;1;1;1;1;1;1;1;0.133089280892211;1;1;1;1;0…	7.256038647343;0;7.256038647343;0;0;0;7.256038647343;0;0;0;7.256038647343;0;0;0;0;0;0;0;0;0;0;7.256038647343;0;0;7.256038647343;0;0;7.256038647343;0;0;7.256038647343;0;0;0;0;0;0;0;0;0;14.512077294686;0;7.256038647343;0;0;0;0;7.256038647343;0;0;0;0;0;0;0;0;0;0;0;0;0;0;0;0;7.256038647343;0;0;0;0;0;0;0;0;7.256038647343;0;0;0;0;0;0;0;7.256038647343;0;0;0;0;7.256038647343;0;0;0;0;0;0;0;0;0;0;0;0;0;0;0…	0
shared	male	Schizophrenia	MetaBrain	207	372	32	3004	0.102051998158167	1.24835073502675	0.870837090671528;0.945240990014781;0.749366506089948;0.589158631948525;0.815940789039856;0.589158631948525;0.0298159228961672;0.672805607734476;0.870837090671528;0.334465074599306;0.589158631948525;0.26074849901833;0.069962223387006;0.815940789039856;0.967148882715435;0.196965627169776;0.589158631948525;0.870837090671528;0.589158631948525;0.672805607734476;0.334465074599306;0.589158631948525;0.1…	0.819230169861306;0.741208248922134;0.897252090800478;0.97527401173965;0.858241130330892;0.97527401173965;1.36538361643551;0.936263051270064;0.819230169861306;1.09230689314841;0.97527401173965;1.13131785361799;1.28736169549634;0.858241130330892;0.702197288452548;1.17032881408758;0.97527401173965;0.819230169861306;0.97527401173965;0.936263051270064;1.09230689314841;0.97527401173965;1.2093397745571…	0.023
shared	male	Schizophrenia	MetaBrainCortex	207	493	42	3004	0.0741845058669577	1.23632301496311	0.954010575797217;0.982447706355611;0.679366868284168;0.806531820171923;0.103888954978518;0.141640395935426;0.103888954978518;0.60591780270846;0.982447706355611;0.243195031619603;0.806531820171923;0.529083952455996;0.451720426891068;0.982447706355611;0.954010575797217;0.970953579743259;0.0348856165219535;0.989873698979169;0.857094827132118;0.746890291025158;0.806531820171923;0.376679744370647;0.1…	0.765342818786685;0.706470294264632;0.941960392352843;0.883087867830791;1.20688675270208;1.17745049044105;1.20688675270208;0.971396654613869;0.706470294264632;1.118577965919;0.883087867830791;1.0008329168749;1.03026917913592;0.706470294264632;0.765342818786685;0.735906556525659;1.29519553948516;0.677034032003606;0.853651605569764;0.912524130091817;0.883087867830791;1.05970544139695;1.148014228180…	0.015
shared	male	Schizophrenia	MetaBrainCerebellum	207	1020	71	3004	0.484238467191574	1.01015439992422	0.661989628181313;0.365860651370236;0.716022139703934;0.932950349821044;0.765649752692892;0.810164195497633;0.484238467191574;0.0232161392197528;0.849150313625406;0.810164195497633;0.950946637137005;0.964892912047467;0.964892912047467;0.810164195497633;0.995338140160641;0.604528942007648;0.213140469880366;0.544833417960443;0.604528942007648;0.716022139703934;0.365860651370236;0.849150313625406;0.…	0.967471819645733;1.03860945344321;0.953244292886237;0.86787913232926;0.939016766126741;0.924789239367244;1.01015439992422;1.19511224779767;0.910561712607748;0.924789239367244;0.853651605569764;0.839424078810268;0.839424078810268;0.924789239367244;0.768286445012788;0.981699346405229;1.0812920337217;0.995926873164725;0.981699346405229;0.953244292886237;1.03860945344321;0.910561712607748;0.71137633…	0.27
shared	male	MS	MetaBrain	207	108	9	3004	0.325611284526195	1.20933977455717	0.877280232957572;0.624637637054556;0.624637637054556;0.76679692552162;0.207115582024109;0.207115582024109;0.207115582024109;0.624637637054556;0.325611284526195;0.624637637054556;0.877280232957572;0.470199859810399;0.325611284526195;0.624637637054556;0.947771429962226;0.325611284526195;0.624637637054556;0.877280232957572;0.947771429962226;0.624637637054556;0.76679692552162;0.877280232957572;0.121…	0.671855430309537;0.940597602433351;0.940597602433351;0.806226516371444;1.34371086061907;1.34371086061907;1.34371086061907;0.940597602433351;1.20933977455717;0.940597602433351;0.671855430309537;1.07496868849526;1.20933977455717;0.940597602433351;0.537484344247629;1.20933977455717;0.940597602433351;0.671855430309537;0.537484344247629;0.940597602433351;0.806226516371444;0.671855430309537;1.47808194…	0.153
shared	male	MS	MetaBrainCortex	207	211	5	3004	0.999333649973961	0.343888087551801	0.801764697620726;0.282100805078351;0.709121216032608;0.801764697620726;0.133382893461201;0.490434297442382;0.709121216032608;0.801764697620726;0.709121216032608;0.963102168908674;0.709121216032608;0.490434297442382;0.490434297442382;0.0851342698322165;0.602718448606471;0.490434297442382;0.602718448606471;0.381010852321024;0.709121216032608;0.490434297442382;0.381010852321024;0.709121216032608;0.…	0.825331410124322;1.16921949767612;0.894109027634682;0.825331410124322;1.30677473269684;1.0316642626554;0.894109027634682;0.825331410124322;0.894109027634682;0.618998557593241;0.894109027634682;1.0316642626554;1.0316642626554;1.3755523502072;0.962886645145042;1.0316642626554;0.962886645145042;1.10044188016576;0.894109027634682;1.0316642626554;1.10044188016576;0.894109027634682;1.44432996771756;1.…	0.002
shared	male	MS	MetaBrainCerebellum	207	193	11	3004	0.791219571345048	0.827113213686766	0.35021253287234;0.172059778962101;0.111352239083049;0.46181361430089;0.111352239083049;0.35021253287234;0.252071192408752;0.963719848728103;0.172059778962101;0.578950007099262;0.35021253287234;0.578950007099262;0.172059778962101;0.252071192408752;0.963719848728103;0.172059778962101;0.870499695828059;0.984130846130219;0.927383272189113;0.252071192408752;0.0219987781030412;0.791219571345048;0.8704…	1.12788165502741;1.27826587569773;1.35345798603289;1.05268954469225;1.35345798603289;1.12788165502741;1.20307376536257;0.601536882681285;1.27826587569773;0.977497434357087;1.12788165502741;0.977497434357087;1.27826587569773;1.20307376536257;0.601536882681285;1.27826587569773;0.751921103351606;0.526344772346124;0.676728993016445;1.20307376536257;1.57903431703837;0.827113213686766;0.751921103351606…	0.2
shared	female	ALS	MetaBrainCortex	477	5	0	3004	1	0	0.579027842563201;0.579027842563201;0.18108151062235;0.579027842563201;0.18108151062235;1;0.579027842563201;1;1;0.579027842563201;1;0.579027842563201;1;0.579027842563201;0.579027842563201;0.579027842563201;1;0.18108151062235;1;0.579027842563201;1;1;1;0.579027842563201;1;1;1;0.579027842563201;1;1;0.579027842563201;0.579027842563201;0.579027842563201;0.579027842563201;0.18108151062235;0.57902784256…	1.25953878406709;1.25953878406709;2.51907756813417;1.25953878406709;2.51907756813417;0;1.25953878406709;0;0;1.25953878406709;0;1.25953878406709;0;1.25953878406709;1.25953878406709;1.25953878406709;0;2.51907756813417;0;1.25953878406709;0;0;0;1.25953878406709;0;0;0;1.25953878406709;0;0;1.25953878406709;1.25953878406709;1.25953878406709;1.25953878406709;2.51907756813417;1.25953878406709;1.2595387840…	0
shared	female	ALS	MetaBrainCerebellum	477	2	1	3004	0.292407326362053	3.14884696016771	1;1;0.292407326362053;1;1;1;1;1;1;1;1;1;1;0.292407326362053;1;1;1;1;1;1;1;1;1;1;1;1;0.292407326362053;0.292407326362053;1;1;0.292407326362053;1;1;1;1;1;0.292407326362053;1;0.292407326362053;1;0.292407326362053;1;0.292407326362053;1;1;1;1;1;1;0.292407326362053;0.292407326362053;1;0.292407326362053;1;0.292407326362053;1;1;1;1;1;0.292407326362053;1;1;1;1;1;1;1;0.292407326362053;0.292407326362053;1;1…	0;0;3.14884696016771;0;0;0;0;0;0;0;0;0;0;3.14884696016771;0;0;0;0;0;0;0;0;0;0;0;0;3.14884696016771;3.14884696016771;0;0;3.14884696016771;0;0;0;0;0;3.14884696016771;0;3.14884696016771;0;3.14884696016771;0;3.14884696016771;0;0;0;0;0;0;3.14884696016771;3.14884696016771;0;3.14884696016771;0;3.14884696016771;0;0;0;0;0;3.14884696016771;0;0;0;0;0;0;0;3.14884696016771;3.14884696016771;0;0;0;0;0;0;0;0;0;0…	0.012
shared	female	Schizophrenia	MetaBrain	477	372	67	3004	0.130680865499233	1.13426207704966	0.647364598104309;0.904669154409653;0.468833750291755;0.352154114857739;0.101977771728539;0.589190450600432;0.29829272689053;0.529227849397797;0.647364598104309;0.702498766403709;0.529227849397797;0.702498766403709;0.00502412819836949;0.875301222034271;0.529227849397797;0.589190450600432;0.29829272689053;0.988268609572485;0.995224345358889;0.29829272689053;0.98232057370622;0.840308129421571;0.904…	0.964969229728816;0.863393521336309;1.01575708392507;1.04961565338924;1.15119136178175;0.9818985144609;1.06654493812132;0.998827799192985;0.964969229728816;0.948039944996731;0.998827799192985;0.948039944996731;1.30355492437051;0.880322806068393;0.998827799192985;0.9818985144609;1.06654493812132;0.761817812943802;0.727959243479633;1.06654493812132;0.778747097675886;0.897252090800478;0.863393521336…	0.05
shared	female	Schizophrenia	MetaBrainCortex	477	493	115	3004	1.36526388325058e-06	1.46903610717764	0.996918219997905;0.978647686255578;0.591138334225696;0.165156525332295;0.134463538275738;0.484206101820525;0.282532343952561;0.738427261982658;0.282532343952561;0.928657474481283;0.484206101820525;0.591138334225696;0.0112984341578237;0.642850089882755;0.430903309417002;0.32926779715983;0.0855490960936585;0.989554146980879;0.819263239806757;0.853192633233377;0.984920788030734;0.970330705961746;0.…	0.753679394117222;0.817550529211902;0.983615480458069;1.09858352362849;1.11135775064743;1.00916393449594;1.06026084257168;0.945292799401261;1.06026084257168;0.868647437287645;1.00916393449594;0.983615480458069;1.22632579381785;0.970841253439133;1.02193816151488;1.04748661555275;1.1369062046853;0.79200207517403;0.919744345363389;0.906970118344453;0.804776302192966;0.830324756230838;0.9325185723823…	0
shared	female	Schizophrenia	MetaBrainCerebellum	477	1020	188	3004	0.00378437547067547	1.16075142845398	0.922712359185745;0.783874062764731;0.434218020107019;0.434218020107019;0.813660704725965;0.959423611872697;0.641244867289023;0.959423611872697;0.517973741169693;0.751531141619929;0.475946118344021;0.0513606970032769;0.278910906149093;0.716806771750595;0.278910906149093;0.475946118344021;0.517973741169693;0.783874062764731;0.813660704725965;0.751531141619929;0.112299884607441;0.813660704725965;0.…	0.919957249147038;0.957002507501952;1.01257039503432;1.01257039503432;0.950828297776133;0.901434619969581;0.981699346405229;0.901434619969581;1.00022197558269;0.963176717227772;1.0063961853085;1.09900933119579;1.0372672339376;0.969350926953591;1.0372672339376;1.0063961853085;1.00022197558269;0.957002507501952;0.950828297776133;0.963176717227772;1.07431249229251;0.950828297776133;0.901434619969581…	0
shared	female	MS	MetaBrain	477	108	28	3004	0.00429472483723524	1.6327354608277	0.0284281780027073;0.75676413662024;0.75676413662024;0.94065203327547;0.75676413662024;0.662279840258316;0.451364686046436;0.451364686046436;0.558080346482997;0.836025697673819;0.34952915178586;0.182822766998342;0.662279840258316;0.94065203327547;0.451364686046436;0.000429426123437464;0.258712133515829;0.75676413662024;0.258712133515829;0.0792593950709365;0.662279840258316;0.182822766998342;0.968…	1.45779951859616;0.874679711157699;0.874679711157699;0.699743768926159;0.874679711157699;0.932991691901545;1.04961565338924;1.04961565338924;0.991303672645392;0.816367730413852;1.10792763413308;1.22455159562078;0.932991691901545;0.699743768926159;1.04961565338924;1.80767140305924;1.16623961487693;0.874679711157699;1.16623961487693;1.34117555710847;0.932991691901545;1.22455159562078;0.641431788182…	0.002
shared	female	MS	MetaBrainCortex	477	211	82	3004	3.21304878348374e-17	2.44744503065168	0.062033951256229;0.275041678790585;0.917362492686523;0.717042301312919;0.164211319497844;0.415736636164109;0.342410093479385;0.780760281959619;0.646186841904442;0.780760281959619;0.492685974456089;0.164211319497844;0.415736636164109;0.717042301312919;0.018359437084618;0.215323120496882;0.215323120496882;0.780760281959619;0.415736636164109;0.215323120496882;0.717042301312919;0.215323120496882;0.5…	1.25356940594355;1.10433495285503;0.805866046677993;0.925253609148807;1.16402873409043;1.04464117161962;1.07448806223732;0.895406718531104;0.955100499766511;0.895406718531104;1.01479428100192;1.16402873409043;1.04464117161962;0.925253609148807;1.34311007779666;1.13418184347273;1.13418184347273;0.895406718531104;1.04464117161962;1.13418184347273;0.925253609148807;1.13418184347273;0.984947390384214…	0
shared	female	MS	MetaBrainCerebellum	477	193	53	3004	1.57172235927065e-05	1.72941853770869	0.346571860622699;0.346571860622699;0.503777588107656;0.9911684520026;0.423336669780623;0.662850415796586;0.972667779190853;0.735119579732414;0.584719737229221;0.897017983626329;0.503777588107656;0.0839645840282223;0.118058698917065;0.584719737229221;0.276161614279425;0.214034926329478;0.735119579732414;0.503777588107656;0.16125777479923;0.662850415796586;0.799103427470833;0.930727907273919;0.058…	1.07680776876202;1.07680776876202;1.01154669186735;0.652610768946677;1.04417723031468;0.946285614972681;0.717871845841344;0.913655076525347;0.978916153420015;0.815763461183346;1.01154669186735;1.23996046099869;1.20732992255135;0.978916153420015;1.10943830720935;1.14206884565668;0.913655076525347;1.01154669186735;1.17469938410402;0.946285614972681;0.881024538078013;0.783132922736012;1.272590999446…	0
